# Supplementary material for: Geochemistry and X-ray diffraction data from rock salts and saltwork wastes of Canada: data compilation
Source: Data Brief. 2026 Jun 6;67:112941. doi: 10.1016/j.dib.2026.112941 (PMC13292661; doi:10.1016/j.dib.2026.112941)
Supplement: Supplementary file 1 [file mmc1.xlsx]

## Sheet: 01LMARI
	UniqueID	Source	Basin	Province/Territory	Latitude	Longitude	Sample	SampleCode	SampleType	Analysis	Unit	Lithology	WellName	Description	Publisher	CollectionDate		NaCl(wt%)	Ag(ppm)	Ba(ppm)	Be(ppm)	Cd(ppm)	Ce(ppm)	Co(ppm)	Cr(ppm)	Cu(ppm)	Dy(ppm)	Er(ppm)	Eu(ppm)	Ga(ppm)	Gd(ppm)	Hf(ppm)	Ho(ppm)	La(ppm)	Li(ppm)	Mo(ppm)	Nb(ppm)	Nd(ppm)	Ni(ppm)	Pb(ppm)	Pr(ppm)	Sc(ppm)	Sm(ppm)	Sn(ppm)	Sr(ppm)	Ta(ppm)	Tb(ppm)	Th(ppm)	U(ppm)
																	LDL	N/A	0.2	1	0.2	1	1	1	1	1	0.2	0.2	0.2	1	1	1	1	1	1	1	1	1	1	1	1	1	1	1	1	1	1	1	1
0	01LMARI1	Collins & Northcott, 2016	Maritime	Newfoundland and Labrador	48.4041	-58.5156	426483	WR	Core	ICP-OES, ICP-MS, GRAD	Codroy Road Formation	Salt	CC5	Dark grey to black salt. 5-10wt% impurities(dark grey MDS bits). 5cm of brown mudstone with orange salt within fractures at 411 m.	Geological Survey Division of the Mining and Mineral Development Branch, Government of Newfoundland and Labrador	2014		98.9	<0.2	<1	<0.2	<1	<1	<1	<1	<1	<0.2	<0.2	<0.2	<1	<1	<1	<1	<1	<1	<1	<1	<1	<1	<1	<1	<1	<1	<1	<1	<1	<1	<1	<2
1	01LMARI2	Collins & Northcott, 2016	Maritime	Newfoundland and Labrador	48.4041	-58.5156	426498	WR	Core	ICP-OES, ICP-MS, GRAD	Codroy Road Formation	Salt	CC5	Caramel to medium grey salt with occasional dark section. 5wt%-10wt% impurities overallprimarily anhydrite fragments and minor MS. Small recrystalized salt inclusions 1cm in diametrer are common. In sections salt has increased amount(10wt%-25wt%) of ANHY and/or MS. High dark brown MS content at 484.5 m & 489.3 m-492 m. Large ANHY fragment(15 cm) at 494 m.	Geological Survey Division of the Mining and Mineral Development Branch, Government of Newfoundland and Labrador	2014		93.5	<0.2	<1	<0.2	<1	<1	<1	<1	<1	<0.2	<0.2	<0.2	<1	<1	<1	<1	<1	<1	<1	<1	<1	<1	<1	<1	<1	<1	<1	<1	<1	<1	<1	<2
2	01LMARI3	Collins & Northcott, 2016	Maritime	Newfoundland and Labrador	48.4041	-58.5156	426508	WR	Core	ICP-OES, ICP-MS, GRAD	Codroy Road Formation	Salt	CC5	Caramel to medium brown salt with occasional dark section. Up to 10wt% ANHY & MS impurities in placesbut 1-5wt% overall. Increased MS content to approx 509 m then lesser impurities to 515.5 m. Increased brown MS and/or anhydrite content in places.	Geological Survey Division of the Mining and Mineral Development Branch, Government of Newfoundland and Labrador	2014		82	<0.3	<2	<0.3	<1	<1	<1	<1	<1	<0.2	<0.2	<0.2	<1	<1	<1	<1	<1	<1	<1	<1	<1	<1	<1	<1	<1	<1	<1	<1	<1	<1	<1	<2
3	01LMARI4	Collins & Northcott, 2016	Maritime	Newfoundland and Labrador	48.4041	-58.5156	426520	WR	Core	ICP-OES, ICP-MS, GRAD	Codroy Road Formation	Salt	CC5	Medium grey to charcoal salt. Minor impurities.	Geological Survey Division of the Mining and Mineral Development Branch, Government of Newfoundland and Labrador	2014		97.2	<0.4	<3	<0.4	<1	<1	<1	<1	<1	<0.2	<0.2	<0.2	<1	<1	<1	<1	<1	<1	<1	<1	<1	<1	<1	<1	<1	<1	<1	<1	<1	<1	<1	<2
4	01LMARI5	Collins & Northcott, 2016	Maritime	Newfoundland and Labrador	48.4134	-58.5122	426415	WR	Core	ICP-OES, ICP-MS, GRAD	Codroy Road Formation	Salt+mudstone+potash	CC4	Primarily dark salt with some champagne and pink salt. Somewhat dirty overall with MS(10-20wt%) of dark mudstone dissolved into the salt. Several 20 cm intervals of mud. Salt(potash?) is pink near the mud lenses and the occurances of pink salt/MS increase with depth.	Geological Survey Division of the Mining and Mineral Development Branch, Government of Newfoundland and Labrador	2014		97.2	<0.2	<1	<0.2	<1	<1	<1	<1	<1	<0.2	<0.2	<0.2	<1	<1	<1	<1	<1	<1	<1	<1	<1	<1	<1	<1	<1	<1	<1	<1	<1	<1	<1	<2
5	01LMARI6	Collins & Northcott, 2016	Maritime	Newfoundland and Labrador	48.4134	-58.5122	426439	WR	Core	ICP-OES, ICP-MS, GRAD	Codroy Road Formation	Salt	CC4	Primarily dark/charcoal salt with some light colored sections. Salt has impurities(5wt%-25wt% mudstone fragments and to a much lesser degree anhydrite).	Geological Survey Division of the Mining and Mineral Development Branch, Government of Newfoundland and Labrador	2014		97.4	<0.2	<1	<0.2	<1	<1	<1	<1	<1	<0.2	<0.2	<0.2	<1	<1	<1	<1	<1	<1	<1	<1	<1	<1	<1	<1	<1	<1	<1	<1	<1	<1	<1	<2
6	01LMARI7	Collins & Northcott, 2016	Maritime	Newfoundland and Labrador	48.4134	-58.5122	426452	WR	Core	ICP-OES, ICP-MS, GRAD	Codroy Road Formation	Salt	CC4	Primarily dark & medium grey salt with lighter colored sections. 5wt%-25wt% mudstone in isolated sections particurlarly from 355 m to 376.5 m. Several mudstone lenses 10-20 cm thick(ie at 357.6 m 360 m 362.5 m). Minor anhydrite in places. Sections of deep red/brown salt with mudstone dissolved into it(ie 376.5 m 425.5 m 427.5 m). Light colored salt from 390 m to 395 m and 1 m of bright white salt…	Geological Survey Division of the Mining and Mineral Development Branch, Government of Newfoundland and Labrador	2014		98.8	<0.2	<1	<0.2	<1	<1	<1	<1	<1	<0.2	<0.2	<0.2	<1	<1	<1	<1	<1	<1	<1	<1	<1	<1	<1	<1	<1	<1	<1	<1	<1	<1	<1	<2
7	01LMARI8	Collins & Northcott, 2016	Maritime	Newfoundland and Labrador	48.4134	-58.5122	426473	WR	Core	ICP-OES, ICP-MS, GRAD	Codroy Road Formation	Salt	CC4	Primarily dark/charcoal saltwith 5wt%-25wt% mudstone inclusions and 1-5wt% anhydrite overall. Orangish salt(potash?) at 519.4 m and 524 m. High mudstone content at 524 m as well. Clear salt at 525 m.	Geological Survey Division of the Mining and Mineral Development Branch, Government of Newfoundland and Labrador	2014		98.6	<0.2	<1	<0.2	<1	<1	<1	<1	<1	<0.2	<0.2	<0.2	<1	<1	<1	<1	<1	<1	<1	<1	<1	<1	<1	<1	<1	<1	<1	<1	<1	<1	<1	<2
8	01LMARI9	Collins & Northcott, 2016	Maritime	Newfoundland and Labrador	48.4134	-58.5122	426402	WR	Core	ICP-OES, ICP-MS, GRAD	Codroy Road Formation	Salt	CC4	Predominantly champagne and grey salt with charcoal sections. Highly fractured in places. Clean for the most part (1-5% impurities), but some grey mud inclusions (2-5 cm), with several intervals (10-20 cm) between 204 m and 209 m.	Geological Survey Division of the Mining and Mineral Development Branch, Government of Newfoundland and Labrador	2014			< 0.2	< 1	0.3	< 1	< 1	< 1	< 1	6	< 0.2	< 0.2	< 0.2	< 1	< 1	< 1	< 1	< 1	< 1	< 1	< 1	< 1	7	2	< 1	< 1	< 1	10	16	< 1	< 1	< 1
9	01LMARI10	Collins & Northcott, 2016	Maritime	Newfoundland and Labrador	48.4134	-58.5122	426403	WR	Core	ICP-OES, ICP-MS, GRAD	Codroy Road Formation	Salt	CC4	Predominantly champagne and grey salt with charcoal sections. Highly fractured in places. Clean for the most part (1-5% impurities), but some grey mud inclusions (2-5 cm), with several intervals (10-20 cm) between 204 m and 209 m.	Geological Survey Division of the Mining and Mineral Development Branch, Government of Newfoundland and Labrador	2014			< 0.2	< 1	< 0.2	< 1	1	< 1	< 1	18	< 0.2	< 0.2	< 0.2	< 1	< 1	< 1	< 1	1	< 1	< 1	< 1	< 1	5	1	< 1	< 1	< 1	< 1	10	< 1	< 1	< 1
10	01LMARI11	Collins & Northcott, 2016	Maritime	Newfoundland and Labrador	48.4134	-58.5122	426406	WR	Core	ICP-OES, ICP-MS, GRAD	Codroy Road Formation	Salt	CC4	Champagne to charcoal salt, mottled and granular in part. Highly fractured. Poor core recovery between 213 m & 219 m. Sections (30 cm) of dirty salt (ie. mud mix) at 231 m and 234 m.	Geological Survey Division of the Mining and Mineral Development Branch, Government of Newfoundland and Labrador	2014			< 0.2	< 1	< 0.2	< 1	< 1	< 1	< 1	4	< 0.2	< 0.2	< 0.2	< 1	< 1	< 1	< 1	< 1	< 1	< 1	< 1	< 1	5	1	< 1	< 1	< 1	< 1	14	< 1	< 1	< 1
11	01LMARI12	Collins & Northcott, 2016	Maritime	Newfoundland and Labrador	48.4134	-58.5122	426407	WR	Core	ICP-OES, ICP-MS, GRAD	Codroy Road Formation	Salt	CC4	Champagne to charcoal salt, mottled and granular in part. Highly fractured. Poor core recovery between 213 m & 219 m. Sections (30 cm) of dirty salt (ie. mud mix) at 231 m and 234 m.	Geological Survey Division of the Mining and Mineral Development Branch, Government of Newfoundland and Labrador	2014			< 0.2	< 1	< 0.2	< 1	< 1	< 1	< 1	7	< 0.2	< 0.2	< 0.2	< 1	< 1	< 1	< 1	< 1	< 1	3	< 1	< 1	5	1	< 1	< 1	< 1	< 1	7	< 1	< 1	< 1
12	01LMARI13	Collins & Northcott, 2016	Maritime	Newfoundland and Labrador	48.4134	-58.5122	426408	WR	Core	ICP-OES, ICP-MS, GRAD	Codroy Road Formation	Salt	CC4	Champagne to charcoal salt, mottled and granular in part. Highly fractured. Poor core recovery between 213 m & 219 m. Sections (30 cm) of dirty salt (ie. mud mix) at 231 m and 234 m.	Geological Survey Division of the Mining and Mineral Development Branch, Government of Newfoundland and Labrador	2014			< 0.2	< 1	< 0.2	< 1	< 1	< 1	< 1	3	< 0.2	< 0.2	< 0.2	< 1	< 1	< 1	< 1	< 1	< 1	< 1	< 1	< 1	4	< 1	< 1	< 1	< 1	1	11	< 1	< 1	< 1
13	01LMARI14	Collins & Northcott, 2016	Maritime	Newfoundland and Labrador	48.4134	-58.5122	426409	WR	Core	ICP-OES, ICP-MS, GRAD	Codroy Road Formation	Salt	CC4	Champagne to charcoal salt, mottled and granular in part. Highly fractured. Poor core recovery between 213 m & 219 m. Sections (30 cm) of dirty salt (ie. mud mix) at 231 m and 234 m.	Geological Survey Division of the Mining and Mineral Development Branch, Government of Newfoundland and Labrador	2014			< 0.2	< 1	0.3	< 1	< 1	< 1	< 1	3	< 0.2	< 0.2	< 0.2	< 1	< 1	< 1	< 1	< 1	< 1	< 1	< 1	< 1	5	< 1	< 1	< 1	< 1	< 1	7	< 1	< 1	< 1
14	01LMARI15	Collins & Northcott, 2016	Maritime	Newfoundland and Labrador	48.4134	-58.5122	426420	WR	Core	ICP-OES, ICP-MS, GRAD	Codroy Road Formation	Salt	CC4	Primarily dark/charcoal salt, with some light colored/clean sections (ie 272 m, 323.3 m, 324 m). Small anhydrite and mudstone fragments comprising up to 5% in places. Minor mud mixed in (for 30 cm) at 313.5 m. 1.3 m of high mudstone content (with black cubic salt crystals up to 50% of core). Several intervals (10 cm each) of orange salt. Sections (15 cm) of deep red/brown salt with mudstone disso…	Geological Survey Division of the Mining and Mineral Development Branch, Government of Newfoundland and Labrador	2014			< 0.2	< 1	< 0.2	< 1	< 1	< 1	< 1	3	< 0.2	< 0.2	< 0.2	< 1	< 1	< 1	< 1	< 1	< 1	< 1	< 1	< 1	3	< 1	< 1	< 1	< 1	< 1	8	< 1	< 1	< 1
15	01LMARI16	Collins & Northcott, 2016	Maritime	Newfoundland and Labrador	48.4134	-58.5122	426421	WR	Core	ICP-OES, ICP-MS, GRAD	Codroy Road Formation	Salt	CC4	Primarily dark/charcoal salt, with some light colored/clean sections (ie 272 m, 323.3 m, 324 m). Small anhydrite and mudstone fragments comprising up to 5% in places. Minor mud mixed in (for 30 cm) at 313.5 m. 1.3 m of high mudstone content (with black cubic salt crystals up to 50% of core). Several intervals (10 cm each) of orange salt. Sections (15 cm) of deep red/brown salt with mudstone disso…	Geological Survey Division of the Mining and Mineral Development Branch, Government of Newfoundland and Labrador	2014			< 0.2	< 1	< 0.2	< 1	< 1	< 1	< 1	4	< 0.2	< 0.2	< 0.2	< 1	< 1	< 1	< 1	< 1	< 1	< 1	< 1	< 1	4	< 1	< 1	< 1	< 1	24	7	< 1	< 1	< 1
16	01LMARI17	Collins & Northcott, 2016	Maritime	Newfoundland and Labrador	48.4134	-58.5122	426422	WR	Core	ICP-OES, ICP-MS, GRAD	Codroy Road Formation	Salt	CC4	Primarily dark/charcoal salt, with some light colored/clean sections (ie 272 m, 323.3 m, 324 m). Small anhydrite and mudstone fragments comprising up to 5% in places. Minor mud mixed in (for 30 cm) at 313.5 m. 1.3 m of high mudstone content (with black cubic salt crystals up to 50% of core). Several intervals (10 cm each) of orange salt. Sections (15 cm) of deep red/brown salt with mudstone disso…	Geological Survey Division of the Mining and Mineral Development Branch, Government of Newfoundland and Labrador	2014			< 0.2	< 1	< 0.2	< 1	< 1	< 1	< 1	5	< 0.2	< 0.2	< 0.2	< 1	< 1	< 1	< 1	< 1	< 1	< 1	< 1	< 1	3	< 1	< 1	< 1	< 1	< 1	5	< 1	< 1	< 1
17	01LMARI18	Collins & Northcott, 2016	Maritime	Newfoundland and Labrador	48.4134	-58.5122	426423	WR	Core	ICP-OES, ICP-MS, GRAD	Codroy Road Formation	Salt	CC4	Primarily dark/charcoal salt, with some light colored/clean sections (ie 272 m, 323.3 m, 324 m). Small anhydrite and mudstone fragments comprising up to 5% in places. Minor mud mixed in (for 30 cm) at 313.5 m. 1.3 m of high mudstone content (with black cubic salt crystals up to 50% of core). Several intervals (10 cm each) of orange salt. Sections (15 cm) of deep red/brown salt with mudstone disso…	Geological Survey Division of the Mining and Mineral Development Branch, Government of Newfoundland and Labrador	2014			< 0.2	< 1	< 0.2	< 1	< 1	< 1	< 1	3	< 0.2	< 0.2	< 0.2	< 1	< 1	< 1	< 1	< 1	< 1	< 1	< 1	< 1	3	< 1	< 1	< 1	< 1	< 1	5	< 1	< 1	< 1
18	01LMARI19	Collins & Northcott, 2016	Maritime	Newfoundland and Labrador	48.4134	-58.5122	426424	WR	Core	ICP-OES, ICP-MS, GRAD	Codroy Road Formation	Salt	CC4	Primarily dark/charcoal salt, with some light colored/clean sections (ie 272 m, 323.3 m, 324 m). Small anhydrite and mudstone fragments comprising up to 5% in places. Minor mud mixed in (for 30 cm) at 313.5 m. 1.3 m of high mudstone content (with black cubic salt crystals up to 50% of core). Several intervals (10 cm each) of orange salt. Sections (15 cm) of deep red/brown salt with mudstone disso…	Geological Survey Division of the Mining and Mineral Development Branch, Government of Newfoundland and Labrador	2014			< 0.2	3	< 0.2	< 1	< 1	< 1	< 1	3	< 0.2	< 0.2	< 0.2	< 1	< 1	< 1	< 1	< 1	< 1	< 1	< 1	< 1	5	< 1	< 1	< 1	< 1	< 1	11	< 1	< 1	< 1
19	01LMARI20	Collins & Northcott, 2016	Maritime	Newfoundland and Labrador	48.4134	-58.5122	426425	WR	Core	ICP-OES, ICP-MS, GRAD	Codroy Road Formation	Salt	CC4	Primarily dark/charcoal salt, with some light colored/clean sections (ie 272 m, 323.3 m, 324 m). Small anhydrite and mudstone fragments comprising up to 5% in places. Minor mud mixed in (for 30 cm) at 313.5 m. 1.3 m of high mudstone content (with black cubic salt crystals up to 50% of core). Several intervals (10 cm each) of orange salt. Sections (15 cm) of deep red/brown salt with mudstone disso…	Geological Survey Division of the Mining and Mineral Development Branch, Government of Newfoundland and Labrador	2014			< 0.2	< 1	0.5	< 1	< 1	< 1	< 1	8	< 0.2	< 0.2	< 0.2	< 1	< 1	< 1	< 1	< 1	< 1	< 1	< 1	< 1	< 1	< 1	< 1	1	< 1	< 1	7	< 1	< 1	< 1
20	01LMARI21	Collins & Northcott, 2016	Maritime	Newfoundland and Labrador	48.4134	-58.5122	426426	WR	Core	ICP-OES, ICP-MS, GRAD	Codroy Road Formation	Salt	CC4	Primarily dark/charcoal salt, with some light colored/clean sections (ie 272 m, 323.3 m, 324 m). Small anhydrite and mudstone fragments comprising up to 5% in places. Minor mud mixed in (for 30 cm) at 313.5 m. 1.3 m of high mudstone content (with black cubic salt crystals up to 50% of core). Several intervals (10 cm each) of orange salt. Sections (15 cm) of deep red/brown salt with mudstone disso…	Geological Survey Division of the Mining and Mineral Development Branch, Government of Newfoundland and Labrador	2014			< 0.2	< 1	0.4	< 1	< 1	< 1	< 1	2	< 0.2	< 0.2	< 0.2	< 1	< 1	< 1	< 1	< 1	1	< 1	< 1	< 1	1	< 1	< 1	2	< 1	< 1	3	< 1	< 1	< 1
21	01LMARI22	Collins & Northcott, 2016	Maritime	Newfoundland and Labrador	48.4134	-58.5122	426427	WR	Core	ICP-OES, ICP-MS, GRAD	Codroy Road Formation	Salt	CC4	Primarily dark/charcoal salt, with some light colored/clean sections (ie 272 m, 323.3 m, 324 m). Small anhydrite and mudstone fragments comprising up to 5% in places. Minor mud mixed in (for 30 cm) at 313.5 m. 1.3 m of high mudstone content (with black cubic salt crystals up to 50% of core). Several intervals (10 cm each) of orange salt. Sections (15 cm) of deep red/brown salt with mudstone disso…	Geological Survey Division of the Mining and Mineral Development Branch, Government of Newfoundland and Labrador	2014			< 0.2	< 1	< 0.2	< 1	3	< 1	< 1	5	< 0.2	< 0.2	< 0.2	< 1	< 1	< 1	< 1	3	< 1	< 1	< 1	< 1	1	< 1	< 1	1	< 1	< 1	10	< 1	< 1	< 1
22	01LMARI23	Collins & Northcott, 2016	Maritime	Newfoundland and Labrador	48.4134	-58.5122	426429	WR	Core	ICP-OES, ICP-MS, GRAD	Codroy Road Formation	Salt	CC4	Primarily dark/charcoal salt, with some light colored/clean sections (ie 272 m, 323.3 m, 324 m). Small anhydrite and mudstone fragments comprising up to 5% in places. Minor mud mixed in (for 30 cm) at 313.5 m. 1.3 m of high mudstone content (with black cubic salt crystals up to 50% of core). Several intervals (10 cm each) of orange salt. Sections (15 cm) of deep red/brown salt with mudstone disso…	Geological Survey Division of the Mining and Mineral Development Branch, Government of Newfoundland and Labrador	2014			4.9	< 1	< 0.2	< 1	< 1	< 1	< 1	2	< 0.2	< 0.2	< 0.2	< 1	< 1	< 1	< 1	< 1	< 1	< 1	< 1	< 1	< 1	< 1	< 1	< 1	< 1	9	8	< 1	< 1	< 1
23	01LMARI24	Collins & Northcott, 2016	Maritime	Newfoundland and Labrador	48.4134	-58.5122	426447	WR	Core	ICP-OES, ICP-MS, GRAD	Codroy Road Formation	Salt	CC4	Primarily dark & medium grey salt with lighter colored sections. 5%-25% mudstone in isolated sections, particularly from 355 m to 376.5 m. Several mudstone lenses 10-20 cm thick. Minor anhydrite in places. Sections of deep red/brown salt with mudstone dissolved into it. Light colored salt from 390 m to 395 m and 1 m of bright white salt at 417 m. Salt gradually gets lighter in color starting appr…	Geological Survey Division of the Mining and Mineral Development Branch, Government of Newfoundland and Labrador	2014			< 0.2	< 1	0.2	< 1	< 1	< 1	< 1	1	< 0.2	< 0.2	< 0.2	< 1	< 1	< 1	< 1	< 1	< 1	< 1	< 1	< 1	< 1	< 1	< 1	1	< 1	< 1	20	< 1	< 1	< 1
24	01LMARI25	Collins & Northcott, 2016	Maritime	Newfoundland and Labrador	48.4134	-58.5122	426448	WR	Core	ICP-OES, ICP-MS, GRAD	Codroy Road Formation	Salt	CC4	Primarily dark & medium grey salt with lighter colored sections. 5%-25% mudstone in isolated sections, particularly from 355 m to 376.5 m. Several mudstone lenses 10-20 cm thick. Minor anhydrite in places. Sections of deep red/brown salt with mudstone dissolved into it. Light colored salt from 390 m to 395 m and 1 m of bright white salt at 417 m. Salt gradually gets lighter in color starting appr…	Geological Survey Division of the Mining and Mineral Development Branch, Government of Newfoundland and Labrador	2014			3.3	19	< 0.2	< 1	< 1	< 1	< 1	2	< 0.2	< 0.2	< 0.2	< 1	< 1	< 1	< 1	< 1	< 1	< 1	< 1	< 1	< 1	< 1	< 1	< 1	< 1	< 1	4	< 1	< 1	< 1
25	01LMARI26	Collins & Northcott, 2016	Maritime	Newfoundland and Labrador	48.4134	-58.5122	426449	WR	Core	ICP-OES, ICP-MS, GRAD	Codroy Road Formation	Salt	CC4	Primarily dark & medium grey salt with lighter colored sections. 5%-25% mudstone in isolated sections, particularly from 355 m to 376.5 m. Several mudstone lenses 10-20 cm thick. Minor anhydrite in places. Sections of deep red/brown salt with mudstone dissolved into it. Light colored salt from 390 m to 395 m and 1 m of bright white salt at 417 m. Salt gradually gets lighter in color starting appr…	Geological Survey Division of the Mining and Mineral Development Branch, Government of Newfoundland and Labrador	2014			0.8	1	< 0.2	< 1	< 1	< 1	< 1	2	< 0.2	< 0.2	< 0.2	< 1	< 1	< 1	< 1	< 1	< 1	< 1	< 1	< 1	< 1	< 1	< 1	3	< 1	< 1	17	< 1	< 1	< 1
26	01LMARI27	Collins & Northcott, 2016	Maritime	Newfoundland and Labrador	48.4134	-58.5122	426450	WR	Core	ICP-OES, ICP-MS, GRAD	Codroy Road Formation	Salt	CC4	Primarily dark & medium grey salt with lighter colored sections. 5%-25% mudstone in isolated sections, particularly from 355 m to 376.5 m. Several mudstone lenses 10-20 cm thick. Minor anhydrite in places. Sections of deep red/brown salt with mudstone dissolved into it. Light colored salt from 390 m to 395 m and 1 m of bright white salt at 417 m. Salt gradually gets lighter in color starting appr…	Geological Survey Division of the Mining and Mineral Development Branch, Government of Newfoundland and Labrador	2014			< 0.2	5	< 0.2	< 1	< 1	< 1	< 1	< 1	< 0.2	< 0.2	< 0.2	< 1	< 1	< 1	< 1	< 1	< 1	3	< 1	< 1	< 1	< 1	< 1	2	< 1	< 1	1	< 1	< 1	< 1
27	01LMARI28	Collins & Northcott, 2016	Maritime	Newfoundland and Labrador	48.4134	-58.5122	426451	WR	Core	ICP-OES, ICP-MS, GRAD	Codroy Road Formation	Salt	CC4	Primarily dark & medium grey salt with lighter colored sections. 5%-25% mudstone in isolated sections, particularly from 355 m to 376.5 m. Several mudstone lenses 10-20 cm thick. Minor anhydrite in places. Sections of deep red/brown salt with mudstone dissolved into it. Light colored salt from 390 m to 395 m and 1 m of bright white salt at 417 m. Salt gradually gets lighter in color starting appr…	Geological Survey Division of the Mining and Mineral Development Branch, Government of Newfoundland and Labrador	2014			< 0.2	< 1	< 0.2	< 1	< 1	< 1	< 1	< 1	< 0.2	< 0.2	< 0.2	< 1	< 1	< 1	< 1	< 1	< 1	< 1	< 1	< 1	< 1	< 1	< 1	2	< 1	< 1	7	< 1	< 1	< 1
28	01LMARI29	Collins & Northcott, 2016	Maritime	Newfoundland and Labrador	48.4134	-58.5122	426456	WR	Core	ICP-OES, ICP-MS, GRAD	Codroy Road Formation	Salt	CC4	Primarily dark & medium grey salt with lighter colored sections. 5%-25% mudstone in isolated sections, particularly from 355 m to 376.5 m. Several mudstone lenses 10-20 cm thick. Minor anhydrite in places. Sections of deep red/brown salt with mudstone dissolved into it. Light colored salt from 390 m to 395 m and 1 m of bright white salt at 417 m. Salt gradually gets lighter in color starting appr…	Geological Survey Division of the Mining and Mineral Development Branch, Government of Newfoundland and Labrador	2014			< 0.2	< 1	0.2	< 1	< 1	< 1	< 1	1	< 0.2	< 0.2	< 0.2	< 1	< 1	< 1	< 1	< 1	< 1	< 1	< 1	< 1	< 1	< 1	< 1	2	< 1	< 1	11	< 1	< 1	< 1
29	01LMARI30	Collins & Northcott, 2016	Maritime	Newfoundland and Labrador	48.4134	-58.5122	426457	WR	Core	ICP-OES, ICP-MS, GRAD	Codroy Road Formation	Salt	CC4	Primarily dark & medium grey salt with lighter colored sections. 5%-25% mudstone in isolated sections, particularly from 355 m to 376.5 m. Several mudstone lenses 10-20 cm thick. Minor anhydrite in places. Sections of deep red/brown salt with mudstone dissolved into it. Light colored salt from 390 m to 395 m and 1 m of bright white salt at 417 m. Salt gradually gets lighter in color starting appr…	Geological Survey Division of the Mining and Mineral Development Branch, Government of Newfoundland and Labrador	2014			< 0.2	< 1	< 0.2	< 1	< 1	< 1	< 1	< 1	< 0.2	< 0.2	< 0.2	< 1	< 1	< 1	< 1	< 1	< 1	< 1	< 1	< 1	< 1	< 1	< 1	< 1	< 1	< 1	11	< 1	< 1	< 1
30	01LMARI31	Collins & Northcott, 2016	Maritime	Newfoundland and Labrador	48.4134	-58.5122	426458	WR	Core	ICP-OES, ICP-MS, GRAD	Codroy Road Formation	Salt	CC4	Primarily dark & medium grey salt with lighter colored sections. 5%-25% mudstone in isolated sections, particularly from 355 m to 376.5 m. Several mudstone lenses 10-20 cm thick. Minor anhydrite in places. Sections of deep red/brown salt with mudstone dissolved into it. Light colored salt from 390 m to 395 m and 1 m of bright white salt at 417 m. Salt gradually gets lighter in color starting appr…	Geological Survey Division of the Mining and Mineral Development Branch, Government of Newfoundland and Labrador	2014			< 0.2	< 1	< 0.2	< 1	< 1	< 1	< 1	< 1	< 0.2	< 0.2	< 0.2	< 1	< 1	< 1	< 1	< 1	< 1	< 1	< 1	< 1	< 1	< 1	< 1	1	< 1	< 1	11	< 1	< 1	< 1
31	01LMARI32	Collins & Northcott, 2016	Maritime	Newfoundland and Labrador	48.4134	-58.5122	426459	WR	Core	ICP-OES, ICP-MS, GRAD	Codroy Road Formation	Salt	CC4	Primarily dark & medium grey salt with lighter colored sections. 5%-25% mudstone in isolated sections, particularly from 355 m to 376.5 m. Several mudstone lenses 10-20 cm thick. Minor anhydrite in places. Sections of deep red/brown salt with mudstone dissolved into it. Light colored salt from 390 m to 395 m and 1 m of bright white salt at 417 m. Salt gradually gets lighter in color starting appr…	Geological Survey Division of the Mining and Mineral Development Branch, Government of Newfoundland and Labrador	2014			< 0.2	< 1	< 0.2	< 1	2	< 1	< 1	22	< 0.2	< 0.2	< 0.2	< 1	< 1	< 1	< 1	2	< 1	< 1	< 1	< 1	< 1	< 1	< 1	< 1	< 1	< 1	11	< 1	< 1	< 1
32	01LMARI33	Collins & Northcott, 2016	Maritime	Newfoundland and Labrador	48.4134	-58.5122	426460	WR	Core	ICP-OES, ICP-MS, GRAD	Codroy Road Formation	Salt	CC4	Primarily dark & medium grey salt with lighter colored sections. 5%-25% mudstone in isolated sections, particularly from 355 m to 376.5 m. Several mudstone lenses 10-20 cm thick. Minor anhydrite in places. Sections of deep red/brown salt with mudstone dissolved into it. Light colored salt from 390 m to 395 m and 1 m of bright white salt at 417 m. Salt gradually gets lighter in color starting appr…	Geological Survey Division of the Mining and Mineral Development Branch, Government of Newfoundland and Labrador	2014			0.3	< 1	< 0.2	< 1	< 1	< 1	< 1	1	< 0.2	< 0.2	< 0.2	< 1	< 1	< 1	< 1	< 1	< 1	< 1	< 1	< 1	1	< 1	< 1	< 1	< 1	< 1	25	< 1	< 1	< 1
33	01LMARI34	Collins & Northcott, 2016	Maritime	Newfoundland and Labrador	48.4134	-58.5122	426461	WR	Core	ICP-OES, ICP-MS, GRAD	Codroy Road Formation	Salt	CC4	Light to medium grey salt. Impurities in places, ranging from 1-10% of core (primarily anhydrite fragments).	Geological Survey Division of the Mining and Mineral Development Branch, Government of Newfoundland and Labrador	2014			< 0.2	< 1	< 0.2	< 1	< 1	< 1	< 1	1	< 0.2	< 0.2	< 0.2	< 1	< 1	< 1	< 1	< 1	< 1	< 1	< 1	< 1	< 1	< 1	< 1	< 1	< 1	< 1	11	< 1	< 1	< 1
34	01LMARI35	Collins & Northcott, 2016	Maritime	Newfoundland and Labrador	48.4134	-58.5122	426462	WR	Core	ICP-OES, ICP-MS, GRAD	Codroy Road Formation	Salt	CC4	Light to medium grey salt. Impurities in places, ranging from 1-10% of core (primarily anhydrite fragments).	Geological Survey Division of the Mining and Mineral Development Branch, Government of Newfoundland and Labrador	2014			0.4	< 1	< 0.2	< 1	< 1	< 1	< 1	2	< 0.2	< 0.2	< 0.2	< 1	< 1	< 1	< 1	3	< 1	< 1	< 1	< 1	< 1	< 1	< 1	< 1	< 1	< 1	7	< 1	< 1	< 1
35	01LMARI36	Collins & Northcott, 2016	Maritime	Newfoundland and Labrador	48.4134	-58.5122	426463	WR	Core	ICP-OES, ICP-MS, GRAD	Codroy Road Formation	Salt	CC4	Light to medium grey salt. Impurities in places, ranging from 1-10% of core (primarily anhydrite fragments).	Geological Survey Division of the Mining and Mineral Development Branch, Government of Newfoundland and Labrador	2014			0.4	< 1	< 0.2	< 1	< 1	< 1	< 1	1	< 0.2	< 0.2	< 0.2	< 1	< 1	< 1	< 1	< 1	< 1	< 1	< 1	< 1	< 1	< 1	< 1	1	< 1	< 1	18	< 1	< 1	< 1
36	01LMARI37	Collins & Northcott, 2016	Maritime	Newfoundland and Labrador	48.4134	-58.5122	426464	WR	Core	ICP-OES, ICP-MS, GRAD	Codroy Road Formation	Salt	CC4	Light to medium grey salt. Impurities in places, ranging from 1-10% of core (primarily anhydrite fragments).	Geological Survey Division of the Mining and Mineral Development Branch, Government of Newfoundland and Labrador	2014			0.3	< 1	< 0.2	< 1	< 1	< 1	< 1	1	< 0.2	< 0.2	< 0.2	< 1	< 1	< 1	< 1	< 1	< 1	< 1	< 1	< 1	< 1	< 1	< 1	1	< 1	< 1	8	< 1	< 1	< 1
37	01LMARI38	Collins & Northcott, 2016	Maritime	Newfoundland and Labrador	48.4134	-58.5122	426465	WR	Core	ICP-OES, ICP-MS, GRAD	Codroy Road Formation	Salt	CC4	Light to medium grey salt. Impurities in places, ranging from 1-10% of core (primarily anhydrite fragments).	Geological Survey Division of the Mining and Mineral Development Branch, Government of Newfoundland and Labrador	2014			< 0.2	< 1	< 0.2	< 1	< 1	< 1	< 1	1	< 0.2	< 0.2	< 0.2	< 1	< 1	< 1	< 1	< 1	< 1	< 1	< 1	< 1	< 1	< 1	< 1	< 1	< 1	< 1	16	< 1	< 1	< 1
38	01LMARI39	Collins & Northcott, 2016	Maritime	Newfoundland and Labrador	48.4134	-58.5122	426466	WR	Core	ICP-OES, ICP-MS, GRAD	Codroy Road Formation	Salt	CC4	Primarily dark grey to charcoal salt, with some light colored sections. Some short sections with 5%-25% mudstone inclusions. 1-5% anhydrite frags overall, with slightly more anhydrite with depth. Clean white salt intervals (from 60 to 90 cm in length) at 493 m, 494 m, 502 m, 503 m. Several very clear (recrystallized) salt inclusions (ie. 499 m, 502 m, 503 m, 504 m).	Geological Survey Division of the Mining and Mineral Development Branch, Government of Newfoundland and Labrador	2014			< 0.2	< 1	< 0.2	< 1	< 1	< 1	< 1	2	< 0.2	< 0.2	< 0.2	< 1	< 1	< 1	< 1	< 1	< 1	< 1	< 1	< 1	< 1	< 1	< 1	1	< 1	< 1	7	< 1	< 1	< 1
39	01LMARI40	Collins & Northcott, 2016	Maritime	Newfoundland and Labrador	48.4134	-58.5122	426470	WR	Core	ICP-OES, ICP-MS, GRAD	Codroy Road Formation	Salt	CC4	Light to medium grey salt. Impurities in places, ranging from 1-10% of core (anhydrite fragments).	Geological Survey Division of the Mining and Mineral Development Branch, Government of Newfoundland and Labrador	2014			< 0.2	< 1	< 0.2	< 1	< 1	< 1	< 1	2	< 0.2	< 0.2	< 0.2	< 1	< 1	< 1	< 1	< 1	< 1	< 1	< 1	< 1	< 1	< 1	< 1	< 1	< 1	< 1	25	< 1	< 1	< 1
40	01LMARI41	Collins & Northcott, 2016	Maritime	Newfoundland and Labrador	48.4134	-58.5122	426471	WR	Core	ICP-OES, ICP-MS, GRAD	Codroy Road Formation	Salt	CC4	Light to medium grey salt. Impurities in places, ranging from 1-10% of core (anhydrite fragments).	Geological Survey Division of the Mining and Mineral Development Branch, Government of Newfoundland and Labrador	2014			< 0.2	2	< 0.2	< 1	< 1	< 1	< 1	1	< 0.2	< 0.2	< 0.2	< 1	< 1	< 1	< 1	< 1	< 1	< 1	< 1	< 1	< 1	< 1	< 1	< 1	< 1	< 1	9	< 1	< 1	< 1
41	01LMARI42	Collins & Northcott, 2016	Maritime	Newfoundland and Labrador	48.4041	-58.5156	426486	WR	Core	ICP-OES, ICP-MS, GRAD	Codroy Road Formation	Salt	CC5	Medium grey to champagne salt with significant amount of gyp/anhy impurities (5% -50+%).	Geological Survey Division of the Mining and Mineral Development Branch, Government of Newfoundland and Labrador	2014			< 0.2	2	< 0.2	< 1	< 1	< 1	< 1	2	< 0.2	< 0.2	< 0.2	< 1	< 1	< 1	< 1	< 1	< 1	< 1	< 1	< 1	1	< 1	< 1	4	< 1	< 1	9	< 1	< 1	< 1
42	01LMARI43	Collins & Northcott, 2016	Maritime	Newfoundland and Labrador	48.4041	-58.5156	426487	WR	Core	ICP-OES, ICP-MS, GRAD	Codroy Road Formation	Salt	CC5	Charcoal to caramel color salt. Clean overall, but one section with a high amount (up to 20%) of grey MS within salt from 426 m to 428 m, with recrystalized salt inclusions up to a couple cm's in diameter in this section as well. Alternating between lighter and darker sections.	Geological Survey Division of the Mining and Mineral Development Branch, Government of Newfoundland and Labrador	2014			< 0.2	< 1	< 0.2	< 1	< 1	< 1	< 1	1	< 0.2	< 0.2	< 0.2	< 1	< 1	< 1	< 1	< 1	< 1	< 1	< 1	< 1	< 1	< 1	< 1	< 1	< 1	< 1	5	< 1	< 1	< 1
43	01LMARI44	Collins & Northcott, 2016	Maritime	Newfoundland and Labrador	48.4041	-58.5156	426488	WR	Core	ICP-OES, ICP-MS, GRAD	Codroy Road Formation	Salt	CC5	Charcoal to caramel color salt. Clean overall, but one section with a high amount (up to 20%) of grey MS within salt from 426 m to 428 m, with recrystalized salt inclusions up to a couple cm's in diameter in this section as well. Alternating between lighter and darker sections.	Geological Survey Division of the Mining and Mineral Development Branch, Government of Newfoundland and Labrador	2014			1.6	< 1	< 0.2	< 1	< 1	< 1	< 1	3	< 0.2	< 0.2	< 0.2	< 1	< 1	< 1	< 1	< 1	< 1	2	< 1	< 1	< 1	< 1	< 1	< 1	< 1	< 1	5	< 1	< 1	< 1
44	01LMARI45	Collins & Northcott, 2016	Maritime	Newfoundland and Labrador	48.4041	-58.5156	426489	WR	Core	ICP-OES, ICP-MS, GRAD	Codroy Road Formation	Salt	CC5	Charcoal to caramel color salt. Clean overall, but one section with a high amount (up to 20%) of grey MS within salt from 426 m to 428 m, with recrystalized salt inclusions up to a couple cm's in diameter in this section as well. Alternating between lighter and darker sections.	Geological Survey Division of the Mining and Mineral Development Branch, Government of Newfoundland and Labrador	2014			< 0.2	< 1	< 0.2	< 1	< 1	< 1	< 1	< 1	< 0.2	< 0.2	< 0.2	< 1	< 1	< 1	< 1	< 1	< 1	< 1	< 1	< 1	< 1	< 1	< 1	< 1	< 1	< 1	7	< 1	< 1	< 1
45	01LMARI46	Collins & Northcott, 2016	Maritime	Newfoundland and Labrador	48.4041	-58.5156	426490	WR	Core	ICP-OES, ICP-MS, GRAD	Codroy Road Formation	Salt	CC5	Charcoal to caramel color salt. Clean overall, but one section with a high amount (up to 20%) of grey MS within salt from 426 m to 428 m, with recrystalized salt inclusions up to a couple cm's in diameter in this section as well. Alternating between lighter and darker sections.	Geological Survey Division of the Mining and Mineral Development Branch, Government of Newfoundland and Labrador	2014			< 0.2	1	< 0.2	< 1	< 1	< 1	< 1	2	< 0.2	< 0.2	< 0.2	< 1	< 1	< 1	< 1	< 1	< 1	2	< 1	< 1	1	< 1	< 1	3	< 1	< 1	8	< 1	< 1	< 1
46	01LMARI47	Collins & Northcott, 2016	Maritime	Newfoundland and Labrador	48.4041	-58.5156	426491	WR	Core	ICP-OES, ICP-MS, GRAD	Codroy Road Formation	Salt	CC5	White/grey anhydrite (75%) with salt (25%) infilling the fractures and spaces.	Geological Survey Division of the Mining and Mineral Development Branch, Government of Newfoundland and Labrador	2014			1.1	< 1	< 0.2	< 1	< 1	< 1	< 1	2	< 0.2	< 0.2	< 0.2	< 1	< 1	< 1	< 1	< 1	< 1	< 1	< 1	< 1	< 1	< 1	< 1	< 1	< 1	< 1	5	< 1	< 1	< 1
47	01LMARI48	Collins & Northcott, 2016	Maritime	Newfoundland and Labrador	48.4041	-58.5156	426505	WR	Core	ICP-OES, ICP-MS, GRAD	Codroy Road Formation	Salt	CC5	Caramel to medium brown salt with occasional dark section. Up to 10% ANHY & MS impurities in places, but 1-5% overall. Increased MS content to approx 509 m then lesser impurities to 515.5 m. Increased brown MS and/or anhydrite content in places.	Geological Survey Division of the Mining and Mineral Development Branch, Government of Newfoundland and Labrador	2014			< 0.2	< 1	< 0.2	< 1	< 1	< 1	< 1	< 1	< 0.2	< 0.2	< 0.2	< 1	< 1	< 1	< 1	< 1	< 1	< 1	< 1	< 1	< 1	< 1	< 1	1	< 1	2	30	< 1	< 1	< 1
48	01LMARI49	Collins & Northcott, 2016	Maritime	Newfoundland and Labrador	48.4041	-58.5156	426507	WR	Core	ICP-OES, ICP-MS, GRAD	Codroy Road Formation	Salt	CC5	Caramel to medium brown salt with occasional dark section. Up to 10% ANHY & MS impurities in places, but 1-5% overall. Increased MS content to approx 509 m then lesser impurities to 515.5 m. Increased brown MS and/or anhydrite content in places.	Geological Survey Division of the Mining and Mineral Development Branch, Government of Newfoundland and Labrador	2014			< 0.2	< 1	< 0.2	< 1	< 1	< 1	< 1	< 1	< 0.2	< 0.2	< 0.2	< 1	< 1	< 1	< 1	< 1	< 1	< 1	< 1	< 1	< 1	< 1	< 1	< 1	< 1	< 1	42	< 1	< 1	< 1
49	01LMARI50	Collins & Northcott, 2016	Maritime	Newfoundland and Labrador	48.4041	-58.5156	426509	WR	Core	ICP-OES, ICP-MS, GRAD	Codroy Road Formation	Salt	CC5	Caramel to medium brown salt with occasional dark section. Up to 10% ANHY & MS impurities in places, but 1-5% overall. Increased MS content to approx 509 m then lesser impurities to 515.5 m. Increased brown MS and/or anhydrite content in places.	Geological Survey Division of the Mining and Mineral Development Branch, Government of Newfoundland and Labrador	2014			< 0.2	< 1	< 0.2	< 1	< 1	< 1	< 1	< 1	< 0.2	< 0.2	< 0.2	< 1	< 1	< 1	< 1	< 1	< 1	< 1	< 1	< 1	< 1	< 1	< 1	< 1	< 1	< 1	36	< 1	< 1	< 1
50	01LMARI51	Collins & Northcott, 2016	Maritime	Newfoundland and Labrador	48.4041	-58.5156	426511	WR	Core	ICP-OES, ICP-MS, GRAD	Codroy Road Formation	Salt	CC5	Caramel to medium brown salt with occasional dark section. Up to 10% ANHY & MS impurities in places, but 1-5% overall. Increased MS content to approx 509 m then lesser impurities to 515.5 m. Increased brown MS and/or anhydrite content in places.	Geological Survey Division of the Mining and Mineral Development Branch, Government of Newfoundland and Labrador	2014			0.9	< 1	< 0.2	< 1	< 1	< 1	< 1	5	< 0.2	< 0.2	< 0.2	< 1	< 1	< 1	< 1	< 1	< 1	< 1	< 1	< 1	< 1	< 1	< 1	< 1	< 1	< 1	32	< 1	< 1	< 1
51	01LMARI52	Collins & Northcott, 2016	Maritime	Newfoundland and Labrador	48.4041	-58.5156	426513	WR	Core	ICP-OES, ICP-MS, GRAD	Codroy Road Formation	Salt	CC5	Potash with significant sylvite content.	Geological Survey Division of the Mining and Mineral Development Branch, Government of Newfoundland and Labrador	2014			< 0.2	< 1	< 0.2	< 1	< 1	< 1	< 1	3	< 0.2	< 0.2	< 0.2	< 1	< 1	< 1	< 1	< 1	< 1	< 1	< 1	< 1	< 1	< 1	< 1	< 1	< 1	< 1	41	< 1	< 1	< 1
52	01LMARI53	Collins & Northcott, 2016	Maritime	Newfoundland and Labrador	48.4041	-58.5156	426522	WR	Core	ICP-OES, ICP-MS, GRAD	Codroy Road Formation	Salt	CC5	Light grey to white salt. Minor impurities, very nice clean looking salt. Salt recrystallization evident as 1-5 cm recrystalized inclusions throughout.	Geological Survey Division of the Mining and Mineral Development Branch, Government of Newfoundland and Labrador	2014			0.6	< 1	< 0.2	< 1	< 1	< 1	< 1	2	< 0.2	< 0.2	< 0.2	< 1	< 1	< 1	< 1	< 1	< 1	< 1	< 1	< 1	< 1	< 1	< 1	< 1	< 1	< 1	29	< 1	< 1	< 1
53	01LMARI54	Collins & Northcott, 2016	Maritime	Newfoundland and Labrador	48.4041	-58.5156	426523	WR	Core	ICP-OES, ICP-MS, GRAD	Codroy Road Formation	Salt	CC5	Light grey to white salt. Minor impurities, very nice clean looking salt. Salt recrystallization evident as 1-5 cm recrystalized inclusions throughout.	Geological Survey Division of the Mining and Mineral Development Branch, Government of Newfoundland and Labrador	2014			< 0.2	< 1	< 0.2	< 1	< 1	< 1	< 1	< 1	< 0.2	< 0.2	< 0.2	< 1	< 1	< 1	< 1	< 1	< 1	< 1	< 1	< 1	< 1	< 1	< 1	1	< 1	< 1	23	< 1	< 1	< 1
54	01LMARI55	Collins & Northcott, 2016	Maritime	Newfoundland and Labrador	48.4041	-58.5156	426524	WR	Core	ICP-OES, ICP-MS, GRAD	Codroy Road Formation	Salt	CC5	Light grey to white salt. Minor impurities, very nice clean looking salt. Salt recrystallization evident as 1-5 cm recrystalized inclusions throughout.	Geological Survey Division of the Mining and Mineral Development Branch, Government of Newfoundland and Labrador	2014			< 0.2	< 1	< 0.2	< 1	< 1	< 1	< 1	< 1	< 0.2	< 0.2	< 0.2	< 1	< 1	< 1	< 1	< 1	< 1	< 1	< 1	< 1	< 1	< 1	< 1	2	< 1	< 1	21	< 1	< 1	< 1
55	01LMARI56	Collins & Northcott, 2016	Maritime	Newfoundland and Labrador	48.4041	-58.5156	426525	WR	Core	ICP-OES, ICP-MS, GRAD	Codroy Road Formation	Salt	CC5	Light grey to white salt. Minor impurities, very nice clean looking salt. Salt recrystallization evident as 1-5 cm recrystalized inclusions throughout.	Geological Survey Division of the Mining and Mineral Development Branch, Government of Newfoundland and Labrador	2014			< 0.2	< 1	< 0.2	< 1	< 1	< 1	< 1	< 1	< 0.2	< 0.2	< 0.2	< 1	< 1	< 1	< 1	< 1	< 1	< 1	< 1	< 1	< 1	< 1	< 1	1	< 1	< 1	21	< 1	< 1	< 1
56	01LMARI57	Collins & Northcott, 2016	Maritime	Newfoundland and Labrador	48.4041	-58.5156	426526	WR	Core	ICP-OES, ICP-MS, GRAD	Codroy Road Formation	Salt	CC5	Light grey to white salt. Minor impurities, very nice clean looking salt. Salt recrystallization evident as 1-5 cm recrystalized inclusions throughout.	Geological Survey Division of the Mining and Mineral Development Branch, Government of Newfoundland and Labrador	2014			0.4	< 1	< 0.2	< 1	< 1	< 1	< 1	2	< 0.2	< 0.2	< 0.2	< 1	< 1	< 1	< 1	< 1	< 1	< 1	< 1	< 1	< 1	< 1	< 1	< 1	< 1	< 1	22	< 1	< 1	< 1
57	01LMARI58	Collins & Northcott, 2016	Maritime	Newfoundland and Labrador	48.4041	-58.5156	426527	WR	Core	ICP-OES, ICP-MS, GRAD	Codroy Road Formation	Salt	CC5	Light grey to white salt. Minor impurities, very nice clean looking salt. Salt recrystallization evident as 1-5 cm recrystalized inclusions throughout.	Geological Survey Division of the Mining and Mineral Development Branch, Government of Newfoundland and Labrador	2014			< 0.2	< 1	< 0.2	< 1	< 1	< 1	< 1	< 1	< 0.2	< 0.2	< 0.2	< 1	< 1	< 1	< 1	< 1	< 1	< 1	< 1	< 1	< 1	< 1	< 1	1	< 1	< 1	20	< 1	< 1	< 1
[truncated: 18 more columns]

## Sheet: 02LMARI
	UniqueID	Source	GSC curation C#	Basin	Province/Territory	Latitude	Longitude	Sample	SampleCode	SampleType	Analysis	Unit	Lithology	MD(m)	LabDate	WellName		Li (ppm)	Na(%)	Mg(%)	Al(%)	K(%)	Ca(%)	Cd(ppm)	V(ppm)	Cr(ppm)	Mn(ppm)	Fe(%)	Hf(ppm)	Ni(ppm)	Er(ppm)	Be(ppm)	Ho(ppm)	Ag(ppm)	Cs(ppm)	Co(ppm)	Eu(ppm)	Bi(ppm)	Se(ppm)	Zn(ppm)	Ga(ppm)	As(ppm)	Rb(ppm)	Y(ppm)	Sr(ppm)	Zr(ppm)	Nb(ppm)	Mo(ppm)	In(ppm)
																	LDL	1	0.01	0.01	0.01	0.01	0.01	0.3	1	1	1	0.01	0.1	1	0.1	0.1	0.1	0.3	0.05	1	0.05	0.02	0.1	1	0.1	0.1	0.2	0.1	0.2	1	0.1	1	0.1
0	02LMARI1	This work	C-711349	Maritime	Newfoundland & Labrador	48.3144	-58.5733	PF-1 877.2 m	WR	Core	TD-ICP, TD-MS	Codroy Road Formation	clear medium crystalline halite with trace anhydrite. _x000D_	877.2	12-29-2025	Pronto PF-1		1	> 3.00	< 0.01	0.02	0.01	4.1	< 0.3	1	1	3	0.01	< 0.1	< 1	< 0.1	< 0.1	< 0.1	< 0.3	< 0.05	< 1	< 0.05	< 0.02	< 0.1	< 1	< 0.1	< 0.1	0.6	< 0.1	197	2	< 0.1	< 1	< 0.1
1	02LMARI2	This work	C-711350	Maritime	Newfoundland & Labrador	48.3144	-58.5733	PF-1 849.92 m	WR	Core	TD-ICP, TD-MS	Codroy Road Formation	clear halite with minor (5-10%) anhydrite rolls. _x000D_	849.92	12-29-2025	Pronto PF-1		1	> 3.00	< 0.01	0.01	0.01	2.99	< 0.3	1	< 1	2	< 0.01	< 0.1	< 1	< 0.1	< 0.1	< 0.1	< 0.3	< 0.05	< 1	< 0.05	< 0.02	0.1	< 1	< 0.1	< 0.1	0.3	< 0.1	91.7	< 1	< 0.1	< 1	< 0.1
2	02LMARI3	This work	C-711351	Maritime	Newfoundland & Labrador	48.3144	-58.5733	PF-1 824.4 m	WR	Core	TD-ICP, TD-MS	Codroy Road Formation	pure clear halite with trace anhydrite. _x000D_	824.4	12-29-2025	Pronto PF-1		< 1	> 3.00	< 0.01	< 0.01	0.01	1.79	< 0.3	< 1	< 1	2	< 0.01	< 0.1	< 1	< 0.1	< 0.1	< 0.1	< 0.3	< 0.05	< 1	< 0.05	< 0.02	< 0.1	< 1	< 0.1	< 0.1	< 0.2	< 0.1	57.7	< 1	< 0.1	< 1	< 0.1
3	02LMARI4	This work	C-711352	Maritime	Newfoundland & Labrador	48.3144	-58.5733	PF-1 798.10 m	WR	Core	TD-ICP, TD-MS	Codroy Road Formation	clear halite with rare (about 1-2%) anhydrite rolls._x000D_	798.1	12-29-2025	Pronto PF-1		1	> 3.00	< 0.01	< 0.01	< 0.01	1.49	< 0.3	< 1	2	< 1	< 0.01	< 0.1	< 1	< 0.1	< 0.1	< 0.1	< 0.3	< 0.05	< 1	< 0.05	< 0.02	< 0.1	< 1	< 0.1	< 0.1	0.2	< 0.1	41.6	< 1	< 0.1	< 1	< 0.1
4	02LMARI5	This work	C-711353	Maritime	Newfoundland & Labrador	48.3144	-58.5733	PF-1 751.96 m	WR	Core	TD-ICP, TD-MS	Codroy Road Formation	clear halite with trace anhydrite.	751.96	12-29-2025	Pronto PF-1		1	> 3.00	0.05	0.01	0.02	6.71	< 0.3	< 1	< 1	3	< 0.01	< 0.1	< 1	< 0.1	< 0.1	< 0.1	< 0.3	< 0.05	< 1	< 0.05	< 0.02	< 0.1	< 1	< 0.1	< 0.1	0.4	< 0.1	168	< 1	< 0.1	< 1	< 0.1
5	02LMARI6	This work	C-711354	Maritime	Newfoundland & Labrador	48.3091	-58.5873	LR98-1 381.45 m	WR	Core	TD-ICP, TD-MS	Codroy Road Formation	dull pink to dark grey halite, medium crystalline (0.2-1 cm), with coaly, shaly and silty partings.	381.45	12-29-2025	LR98-1		3	> 3.00	0.1	0.14	0.06	0.2	< 0.3	2	3	13	0.05	< 0.1	< 1	< 0.1	0.1	< 0.1	< 0.3	0.15	< 1	< 0.05	< 0.02	0.2	2	0.4	0.2	2.3	0.4	13.7	1	0.2	< 1	< 0.1
6	02LMARI7	This work	C-711355	Maritime	Newfoundland & Labrador	48.3091	-58.5873	LR98-1 390.22 m	WR	Core	TD-ICP, TD-MS	Codroy Road Formation	think-bedded pink halite with argillaceous partings, interbedded with dark grey marl._x000D_	390.22	12-29-2025	LR98-1		6	> 3.00	0.3	0.39	0.11	0.49	< 0.3	5	5	36	0.21	0.1	2	0.1	0.2	< 0.1	< 0.3	0.32	2	0.12	0.03	< 0.1	11	0.9	1.1	5.1	1.2	33.4	5	0.6	< 1	< 0.1
7	02LMARI8	This work	C-711356	Maritime	Newfoundland & Labrador	48.3091	-58.5873	LR98-1 668.90 m	WR	Core	TD-ICP, TD-MS	Codroy Road Formation	Top of basal halite: brownish "durty" halite with dark grey sooty clay partings; maybe with trace sylvite._x000D_	668.9	12-29-2025	LR98-1		4	> 3.00	0.19	0.17	0.12	2.93	< 0.3	3	2	10	0.08	< 0.1	< 1	< 0.1	0.1	< 0.1	< 0.3	0.14	1	< 0.05	0.03	< 0.1	5	0.4	0.3	2.5	0.6	83.4	3	0.3	< 1	< 0.1
8	02LMARI9	This work	C-711357	Maritime	Newfoundland & Labrador	48.3091	-58.5873	LR98-1 642.1 m	WR	Core	TD-ICP, TD-MS	Codroy Road Formation	Carnallitite: mottled red-grey; halite-dominated patches are colorless, with thin grey shale partings._x000D_	642.1	12-29-2025	LR98-1		2	> 3.00	0.12	0.11	3.54	0.44	< 0.3	2	2	14	0.05	< 0.1	< 1	< 0.1	< 0.1	< 0.1	< 0.3	0.08	< 1	< 0.05	< 0.02	< 0.1	2	0.3	0.3	8.2	0.3	14.5	2	0.2	< 1	< 0.1
9	02LMARI10	This work	C-711358	Maritime	Newfoundland & Labrador	48.3091	-58.5873	LR98-1 639.91 m	WR	Core	TD-ICP, TD-MS	Codroy Road Formation	Halite: medium to dark brownish grety due to plenty of dark colored inclusions - sooty material?_x000D_	639.91	12-29-2025	LR98-1		< 1	> 3.00	0.02	0.01	0.06	0.3	< 0.3	< 1	1	3	< 0.01	< 0.1	< 1	< 0.1	< 0.1	< 0.1	< 0.3	< 0.05	< 1	< 0.05	< 0.02	0.2	< 1	< 0.1	< 0.1	0.2	< 0.1	7.3	< 1	< 0.1	< 1	< 0.1
10	02LMARI11	This work	C-711359	Maritime	Newfoundland & Labrador	48.3091	-58.5873	LR98-1 617.90 m	WR	Core	TD-ICP, TD-MS	Codroy Road Formation	Pink medium crystalline halite; clean variety in a thick dirty carnallitie-halite interval. _x000D_	617.9	12-29-2025	LR98-1		< 1	> 3.00	< 0.01	< 0.01	0.05	0.39	< 0.3	< 1	< 1	1	< 0.01	< 0.1	< 1	< 0.1	< 0.1	< 0.1	< 0.3	< 0.05	< 1	< 0.05	< 0.02	< 0.1	< 1	< 0.1	< 0.1	0.2	< 0.1	6.5	< 1	< 0.1	< 1	< 0.1
11	02LMARI12	This work	C-711360	Maritime	Newfoundland & Labrador	48.3091	-58.5873	LR98-1 675.97 m	WR	Core	TD-ICP, TD-MS	Codroy Road Formation	Grey, medium crystalline halite. Looks pure. Trace anhydrite partings._x000D_	675.97	12-29-2025	LR98-1		1	> 3.00	< 0.01	0.03	0.04	2.65	< 0.3	< 1	1	4	0.01	< 0.1	< 1	< 0.1	< 0.1	< 0.1	< 0.3	< 0.05	< 1	< 0.05	< 0.02	< 0.1	< 1	< 0.1	< 0.1	0.7	0.1	111	< 1	< 0.1	< 1	< 0.1
12	02LMARI13	This work	C-711361	Maritime	Newfoundland & Labrador	48.3091	-58.5873	LR98-1 682.75 m	WR	Core	TD-ICP, TD-MS	Codroy Road Formation	Grey, medium crystalline halite.Trace anhydrite partings._x000D_	682.75	12-29-2025	LR98-1		2	> 3.00	0.1	0.02	0.05	2.88	< 0.3	< 1	1	4	0.02	< 0.1	< 1	< 0.1	< 0.1	< 0.1	< 0.3	< 0.05	< 1	< 0.05	< 0.02	< 0.1	< 1	< 0.1	< 0.1	0.6	0.1	116	< 1	< 0.1	< 1	< 0.1
13	02LMARI14	This work	C-711362	Maritime	Newfoundland & Labrador	48.3091	-58.5873	LR98-1 601.62 m	WR	Core	TD-ICP, TD-MS	Codroy Road Formation	Pinkish, medium crystalline halite; cleaner variety on an interval of "dirty" pinkish and dark grey halites with argillaceous partings. _x000D_	601.62	12-29-2025	LR98-1		1	> 3.00	0.01	0.02	0.04	0.16	< 0.3	< 1	1	2	< 0.01	< 0.1	< 1	< 0.1	< 0.1	< 0.1	< 0.3	< 0.05	< 1	< 0.05	0.02	< 0.1	< 1	< 0.1	0.1	0.2	< 0.1	3.4	< 1	< 0.1	< 1	< 0.1
14	02LMARI15	This work	C-711363	Maritime	Newfoundland & Labrador	48.3091	-58.5873	LR98-1 512.08 m	WR	Core	TD-ICP, TD-MS	Codroy Road Formation	dark brownish grey, "dirty" halite with plenty of argillaceous-carbonate partings._x000D_	512.08	12-29-2025	LR98-1		3	> 3.00	0.08	0.12	0.05	0.57	< 0.3	2	2	9	0.06	< 0.1	< 1	0.6	< 0.1	< 0.1	< 0.3	0.12	< 1	< 0.05	0.02	< 0.1	2	0.3	0.1	1.5	0.8	27.5	4	0.4	< 1	< 0.1
15	02LMARI16	This work	C-711364	Maritime	Newfoundland & Labrador	48.3091	-58.5873	LR98-1 505.20 m	WR	Core	TD-ICP, TD-MS	Codroy Road Formation	pink halite with minor argillaceous partings; larger clasts/broken beds of mudrock in same sample._x000D_	505.2	12-29-2025	LR98-1		12	> 3.00	0.78	0.85	0.3	1.36	< 0.3	12	9	73	0.52	0.4	8	0.4	0.3	0.1	< 0.3	0.72	3	0.19	< 0.02	0.2	9	2.1	1.8	12.7	4	68.3	17	1.7	< 1	< 0.1
[truncated: 28 more columns]

## Sheet: 02LMICH
	UniqueID	Source	Basin	Province/Territory	Latitude	Longitude	Sample	SampleCode	SampleType	Analysis	Unit	SubUnit	WellName	Location	MD(m)		SiO2(wt%)	TiO2(wt%)	Al2O3(wt%)	FeO(wt%)	MnO(wt%)	MgO(wt%)	CaO(wt%)	Na2O(wt%)	K2O(wt%)	P2O5(wt%)	LOI(wt%)	TOC(wt%)	Li(ppm)	B(ppm)	Sc(ppm)	V(ppm)	Cr(ppm)	Co(ppm)	Ni(ppm)	Cu(ppm)	Zn(ppm)	Br(ppm)	Rb(ppm)	Sr(ppm)	Y(ppm)	Zr(ppm)	Nb(ppm)	Sb(ppm)	CS(ppm)	Ba(ppm)	Pb(ppm)	Th(ppm)	U(ppm)
																LDL	N/A	N/A	N/A	N/A	N/A	N/A	N/A	N/A	N/A	0.01	N/A	N/A	N/A	N/A	N/A	N/A	N/A	1	1	1	N/A	N/A	N/A	N/A	10	10	N/A	N/A	0.1	N/A	10	N/A	N/A
0	02LMICH1	Miles et al. (1986)	Michigan	Ontario	43.079	-79.9394	1	WR	Core	ICP-MS, ICP-OES	Salina	B	Caledonia 80-170	Domtar Gypsum Mine	21		23.5	0.18	4.8	1.46	0.022	17.9	22	0.17	1.59	0.04	37.4	0.05	83	80	6	32	19	6	19	10	22	8.5	40	280	10	20	1.8	0.2	0.2	40	10	3.3	2.4
1	02LMICH2	Miles et al. (1986)	Michigan	Ontario	43.079	-79.9394	2	WR	Core	ICP-MS, ICP-OES	Salina	B	Caledonia 80-170	Domtar Gypsum Mine	21.3		31.7	0.14	4.8	1.37	0.014	8.99	28	0.14	2.12	0.06	25.5	0.09	130	140	5.8	37	28	9	24	12	26	12	50	280	20	50	2.6	0.5	0.2	50	20	3.4	1.6
2	02LMICH3	Miles et al. (1986)	Michigan	Ontario	43.079	-79.9394	3	WR	Core	ICP-MS, ICP-OES	Salina	B	Caledonia 80-171	Domtar Gypsum Mine	21.9		42.9	0.52	11.2	3.32	0.028	4.53	9.6	0.21	4.53	0.09	17.8	0.34	240	220	12	75	59	16	33	16	51	6.3	110	110	20	120	4.9	0.6	2.9	290	30	8.8	2.5
3	02LMICH4	Miles et al. (1986)	Michigan	Ontario	43.079	-79.9394	4	WR	Core	ICP-MS, ICP-OES	Salina	B	Caledonia 80-171	Domtar Gypsum Mine	28.3		5.03	0.03	0.68	0.66	0.018	18.9	27.1	0.06	0.24	0.03	41.2	0.62	20	30	0.8	12	12	4	3	7	7.5	8.3	30	1240	<10	<10	0.4	0.4	<0.1	70	<10	0.4	0.4
4	02LMICH5	Miles et al. (1986)	Michigan	Ontario	43.079	-79.9394	17	WR	Core	ICP-MS, ICP-OES	Salina	G	Fletcher F. 33411	Domtar Gypsum Mine	272		8	0.09	0.69	0.85	0.012	14.1	32.9	0.04	0.08	0.01	45	0.09	40	0.2	5	12	2	3	4.5	10	9.2	10	1360	10	<10	0.3	0.4	0.1	10	24	0.3	2.1	90
5	02LMICH6	Miles et al. (1986)	Michigan	Ontario	43.079	-79.9394	18	WR	Core	ICP-MS, ICP-OES	Salina	F	Fletcher F. 33411	Domtar Gypsum Mine	275.5		32.6	0.35	7.37	3	0.022	13.1	14.7	0.42	3.05	0.08	24	0.22	240	140	7.4	51	43	13	37	24	70	41	19	170	20	110	2.9	0.7	2.2	230	10	6.5	2.5
6	02LMICH7	Miles et al. (1986)	Michigan	Ontario	43.079	-79.9394	19	WR	Core	ICP-MS, ICP-OES	Salina	F	Fletcher F. 33411	Domtar Gypsum Mine	278		9.51	0.09	2.04	1.03	0.025	19.3	26.2	0.1	0.84	0.03	41.1	0.17	47	50	2.1	15	15	4	12	7	12	14	20	1970	20	<10	1.4	0.2	1.7	22	20	0.9	0.9
7	02LMICH8	Miles et al. (1986)	Michigan	Ontario	43.079	-79.9394	20	WR	Core	ICP-MS, ICP-OES	Salina	F	Fletcher F. 33411	Domtar Gypsum Mine	281		33.5	0.44	9.54	3.24	0.026	9.75	14.2	0.31	3.74	0.1	18.2	0.31	240	190	10	69	72	15	43	18	49	17	90	960	30	80	4.9	0.7	3.2	300	20	8.8	3
8	02LMICH9	Miles et al. (1986)	Michigan	Ontario	43.079	-79.9394	22	WR	Core	ICP-MS, ICP-OES	Salina	F	Fletcher F. 33411	Domtar Gypsum Mine	287		1.03	0.01	0.23	0.25	0.004	21	29.9	0.03	0.08	0.01	48.2	0.04	5	20	0.2	3	3	1	3	2	3	10	2	100	<10	<10	0.1	0.1	<0.1	10	<10	0.1	0.2
9	02LMICH10	Miles et al. (1986)	Michigan	Ontario	43.079	-79.9394	24	WR	Core	ICP-MS, ICP-OES	Salina	F	Fletcher F. 33411	Domtar Gypsum Mine	293		3.15	0.03	0.75	0.48	0.008	20.8	28.8	0.04	0.28	0.02	45.6	0.05	10	40	0.8	8	7	2	6	4	6	10	5	100	<10	<10	0.3	0.1	<0.1	10	<10	0.3	0.3
10	02LMICH11	Miles et al. (1986)	Michigan	Ontario	43.079	-79.9394	25	WR	Core	ICP-MS, ICP-OES	Salina	F	Fletcher F. 33411	Domtar Gypsum Mine	296		3.31	0.03	0.78	0.47	0.008	20.8	28.9	0.04	0.29	0.02	45.4	0.05	10	40	0.8	8	7	2	6	4	6	10	5	100	<10	<10	0.3	0.1	<0.1	10	<10	0.3	0.3
11	02LMICH12	Miles et al. (1986)	Michigan	Ontario	43.079	-79.9394	27	WR	Core	ICP-MS, ICP-OES	Salina	F	Fletcher F. 33411	Domtar Gypsum Mine	302		3.38	0.03	0.8	0.48	0.008	20.8	28.8	0.04	0.3	0.02	45.4	0.05	10	40	0.8	8	7	2	6	4	6	10	5	100	<10	<10	0.3	0.1	<0.1	10	<10	0.3	0.3
12	02LMICH13	Miles et al. (1986)	Michigan	Ontario	43.079	-79.9394	28	WR	Core	ICP-MS, ICP-OES	Salina	F	Fletcher F. 33411	Domtar Gypsum Mine	305		3.45	0.03	0.82	0.49	0.008	20.8	28.7	0.04	0.31	0.02	45.2	0.05	10	40	0.8	8	7	2	6	4	6	10	5	100	<10	<10	0.3	0.1	<0.1	10	<10	0.3	0.3
13	02LMICH14	Miles et al. (1986)	Michigan	Ontario	43.079	-79.9394	30	WR	Core	ICP-MS, ICP-OES	Salina	E	Fletcher F. 33411	Domtar Gypsum Mine	311		1.75	0.02	0.43	0.36	0.005	21.2	29.5	0.03	0.15	0.01	46.4	0.04	5	30	0.4	5	4	1	4	3	4	10	3	100	<10	<10	0.2	0.1	<0.1	10	<10	0.2	0.2
14	02LMICH15	Miles et al. (1986)	Michigan	Ontario	43.079	-79.9394	31	WR	Core	ICP-MS, ICP-OES	Salina	E	Fletcher F. 33411	Domtar Gypsum Mine	314		1.8	0.02	0.44	0.37	0.005	21.2	29.4	0.03	0.16	0.01	46.2	0.04	5	30	0.4	5	4	1	4	3	4	10	3	100	<10	<10	0.2	0.1	<0.1	10	<10	0.2	0.2
15	02LMICH16	Miles et al. (1986)	Michigan	Ontario	43.079	-79.9394	33	WR	Core	ICP-MS, ICP-OES	Salina	C	Fletcher F. 33411	Domtar Gypsum Mine	353		27.5	0.35	7.73	2.96	0.036	13.5	16.9	0.23	3.35	0.09	27.6	0.16	57	120	8.5	55	48	16	46	40	47	18	70	120	30	50	2.6	0.5	2	200	22	6	2.7
16	02LMICH17	Miles et al. (1986)	Michigan	Ontario	43.079	-79.9394	34	WR	Core	ICP-MS, ICP-OES	Salina	C	Fletcher F. 33411	Domtar Gypsum Mine	356		37.3	0.44	9.63	2.9	0.028	10.4	12.3	0.36	4.04	0.09	22.2	0.37	90	180	10	67	56	12	48	32	39	10	80	100	30	110	4	0.3	2.4	240	18	7.6	3.3
17	02LMICH18	Miles et al. (1986)	Michigan	Ontario	43.079	-79.9394	35	WR	Core	ICP-MS, ICP-OES	Salina	C	Fletcher F. 33411	Domtar Gypsum Mine	359		44.1	0.59	8.15	2.16	0.021	7.03	12	0.46	3.82	0.13	14.6	0.96	110	61	8.3	64	42	13	32	12	33	34	70	1000	40	440	3	0.2	3	300	20	14	3.8
18	02LMICH19	Miles et al. (1986)	Michigan	Ontario	43.079	-79.9394	36	WR	Core	ICP-MS, ICP-OES	Salina	C	Fletcher F. 33411	Domtar Gypsum Mine	362		14.2	0.14	3.57	1.26	0.021	6.88	25.5	0.15	1.63	0.06	14.5	0.66	46	70	4.8	25	21	6.5	20	16	26	10	26	1000	10	30	1.6	0.8	1	56	10	3.5	1.7
19	02LMICH20	Miles et al. (1986)	Michigan	Ontario	43.079	-79.9394	37	WR	Core	ICP-MS, ICP-OES	Salina	C	Fletcher F. 33411	Domtar Gypsum Mine	365		38.1	0.47	9.75	3.04	0.023	10.7	10.8	0.4	4.12	0.1	20.4	0.52	220	240	10	72	76	16	45	23	53	39	90	270	30	90	4.5	0.5	3	340	50	7	6.1
20	02LMICH21	Miles et al. (1986)	Michigan	Ontario	43.079	-79.9394	39	WR	Core	ICP-MS, ICP-OES	Salina	C	Fletcher F. 33411	Domtar Gypsum Mine	371		44.8	0.56	11.5	3.36	0.026	8.2	9.15	0.44	4.72	0.11	19.2	0.42	240	220	12	82	72	18	50	26	60	18	100	240	30	100	5.2	0.5	3.4	380	30	9.2	3.4
21	02LMICH22	Miles et al. (1986)	Michigan	Ontario	43.079	-79.9394	40	WR	Core	ICP-MS, ICP-OES	Salina	B	Fletcher F. 33411	Domtar Gypsum Mine	374		1.15	0.01	0.28	0.28	0.004	21.4	29.7	0.03	0.09	0.01	46.8	0.04	5	20	0.3	4	3	1	3	2	3	10	2	100	<10	<10	0.1	0.1	<0.1	10	<10	0.1	0.2
22	02LMICH23	Miles et al. (1986)	Michigan	Ontario	43.079	-79.9394	42	WR	Core	ICP-MS, ICP-OES	Salina	A-2	Fletcher F. 33411	Domtar Gypsum Mine	380		1.2	0.01	0.3	0.3	0.004	21.4	29.6	0.03	0.1	0.01	46.6	0.04	5	20	0.3	4	3	1	3	2	3	10	2	100	<10	<10	0.1	0.1	<0.1	10	<10	0.1	0.2
23	02LMICH24	Miles et al. (1986)	Michigan	Ontario	43.079	-79.9394	43	WR	Core	ICP-MS, ICP-OES	Salina	A-2	Fletcher F. 33411	Domtar Gypsum Mine	383		1.25	0.01	0.31	0.31	0.004	21.4	29.5	0.03	0.11	0.01	46.4	0.04	5	20	0.3	4	3	1	3	2	3	10	2	100	<10	<10	0.1	0.1	<0.1	10	<10	0.1	0.2
24	02LMICH25	Miles et al. (1986)	Michigan	Ontario	43.079	-79.9394	44	WR	Core	ICP-MS, ICP-OES	Salina	A-2	Fletcher F. 33411	Domtar Gypsum Mine	386		1.31	0.01	0.32	0.32	0.004	21.4	29.4	0.03	0.12	0.01	46.2	0.04	5	20	0.3	4	3	1	3	2	3	10	2	100	<10	<10	0.1	0.1	<0.1	10	<10	0.1	0.2
25	02LMICH26	Miles et al. (1986)	Michigan	Ontario	43.079	-79.9394	45	WR	Core	ICP-MS, ICP-OES	Salina	A-2	Fletcher F. 33411	Domtar Gypsum Mine	389		1.36	0.01	0.33	0.33	0.004	21.4	29.3	0.03	0.13	0.01	46	0.04	5	20	0.3	4	3	1	3	2	3	10	2	100	<10	<10	0.1	0.1	<0.1	10	<10	0.1	0.2
26	02LMICH27	Miles et al. (1986)	Michigan	Ontario	43.079	-79.9394	46	WR	Core	ICP-MS, ICP-OES	Salina	A-2	Fletcher F. 33411	Domtar Gypsum Mine	392		1.41	0.01	0.34	0.34	0.004	21.4	29.2	0.03	0.14	0.01	45.8	0.04	5	20	0.3	4	3	1	3	2	3	10	2	100	<10	<10	0.1	0.1	<0.1	10	<10	0.1	0.2
27	02LMICH28	Miles et al. (1986)	Michigan	Ontario	43.079	-79.9394	47	WR	Core	ICP-MS, ICP-OES	Salina	A-2	Fletcher F. 33411	Domtar Gypsum Mine	395		1.47	0.01	0.36	0.35	0.004	21.4	29.1	0.03	0.15	0.01	45.6	0.04	5	20	0.3	4	3	1	3	2	3	10	2	100	<10	<10	0.1	0.1	<0.1	10	<10	0.1	0.2
28	02LMICH29	Miles et al. (1986)	Michigan	Ontario	43.079	-79.9394	48	WR	Core	ICP-MS, ICP-OES	Salina	A-1	Fletcher F. 33411	Domtar Gypsum Mine	398		1.52	0.01	0.37	0.36	0.004	21.4	29	0.03	0.16	0.01	45.4	0.04	5	20	0.3	4	3	1	3	2	3	10	2	100	<10	<10	0.1	0.1	<0.1	10	<10	0.1	0.2
29	02LMICH30	Miles et al. (1986)	Michigan	Ontario	43.079	-79.9394	49	WR	Core	ICP-MS, ICP-OES	Salina	F	Lambton OGS-82-1	Domtar Gypsum Mine	482.3		27	0.31	5.72	1.6	0.019	14.4	18	0.19	1.98	0.08	30.4	0.41	140	90	5.8	40	32	11	30	26	14	46	40	1050	20	110	2	0.4	2	160	36	5	2.3
30	02LMICH31	Miles et al. (1986)	Michigan	Ontario	43.079	-79.9394	50	WR	Core	ICP-MS, ICP-OES	Salina	F	Lambton OGS-82-1	Domtar Gypsum Mine	486.2		39.1	0.5	10.2	3.04	0.023	10.7	10.8	0.4	4.12	0.1	20.4	0.52	310	190	9.8	72	76	16	45	23	53	39	90	270	30	90	4.5	0.5	3	340	50	7	6.1
31	02LMICH32	Miles et al. (1986)	Michigan	Ontario	43.079	-79.9394	51	WR	Core	ICP-MS, ICP-OES	Salina	F	Lambton OGS-82-1	Domtar Gypsum Mine	487.7		18.5	0.23	4.68	1.57	0.013	7.3	27.3	0.13	1.97	0.07	14	0.21	190	100	4.7	36	42	12	31	11	34	19	30	1340	20	40	2	0.3	<2.0	50	58	3	1.7
32	02LMICH33	Miles et al. (1986)	Michigan	Ontario	43.079	-79.9394	52	WR	Core	ICP-MS, ICP-OES	Salina	C	Lambton OGS-82-1	Domtar Gypsum Mine	537		23.3	0.31	6.05	2.26	0.036	14.7	19.1	0.32	0.99	0.08	32.8	1.23	59	110	6	42	28	15	35	20	30	110	42	160	20	80	3	0.4	1	160	20	3	1.7
33	02LMICH34	Miles et al. (1986)	Michigan	Ontario	43.079	-79.9394	54	WR	Core	ICP-MS, ICP-OES	Salina	C	Lambton OGS-82-1	Domtar Gypsum Mine	543		1.41	0.01	0.34	0.34	0.004	21.4	29.2	0.03	0.14	0.01	45.8	0.04	5	20	0.3	4	3	1	3	2	3	10	2	100	<10	<10	0.1	0.1	<0.1	10	<10	0.1	0.2
34	02LMICH35	Miles et al. (1986)	Michigan	Ontario	43.079	-79.9394	55	WR	Core	ICP-MS, ICP-OES	Salina	C	Lambton OGS-82-1	Domtar Gypsum Mine	546		1.47	0.01	0.36	0.35	0.004	21.4	29.1	0.03	0.15	0.01	45.6	0.04	5	20	0.3	4	3	1	3	2	3	10	2	100	<10	<10	0.1	0.1	<0.1	10	<10	0.1	0.2
35	02LMICH36	Miles et al. (1986)	Michigan	Ontario	43.079	-79.9394	56	WR	Core	ICP-MS, ICP-OES	Salina	B	Lambton OGS-82-1	Domtar Gypsum Mine	549		1.52	0.01	0.37	0.36	0.004	21.4	29	0.03	0.16	0.01	45.4	0.04	5	20	0.3	4	3	1	3	2	3	10	2	100	<10	<10	0.1	0.1	<0.1	10	<10	0.1	0.2
36	02LMICH37	Miles et al. (1986)	Michigan	Ontario	43.079	-79.9394	57	WR	Core	ICP-MS, ICP-OES	Salina	B	Lambton OGS-82-1	Domtar Gypsum Mine	552		1.58	0.01	0.38	0.37	0.004	21.4	28.9	0.03	0.17	0.01	45.2	0.04	5	20	0.3	4	3	1	3	2	3	10	2	100	<10	<10	0.1	0.1	<0.1	10	<10	0.1	0.2
37	02LMICH38	Miles et al. (1986)	Michigan	Ontario	43.079	-79.9394	58	WR	Core	ICP-MS, ICP-OES	Salina	B	Lambton OGS-82-1	Domtar Gypsum Mine	555		1.63	0.01	0.4	0.38	0.004	21.4	28.8	0.03	0.18	0.01	45	0.04	5	20	0.3	4	3	1	3	2	3	10	2	100	<10	<10	0.1	0.1	<0.1	10	<10	0.1	0.2
38	02LMICH39	Miles et al. (1986)	Michigan	Ontario	43.079	-79.9394	60	WR	Core	ICP-MS, ICP-OES	Salina	A-2	Lambton OGS-82-1	Domtar Gypsum Mine	648		1.74	0.02	0.42	0.4	0.005	21.3	28.6	0.03	0.2	0.01	44.6	0.04	5	20	0.4	4	3	1	3	2	3	10	2	100	<10	<10	0.1	0.1	<0.1	10	<10	0.1	0.2
39	02LMICH40	Miles et al. (1986)	Michigan	Ontario	43.079	-79.9394	61	WR	Core	ICP-MS, ICP-OES	Salina	A-2	Lambton OGS-82-1	Domtar Gypsum Mine	651		1.8	0.02	0.43	0.41	0.005	21.3	28.5	0.03	0.21	0.01	44.4	0.04	5	20	0.4	4	3	1	3	2	3	10	2	100	<10	<10	0.1	0.1	<0.1	10	<10	0.1	0.2
40	02LMICH41	Miles et al. (1986)	Michigan	Ontario	43.079	-79.9394	62	WR	Core	ICP-MS, ICP-OES	Salina	A-2	Lambton OGS-82-1	Domtar Gypsum Mine	654		1.85	0.02	0.44	0.42	0.005	21.3	28.4	0.03	0.22	0.01	44.2	0.04	5	20	0.4	4	3	1	3	2	3	10	2	100	<10	<10	0.1	0.1	<0.1	10	<10	0.1	0.2
41	02LMICH42	Miles et al. (1986)	Michigan	Ontario	43.079	-79.9394	63	WR	Core	ICP-MS, ICP-OES	Salina	A-2	Lambton OGS-82-1	Domtar Gypsum Mine	657		1.9	0.02	0.46	0.43	0.005	21.3	28.3	0.03	0.23	0.01	44	0.04	5	20	0.4	4	3	1	3	2	3	10	2	100	<10	<10	0.1	0.1	<0.1	10	<10	0.1	0.2
42	02LMICH43	Miles et al. (1986)	Michigan	Ontario	43.079	-79.9394	64	WR	Core	ICP-MS, ICP-OES	Salina	A-2	Lambton OGS-82-1	Domtar Gypsum Mine	660		1.96	0.02	0.47	0.44	0.005	21.3	28.2	0.03	0.24	0.01	43.8	0.04	5	20	0.4	4	3	1	3	2	3	10	2	100	<10	<10	0.1	0.1	<0.1	10	<10	0.1	0.2
43	02LMICH44	Miles et al. (1986)	Michigan	Ontario	43.079	-79.9394	65	WR	Core	ICP-MS, ICP-OES	Salina	A-1?	Michigan Bradley-4	Domtar Gypsum Mine	1470.7		0.54	0.01	0.11	0.04	0.002	21.7	29	0.03	0.03	<0.01	47.1	0.01	3	20	0.5	12	14	7	18	2	9.5	12	1	100	<10	<10	0.2	0.1	<0.1	10	<10	0.2	0.2
44	02LMICH45	Miles et al. (1986)	Michigan	Ontario	43.079	-79.9394	66	WR	Core	ICP-MS, ICP-OES	Salina	A-1?	Michigan Bradley-4	Domtar Gypsum Mine	1473.7		0.56	0.01	0.12	0.04	0.002	21.7	28.9	0.03	0.03	<0.01	47	0.01	3	20	0.5	12	14	7	18	2	9.5	12	1	100	<10	<10	0.2	0.1	<0.1	10	<10	0.2	0.2
45	02LMICH46	Miles et al. (1986)	Michigan	Ontario	43.079	-79.9394	67	WR	Core	ICP-MS, ICP-OES	Salina	A-1?	Michigan Bradley-4	Domtar Gypsum Mine	1476.8		0.58	0.01	0.12	0.04	0.002	21.7	28.8	0.03	0.03	<0.01	46.9	0.01	3	20	0.5	12	14	7	18	2	9.5	12	1	100	<10	<10	0.2	0.1	<0.1	10	<10	0.2	0.2
46	02LMICH47	Miles et al. (1986)	Michigan	Ontario	43.079	-79.9394	68	WR	Core	ICP-MS, ICP-OES	Salina	A-1?	Michigan Bradley-4	Domtar Gypsum Mine	1479.8		0.6	0.01	0.13	0.04	0.002	21.7	28.7	0.03	0.03	<0.01	46.8	0.01	3	20	0.5	12	14	7	18	2	9.5	12	1	100	<10	<10	0.2	0.1	<0.1	10	<10	0.2	0.2
[truncated: 2 more columns]

## Sheet: 04LMICH
	UniqueID	Source	Sample	GSC curation C#	Latitude	Longitude	SampleCode	SampleType	Analysis	Unit	SubUnit	MD(m)	LabName	Collection Date		Ag(ppm)	Al(wt%)	As(ppm)	Ba(ppm)	Be(ppm)	Bi(ppm)	Ca(wt%)	Cd(ppm)	Co(ppm)	Cr(ppm)	Cu(ppm)	Fe(wt%)	Ga(ppm)	K(wt%)	Mg(wt%)	Li(ppm)	Mn(ppm)	Mo(ppm)	Na(wt%)	Ni(ppm)	P(wt%)	Pb(ppm)	Sb(ppm)	S(wt%)	Sc(ppm)	Sr(ppm)	Te(ppm)	Ti(wt%)	Tl(ppm)	U(ppm)	V(ppm)	W(ppm)	Y(ppm)	Zn(ppm)
															LDL	0.3	0.01	3	7	1	2	N/A	0.3	1	1	1	0.01	1	0.01	0.01	N/A	N/A	1	N/A	1	0.001	3	5	0.01	4	N/A	2	0.01	5	10	2	5	1	1
0	04LMICH1	this work	MTO X11-5 Gold 304.06m(98)	C-675341	42.293	-83.0847	WR	Core	TD-ICP	Salina	F Unit	304.06	Actlabs	2023-09-08		< 0.3	1.11	7	68	< 1	< 2	13.1	< 0.3	3	20	6	0.57	3	0.96	3.48	72	62	4	0.1	7	0.014	20	< 5	9.51	< 4	> 10000	< 2	0.06	< 5	< 10	13	< 5	2	7
1	04LMICH2	this work	MTO X11-5 Gold 305.82m(99)	C-675350	42.293	-83.0847	WR	Core	TD-ICP	Salina	F Salt	305.82	Actlabs	2023-09-08		< 0.3	0.05	4	< 7	< 1	< 2	13.5	< 0.3	< 1	4	< 1	0.04	< 1	0.04	0.69	19	9	3	0.04	< 1	0.001	< 3	< 5	12.7	< 4	1770	< 2	< 0.01	< 5	< 10	< 2	< 5	< 1	3
2	04LMICH3	this work	MTO X11-5 Gold 306.71m(99)	C-675351	42.293	-83.0847	WR	Core	TD-ICP	Salina	F Salt	306.71	Actlabs	2023-09-08		< 0.3	0.1	4	32	< 1	< 2	20.3	< 0.3	1	8	26	0.09	< 1	0.07	9.64	22	65	< 1	1.93	1	0.001	< 3	< 5	2.99	< 4	4040	< 2	< 0.01	< 5	< 10	3	< 5	< 1	1
3	04LMICH4	this work	MTO X11-5 Gold 306.98m(99)	C-675352	42.293	-83.0847	WR	Core	TD-ICP	Salina	F Salt	306.98	Actlabs	2023-09-08		< 0.3	< 0.01	< 3	< 7	< 1	< 2	0.19	< 0.3	< 1	10	2	< 0.01	< 1	< 0.01	0.09	0	6	< 1	> 10.0	< 1	< 0.001	< 3	< 5	0.01	< 4	15	< 2	< 0.01	< 5	< 10	< 2	< 5	< 1	1
4	04LMICH5	this work	MTO X11-5 Gold 307.33m(100)	C-675353	42.293	-83.0847	WR	Core	TD-ICP	Salina	F Salt	307.33	Actlabs	2023-09-08		< 0.3	< 0.01	< 3	< 7	< 1	< 2	0.01	< 0.3	< 1	4	< 1	< 0.01	< 1	< 0.01	< 0.01	0	4	< 1	> 10.0	< 1	< 0.001	< 3	< 5	< 0.01	< 4	2	< 2	< 0.01	< 5	< 10	< 2	< 5	< 1	< 1
5	04LMICH6	this work	MTO X11-5 Gold 307.47m(100)	C-675354	42.293	-83.0847	WR	Core	TD-ICP	Salina	F Salt	307.47	Actlabs	2023-09-08		< 0.3	1.6	5	92	< 1	< 2	16.2	< 0.3	4	21	39	0.86	4	1.28	8.83	372	94	< 1	3.14	11	0.02	8	< 5	2.88	< 4	1360	< 2	0.09	< 5	10	20	< 5	4	12
6	04LMICH7	this work	MTO X11-5 Gold 309.00m(100)	C-675355	42.293	-83.0847	WR	Core	TD-ICP	Salina	F Salt	309	Actlabs	2023-09-08		< 0.3	0.02	< 3	< 7	< 1	< 2	2.6	< 0.3	< 1	5	5	0.01	< 1	0.02	0.3	2	6	< 1	> 10.0	4	< 0.001	< 3	< 5	1.64	< 4	187	2	< 0.01	< 5	< 10	< 2	< 5	< 1	1
7	04LMICH8	this work	MTO X11-5 Gold 314.12m(102)	C-675356	42.293	-83.0847	WR	Core	TD-ICP	Salina	F Salt	314.12	Actlabs	2023-09-08		< 0.3	< 0.01	< 3	< 7	< 1	< 2	0.15	< 0.3	< 1	3	< 1	< 0.01	< 1	0.01	< 0.01	0	5	< 1	> 10.0	2	< 0.001	< 3	< 5	0.1	< 4	23	< 2	< 0.01	< 5	< 10	< 2	< 5	< 1	< 1
8	04LMICH9	this work	MTO X11-5 Gold 318.91m(104)	C-675357	42.293	-83.0847	WR	Core	TD-ICP	Salina	F Salt	318.91	Actlabs	2023-09-08		< 0.3	0.16	4	18	< 1	< 2	18.6	< 0.3	2	11	70	0.13	< 1	0.13	9.52	20	43	< 1	6.93	1	0.002	< 3	< 5	2.96	< 4	1720	< 2	< 0.01	< 5	< 10	4	< 5	< 1	3
9	04LMICH10	this work	MTO X11-5 Gold 321.76m(105)	C-675358	42.293	-83.0847	WR	Core	TD-ICP	Salina	F Salt	321.76	Actlabs	2023-09-08		< 0.3	< 0.01	3	< 7	< 1	< 2	14.6	< 0.3	< 1	3	< 1	< 0.01	< 1	< 0.01	0.1	3	5	< 1	0.06	< 1	< 0.001	< 3	< 5	13.1	< 4	1620	< 2	< 0.01	< 5	< 10	< 2	< 5	< 1	1
10	04LMICH11	this work	MTO X11-5 Gold 330.62m(107)	C-675359	42.293	-83.0847	WR	Core	TD-ICP	Salina	F Salt	330.62	Actlabs	2023-09-08		< 0.3	< 0.01	< 3	< 7	< 1	< 2	0.36	< 0.3	< 1	9	< 1	< 0.01	< 1	0.02	0.03	0	4	< 1	> 10.0	4	< 0.001	< 3	< 5	0.24	< 4	141	< 2	< 0.01	< 5	< 10	< 2	< 5	< 1	< 1
11	04LMICH12	this work	MTO X11-5 Gold 335.20m(109)	C-675360	42.293	-83.0847	WR	Core	TD-ICP	Salina	F Salt	335.2	Actlabs	2023-09-08		< 0.3	0.15	4	7	< 1	< 2	5.67	< 0.3	< 1	4	2	0.1	< 1	0.12	0.53	24	14	2	> 10.0	16	0.003	9	< 5	4.02	< 4	420	< 2	< 0.01	< 5	< 10	2	< 5	< 1	2
12	04LMICH13	this work	MTO X11-5 Gold 339.63m(111)	C-675361	42.293	-83.0847	WR	Core	TD-ICP	Salina	F Salt	339.63	Actlabs	2023-09-08		< 0.3	0.37	< 3	19	< 1	< 2	7.69	< 0.3	1	14	1	0.2	< 1	0.28	1.17	76	20	< 1	> 10.0	15	0.004	6	< 5	5.54	< 4	468	< 2	0.02	< 5	10	6	< 5	1	3
13	04LMICH14	this work	MTO X11-5 Gold 348.95m(116)	C-675362	42.293	-83.0847	WR	Core	TD-ICP	Salina	E Unit	348.95	Actlabs	2023-09-08		< 0.3	0.44	3	30	< 1	< 2	7.08	< 0.3	1	15	3	0.21	2	0.41	1.09	28	30	1	> 10.0	25	0.005	4	< 5	4.41	< 4	442	< 2	0.02	< 5	< 10	5	< 5	1	4
14	04LMICH15	this work	MTO X11-5 Gold 352.22m(117)	C-675363	42.293	-83.0847	WR	Core	TD-ICP	Salina	E Unit	352.22	Actlabs	2023-09-08		< 0.3	2.15	4	122	< 1	< 2	10.9	< 0.3	4	27	5	1.18	6	1.59	5.45	109	129	< 1	7.85	44	0.016	< 3	< 5	2.34	< 4	300	< 2	0.12	< 5	< 10	30	< 5	6	17
15	04LMICH16	this work	MTO X11-5 Gold 382.40m(133)	C-675364	42.293	-83.0847	WR	Core	TD-ICP	Salina	D Unit	382.4	Actlabs	2023-09-08		< 0.3	0.5	5	26	< 1	< 2	11.6	< 0.3	1	11	2	0.28	1	0.41	2.1	44	39	< 1	> 10.0	2	0.006	10	< 5	7.28	< 4	829	< 2	0.03	< 5	< 10	8	< 5	1	5
16	04LMICH17	this work	MTO X11-5 Gold 388.40m(136)	C-675365	42.293	-83.0847	WR	Core	TD-ICP	Salina	C Unit	388.4	Actlabs	2023-09-08		< 0.3	0.08	< 3	< 7	< 1	< 2	0.75	< 0.3	< 1	3	1	0.05	< 1	0.07	0.07	2	11	< 1	> 10.0	1	0.001	4	6	0.49	< 4	44	2	< 0.01	< 5	< 10	< 2	< 5	< 1	3
17	04LMICH18	this work	MTO X11-5 Gold 395.94m(141)	C-675366	42.293	-83.0847	WR	Core	TD-ICP	Salina	C Unit	395.94	Actlabs	2023-09-08		< 0.3	0.04	< 3	< 7	< 1	< 2	0.13	< 0.3	< 1	5	10	0.08	< 1	0.03	0.07	1	7	< 1	> 10.0	< 1	< 0.001	< 3	< 5	0.05	< 4	2	3	< 0.01	< 5	< 10	< 2	< 5	< 1	10
18	04LMICH19	this work	MTO X11-5 Gold 433.97m(161)	C-675367	42.293	-83.0847	WR	Core	TD-ICP	Salina	B Salt	433.97	Actlabs	2023-09-08		< 0.3	0.94	4	52	< 1	< 2	14.3	< 0.3	2	11	3	0.39	3	0.7	4.72	88	81	2	5.15	4	0.009	< 3	< 5	6.62	< 4	1130	< 2	0.03	< 5	< 10	12	< 5	3	6
19	04LMICH20	this work	MTO X11-5 Gold 434.26m(161)	C-675368	42.293	-83.0847	WR	Core	TD-ICP	Salina	B Salt	434.26	Actlabs	2023-09-08		< 0.3	0.04	< 3	< 7	< 1	< 2	0.64	< 0.3	< 1	2	< 1	0.02	< 1	0.04	0.1	4	8	< 1	> 10.0	1	< 0.001	< 3	< 5	0.36	< 4	51	< 2	< 0.01	< 5	< 10	< 2	< 5	< 1	1
20	04LMICH21	this work	MTO X11-5 Gold 437.25m(163)	C-675369	42.293	-83.0847	WR	Core	TD-ICP	Salina	B Salt	437.25	Actlabs	2023-09-08		< 0.3	0.06	< 3	< 7	< 1	< 2	1.79	< 0.3	< 1	18	< 1	0.03	< 1	0.05	0.32	7	11	2	> 10.0	3	< 0.001	< 3	< 5	0.94	< 4	126	< 2	< 0.01	< 5	< 10	< 2	< 5	< 1	< 1
21	04LMICH22	this work	MTO X11-5 Gold 439.96m(164)	C-675370	42.293	-83.0847	WR	Core	TD-ICP	Salina	B Salt	439.96	Actlabs	2023-09-08		< 0.3	0.04	< 3	< 7	< 1	< 2	1.1	< 0.3	< 1	19	< 1	0.02	< 1	0.04	0.23	3	13	< 1	> 10.0	2	< 0.001	< 3	< 5	0.53	< 4	87	< 2	< 0.01	< 5	< 10	< 2	< 5	< 1	1
22	04LMICH23	this work	MTO X11-5 Gold 443.80m(166)	C-675371	42.293	-83.0847	WR	Core	TD-ICP	Salina	B Salt	443.8	Actlabs	2023-09-08		< 0.3	< 0.01	< 3	< 7	< 1	< 2	0.89	< 0.3	< 1	8	2	< 0.01	< 1	0.01	0.05	0	8	< 1	> 10.0	< 1	< 0.001	< 3	< 5	0.57	< 4	70	< 2	< 0.01	< 5	< 10	< 2	< 5	< 1	3
23	04LMICH24	this work	MTO X11-5 Gold 447.32m(168)	C-675372	42.293	-83.0847	WR	Core	TD-ICP	Salina	B Salt	447.32	Actlabs	2023-09-08		< 0.3	0.04	6	< 7	< 1	< 2	0.35	< 0.3	< 1	8	3	0.03	< 1	0.05	0.12	2	6	< 1	> 10.0	1	< 0.001	< 3	< 5	0.11	< 4	16	< 2	< 0.01	< 5	< 10	< 2	< 5	< 1	1
24	04LMICH25	this work	MTO X11-5 Gold 450.85m(170)	C-675373	42.293	-83.0847	WR	Core	TD-ICP	Salina	B Salt	450.85	Actlabs	2023-09-08		< 0.3	0.03	< 3	< 7	< 1	< 2	1.04	< 0.3	< 1	7	4	0.02	< 1	0.04	0.16	3	6	< 1	> 10.0	4	< 0.001	< 3	< 5	0.56	< 4	109	< 2	< 0.01	< 5	< 10	< 2	< 5	< 1	2
25	04LMICH26	this work	MTO X11-5 Gold 455.79m(173)	C-675374	42.293	-83.0847	WR	Core	TD-ICP	Salina	B Salt	455.79	Actlabs	2023-09-08		< 0.3	< 0.01	15	< 7	< 1	< 2	0.3	< 0.3	< 1	3	1	< 0.01	< 1	0.02	0.04	0	8	2	> 10.0	< 1	< 0.001	< 3	< 5	0.16	< 4	24	< 2	< 0.01	< 5	< 10	< 2	< 5	< 1	3
26	04LMICH27	this work	MTO X11-5 Gold 457.45m(174)	C-675375	42.293	-83.0847	WR	Core	TD-ICP	Salina	B Salt	457.45	Actlabs	2023-09-08		< 0.3	< 0.01	5	< 7	< 1	< 2	0.56	< 0.3	< 1	4	1	< 0.01	< 1	0.01	0.03	0	6	1	> 10.0	< 1	< 0.001	< 3	< 5	0.37	< 4	47	< 2	< 0.01	< 5	< 10	< 2	< 5	< 1	3
27	04LMICH28	this work	MTO X11-5 Gold 459.28m(175)	C-675376	42.293	-83.0847	WR	Core	TD-ICP	Salina	B Salt	459.28	Actlabs	2023-09-08		< 0.3	0.03	< 3	< 7	< 1	< 2	0.69	< 0.3	< 1	1	11	0.02	< 1	0.03	0.08	1	12	1	> 10.0	< 1	< 0.001	< 3	< 5	0.4	< 4	53	< 2	< 0.01	< 5	< 10	< 2	< 5	< 1	1
28	04LMICH29	this work	MTO X11-5 Gold 459.89m(175)	C-675377	42.293	-83.0847	WR	Core	TD-ICP	Salina	B Salt	459.89	Actlabs	2023-09-08		< 0.3	0.02	< 3	< 7	< 1	< 2	0.07	< 0.3	< 1	3	3	0.03	< 1	0.03	0.04	1	3	< 1	> 10.0	< 1	< 0.001	< 3	< 5	< 0.01	< 4	3	< 2	< 0.01	< 5	< 10	< 2	< 5	< 1	< 1
29	04LMICH30	this work	MTO X11-5 Gold 463.76m(178)	C-675378	42.293	-83.0847	WR	Core	TD-ICP	Salina	B Salt	463.76	Actlabs	2023-09-08		< 0.3	< 0.01	< 3	< 7	< 1	< 2	1.04	< 0.3	< 1	1	< 1	< 0.01	< 1	0.01	0.05	0	6	< 1	> 10.0	< 1	< 0.001	< 3	< 5	0.69	< 4	84	< 2	< 0.01	< 5	< 10	< 2	< 5	< 1	< 1
30	04LMICH31	this work	MTO X11-5 Gold 468.36m(180)	C-675379	42.293	-83.0847	WR	Core	TD-ICP	Salina	B Salt	468.36	Actlabs	2023-09-08		< 0.3	0.02	< 3	< 7	< 1	< 2	2.27	< 0.3	< 1	< 1	< 1	0.01	< 1	0.03	0.17	3	7	< 1	> 10.0	2	< 0.001	< 3	< 5	1.52	< 4	170	< 2	< 0.01	< 5	< 10	< 2	< 5	< 1	< 1
31	04LMICH32	this work	MTO X11-5 Gold 475.37m(184)	C-675380	42.293	-83.0847	WR	Core	TD-ICP	Salina	B Salt	475.37	Actlabs	2023-09-08		< 0.3	0.07	< 3	14	< 1	< 2	4.1	< 0.3	< 1	10	1	0.05	< 1	0.07	0.57	33	12	2	> 10.0	5	0.001	< 3	< 5	2.74	< 4	1260	< 2	< 0.01	< 5	< 10	3	< 5	< 1	< 1
32	04LMICH33	this work	MTO X11-5 Gold 479.52m(186)	C-675381	42.293	-83.0847	WR	Core	TD-ICP	Salina	B Salt	479.52	Actlabs	2023-09-08		< 0.3	< 0.01	< 3	< 7	< 1	< 2	0.57	< 0.3	< 1	1	< 1	< 0.01	< 1	0.02	0.04	2	5	< 1	> 10.0	2	< 0.001	< 3	< 5	0.39	< 4	43	< 2	< 0.01	< 5	< 10	< 2	< 5	< 1	< 1
33	04LMICH34	this work	MTO X11-5 Gold 492.48m(192)	C-675382	42.293	-83.0847	WR	Core	TD-ICP	Salina	A-2 Carbonate	492.48	Actlabs	2023-09-08		< 0.3	< 0.01	< 3	< 7	< 1	< 2	0.02	< 0.3	< 1	< 1	< 1	< 0.01	< 1	< 0.01	0.02	0	3	< 1	> 10.0	< 1	< 0.001	< 3	< 5	0.01	< 4	174	2	< 0.01	< 5	< 10	< 2	< 5	< 1	1
34	04LMICH35	this work	89-102-V 2.74m(1)	C-711917	43.7389	-81.6955	WR	Core	TD-ICP	Salina	salt	2.74	Actlabs	2022-11-23		< 0.3	0.01	3	< 7	< 1	< 2	3.1	< 0.3	< 1	3	< 1	0.01	< 1	0.02	0.09	0	10	< 1	> 10.0	< 1	< 0.001	< 3	< 5	2.24	< 4	172	< 2	< 0.01	< 5	< 10	< 2	< 5	< 1	< 1
35	04LMICH36	this work	89-102-V 5.40m(2)	C-722742	43.7389	-81.6955	WR	Core	TD-ICP	Salina	salt	5.4	Actlabs	2022-11-23		< 0.3	< 0.01	< 3	< 7	< 1	< 2	1.05	< 0.3	< 1	9	< 1	< 0.01	< 1	0.01	0.03	0	4	< 1	> 10.0	< 1	< 0.001	< 3	< 5	0.49	< 4	147	< 2	< 0.01	< 5	< 10	< 2	< 5	< 1	1
36	04LMICH37	this work	89-102-V 11.49m(3)	C-711919	43.7389	-81.6955	WR	Core	TD-ICP	Salina	salt	11.49	Actlabs	2022-11-23		< 0.3	0.04	< 3	< 7	< 1	< 2	0.5	< 0.3	< 1	3	3	0.02	< 1	0.02	0.01	28	7	< 1	> 10.0	< 1	0.001	< 3	< 5	0.24	< 4	242	< 2	< 0.01	< 5	< 10	< 2	< 5	< 1	2
37	04LMICH38	this work	89-102-V 13.72m(4)	C-722743	43.7389	-81.6955	WR	Core	TD-ICP	Salina	salt	13.72	Actlabs	2022-11-23		< 0.3	< 0.01	< 3	< 7	< 1	< 2	0.25	< 0.3	< 1	1	1	< 0.01	< 1	< 0.01	0.01	0	6	< 1	> 10.0	< 1	< 0.001	< 3	< 5	0.09	< 4	73	< 2	< 0.01	< 5	< 10	< 2	< 5	< 1	1
38	04LMICH39	this work	89-102-V 17.85m(5)	C-711920	43.7389	-81.6955	WR	Core	TD-ICP	Salina	salt	17.85	Actlabs	2022-11-23		< 0.3	0.02	< 3	11	< 1	< 2	20.8	< 0.3	< 1	< 1	5	0.01	< 1	0.01	0.32	0	16	< 1	> 10.0	< 1	< 0.001	< 3	< 5	2.2	< 4	7040	< 2	< 0.01	< 5	< 10	< 2	< 5	< 1	1
39	04LMICH40	this work	89-102-V 20.02m(6)	C-722744	43.7389	-81.6955	WR	Core	TD-ICP	Salina	salt	20.01	Actlabs	2022-11-23		< 0.3	0.01	5	48	< 1	< 2	21.6	< 0.3	< 1	4	5	< 0.01	1	< 0.01	0.63	1	14	3	2.38	< 1	< 0.001	< 3	< 5	3.86	< 4	> 10000	< 2	< 0.01	< 5	10	< 2	< 5	< 1	5
[truncated: 1 more columns]

## Sheet: 01LWCSB
	UniqueID	Source	UWI	GSC curation C#	Basin	Country	Province/Territory	Latitude	Longitude	MapDatum	Sample	SampleCode	SampleType	Analysis	Unit	SubUnit	Lithology	CollectionDate	Collector	LocationType	From(m)	MaterialType		Li(ppm)	Na(wt%)	Mg(wt%)	Al(wt%)	K(wt%)	Ca(wt%)	Cd(ppm)	V(ppm)	Cr(ppm)	Mn(ppm)	Fe(wt%)	Hf(ppm)	Ni(ppm)	Er(ppm)	Be(ppm)	Ho(ppm)	Ag(ppm)	CS(ppm)	Co(ppm)	Eu(ppm)	Bi(ppm)	Se(ppm)	Zn(ppm)	Ga(ppm)	As(ppm)	Rb(ppm)
																							LDL	1	0.01	0.01	0.01	0.01	0.01	0.3	1	1	1	0.01	0.1	1	0.1	0.1	0.1	0.3	0.05	1	0.05	0.02	0.1	1	0.1	0.1	0.2
0	01LWCSB1	this work	101/09-22-018-19W2/00	C-666530	WCSB	Canada	Saskatchewan	50.5384	-104.531	NAD83	Victoria Plains 1496.95m	WR	Core	TD-ICP, ICP-MS	Dawson Bay Formation	First Red Bed	argillaceous-dolomitic-anhydritic rock	2023-02-24	Pavel Kabanov	Well	1496.95	ROCK		42	0.09	5.41	1.35	1.09	15.7	0.3	22	18	137	0.7	0.4	16	0.3	< 0.1	< 0.1	< 0.3	1.06	4	0.12	< 0.02	< 0.1	14	3.2	1.2	29
1	01LWCSB2	this work	101/09-22-018-19W2/00	C-666531	WCSB	Canada	Saskatchewan	50.5384	-104.531	NAD83	Victoria Plains 1497.8m	WR	Core	TD-ICP, ICP-MS	Dawson Bay Formation	First Red Bed	argillaceous-dolomitic-anhydritic rock	2023-02-24	Pavel Kabanov	Well	1497.8	ROCK		164	0.2	6.02	4.75	3.95	8.19	< 0.3	77	60	298	2.72	2.2	59	1.3	1.1	0.4	< 0.3	3.79	12	0.53	0.09	< 0.1	39	12	9.7	93.2
2	01LWCSB3	this work	101/09-22-018-19W2/00	C-666532	WCSB	Canada	Saskatchewan	50.5384	-104.531	NAD83	Victoria Plains 1498.3m	WR	Core	TD-ICP, ICP-MS	Dawson Bay Formation	First Red Bed	argillaceous-dolomitic-anhydritic rock	2023-02-24	Pavel Kabanov	Well	1498.3	ROCK		100	0.13	8.52	2.87	2.58	16.2	< 0.3	51	42	293	1.69	1.1	30	0.9	0.7	0.3	< 0.3	2.46	6	0.41	0.03	< 0.1	25	7.7	3.7	60.6
3	01LWCSB4	this work	101/09-22-018-19W2/00	C-666533	WCSB	Canada	Saskatchewan	50.5384	-104.531	NAD83	Victoria Plains 1498.8m	WR	Core	TD-ICP, ICP-MS	Dawson Bay Formation	First Red Bed	argillaceous-dolomitic-anhydritic rock	2023-02-24	Pavel Kabanov	Well	1498.8	ROCK		91	0.14	7.68	2.76	2.31	15.5	< 0.3	48	32	236	1.57	1.3	24	0.9	0.6	0.3	< 0.3	2.19	6	0.42	0.02	< 0.1	22	6.8	2.2	56.8
4	01LWCSB5	this work	101/09-22-018-19W2/00	C-666534	WCSB	Canada	Saskatchewan	50.5384	-104.531	NAD83	Victoria Plains 1499.4m	WR	Core	TD-ICP, ICP-MS	Dawson Bay Formation	First Red Bed	argillaceous-dolomitic-anhydritic rock	2023-02-24	Pavel Kabanov	Well	1499.4	ROCK		271	0.3	5.65	5.19	3.12	8.19	< 0.3	86	35	255	2.93	1.9	52	1.2	1.5	0.4	< 0.3	4.7	11	0.52	0.06	< 0.1	44	15.1	6.6	113
5	01LWCSB6	this work	101/09-22-018-19W2/00	C-666535	WCSB	Canada	Saskatchewan	50.5384	-104.531	NAD83	Victoria Plains 1500m	WR	Core	TD-ICP, ICP-MS	Dawson Bay Formation	First Red Bed	argillaceous-dolomitic-anhydritic rock	2023-02-24	Pavel Kabanov	Well	1500	ROCK		107	0.11	4.98	3.03	2.17	15.5	< 0.3	46	40	172	1.59	1.3	32	0.7	0.7	0.2	< 0.3	2.38	7	0.34	0.11	< 0.1	24	7.6	6.2	58.8
6	01LWCSB7	this work	101/09-22-018-19W2/00	C-666540	WCSB	Canada	Saskatchewan	50.5384	-104.531	NAD83	Victoria Plains 1502.87m	WR	Core	TD-ICP, ICP-MS	Dawson Bay Formation		dolomitic-anhydritic rock with halite "eyes"	2023-02-24	Pavel Kabanov	Well	1502.87	ROCK		73	> 3.00	3.27	1.19	1.11	13.7	0.3	16	29	82	0.74	0.4	13	0.3	< 0.1	< 0.1	< 0.3	0.9	3	0.12	< 0.02	< 0.1	19	3	4.1	24.5
7	01LWCSB8	this work	101/09-22-018-19W2/00	C-666544	WCSB	Canada	Saskatchewan	50.5384	-104.531	NAD83	Victoria Plains 1505.28m	WR	Core	TD-ICP, ICP-MS	Dawson Bay Formation		anhydrite	2023-02-24	Pavel Kabanov	Well	1505.28	ROCK		< 1	0.73	1.23	< 0.01	0.01	11.4	< 0.3	3	3	18	0.01	< 0.1	< 1	< 0.1	< 0.1	< 0.1	< 0.3	< 0.05	< 1	< 0.05	< 0.02	< 0.1	1	< 0.1	0.3	< 0.2
8	01LWCSB9	this work	101/09-22-018-19W2/00	C-666545	WCSB	Canada	Saskatchewan	50.5384	-104.531	NAD83	Victoria Plains 1505.87m	WR	Core	TD-ICP, ICP-MS	Dawson Bay Formation		dolostone with halite(?) eyes	2023-02-24	Pavel Kabanov	Well	1505.87	ROCK		4	> 3.00	8.18	0.01	0.08	18.9	< 0.3	2	4	75	0.06	< 0.1	< 1	< 0.1	< 0.1	< 0.1	< 0.3	< 0.05	< 1	< 0.05	< 0.02	< 0.1	29	< 0.1	0.9	0.7
9	01LWCSB10	this work	101/09-22-018-19W2/00	C-666549	WCSB	Canada	Saskatchewan	50.5384	-104.531	NAD83	Victoria Plains 1509.5m	WR	Core	TD-ICP, ICP-MS	Dawson Bay Formation		sucrosic dolostone with halite-filled pore space	2023-02-24	Pavel Kabanov	Well	1509.5	ROCK		< 1	> 3.00	1.47	0.02	0.05	27.9	< 0.3	1	4	38	0.02	< 0.1	< 1	< 0.1	< 0.1	< 0.1	< 0.3	< 0.05	< 1	< 0.05	< 0.02	0.3	< 1	< 0.1	< 0.1	0.5
10	01LWCSB11	this work	101/09-22-018-19W2/00	C-666555	WCSB	Canada	Saskatchewan	50.5384	-104.531	NAD83	Victoria Plains 1514.8m	WR	Core	TD-ICP, ICP-MS	Dawson Bay Formation		limestone to dolostone with corals	2023-02-24	Pavel Kabanov	Well	1514.8	ROCK		< 1	> 3.00	7.37	0.12	0.2	22.7	< 0.3	3	6	94	0.1	< 0.1	1	< 0.1	< 0.1	< 0.1	< 0.3	0.06	< 1	< 0.05	< 0.02	< 0.1	2	0.4	1.4	2.6
11	01LWCSB12	this work	101/09-22-018-19W2/00	C-666556	WCSB	Canada	Saskatchewan	50.5384	-104.531	NAD83	Victoria Plains 1515.4m	WR	Core	TD-ICP, ICP-MS	Dawson Bay Formation		limestone to dolostone with corals and bulbous stromatoporoids	2023-02-24	Pavel Kabanov	Well	1515.4	ROCK		< 1	> 3.00	3.93	0.04	0.11	27.7	< 0.3	2	15	67	0.06	< 0.1	< 1	< 0.1	< 0.1	< 0.1	< 0.3	< 0.05	< 1	< 0.05	< 0.02	0.2	< 1	0.3	0.2	1.2
12	01LWCSB13	this work	101/09-22-018-19W2/00	C-666557	WCSB	Canada	Saskatchewan	50.5384	-104.531	NAD83	Victoria Plains 1517.2m	WR	Core	TD-ICP, ICP-MS	Dawson Bay Formation		limestone to dolostone with intraclasts, corals and stromatoporoids	2023-02-24	Pavel Kabanov	Well	1517.2	ROCK		2	> 3.00	5.95	0.27	0.34	27.9	< 0.3	5	4	94	0.15	< 0.1	3	< 0.1	< 0.1	< 0.1	< 0.3	0.25	< 1	< 0.05	< 0.02	< 0.1	5	0.8	< 0.1	7
13	01LWCSB14	this work	101/09-22-018-19W2/00	C-666561	WCSB	Canada	Saskatchewan	50.5384	-104.531	NAD83	Victoria Plains 1521.75m	WR	Core	TD-ICP, ICP-MS	Dawson Bay Formation		dolomitic limestone	2023-02-24	Pavel Kabanov	Well	1521.75	ROCK		< 1	> 3.00	0.68	0.12	0.2	31.2	< 0.3	2	6	51	0.08	< 0.1	2	< 0.1	< 0.1	< 0.1	< 0.3	0.07	< 1	< 0.05	< 0.02	0.3	1	0.3	< 0.1	3.2
14	01LWCSB15	this work	101/09-22-018-19W2/00	C-666563	WCSB	Canada	Saskatchewan	50.5384	-104.531	NAD83	Victoria Plains 1523.7m	WR	Core	TD-ICP, ICP-MS	Dawson Bay Formation		dolomitic limestone	2023-02-24	Pavel Kabanov	Well	1523.7	ROCK		< 1	> 3.00	2.33	0.08	0.15	32.9	< 0.3	2	3	64	0.06	< 0.1	1	< 0.1	< 0.1	< 0.1	< 0.3	0.06	< 1	< 0.05	< 0.02	0.4	5	0.3	< 0.1	2.4
15	01LWCSB16	this work	101/09-22-018-19W2/00	C-666564	WCSB	Canada	Saskatchewan	50.5384	-104.531	NAD83	Victoria Plains 1524.75m	WR	Core	TD-ICP, ICP-MS	Dawson Bay Formation		dolomitic limestone	2023-02-24	Pavel Kabanov	Well	1524.75	ROCK		1	1.81	3.94	0.2	0.27	32.1	< 0.3	3	8	100	0.12	< 0.1	2	< 0.1	< 0.1	< 0.1	< 0.3	0.13	< 1	< 0.05	< 0.02	0.3	2	0.6	< 0.1	4.8
16	01LWCSB17	this work	101/09-22-018-19W2/00	C-666566	WCSB	Canada	Saskatchewan	50.5384	-104.531	NAD83	Victoria Plains 1526.95m	WR	Core	TD-ICP, ICP-MS	Dawson Bay Formation		dolomitic limestone	2023-02-24	Pavel Kabanov	Well	1526.95	ROCK		< 1	> 3.00	2.93	0.14	0.22	34	< 0.3	3	4	83	0.1	< 0.1	2	< 0.1	< 0.1	< 0.1	< 0.3	0.08	< 1	< 0.05	< 0.02	0.5	2	0.5	< 0.1	3.6
17	01LWCSB18	this work	101/09-22-018-19W2/00	C-666588	WCSB	Canada	Saskatchewan	50.5384	-104.531	NAD83	Victoria Plains 1548.45m	WR	Core	TD-ICP, ICP-MS	Dawson Bay Formation		marl	2023-02-24	Pavel Kabanov	Well	1548.45	ROCK		210	0.58	11	3.21	1.98	14	< 0.3	44	41	303	1.53	1.2	27	1.2	0.6	0.4	< 0.3	3.01	6	0.51	0.11	< 0.1	29	9	2.7	75
18	01LWCSB19	this work	101/09-22-018-19W2/00	C-666703	WCSB	Canada	Saskatchewan	50.5384	-104.531	NAD83	Victoria Plains 1661.8m	WR	Core	TD-ICP, ICP-MS	Prairie Evaporite		anhydrite	2023-02-24	Pavel Kabanov	Well	1661.8	ROCK		395	1.98	12.1	0.08	0.36	19.9	< 0.3	2	9	37	0.03	< 0.1	< 1	< 0.1	< 0.1	< 0.1	< 0.3	0.27	< 1	< 0.05	< 0.02	0.1	< 1	0.3	< 0.1	19.2
19	01LWCSB20	this work	101/09-22-018-19W2/00	C-666705	WCSB	Canada	Saskatchewan	50.5384	-104.531	NAD83	Victoria Plains 1663.25m	WR	Core	TD-ICP, ICP-MS	Prairie Evaporite		poros dolostone	2023-02-24	Pavel Kabanov	Well	1663.25	ROCK		32	2.66	11.7	0.04	0.07	21.7	< 0.3	< 1	6	53	0.04	< 0.1	< 1	< 0.1	< 0.1	< 0.1	< 0.3	< 0.05	< 1	< 0.05	< 0.02	< 0.1	< 1	0.2	4.2	2.5
20	01LWCSB21	this work	101/09-22-018-19W2/00	C-644538	WCSB	Canada	Alberta	53.7634	-113.156	NAD83	FT SASK 7-23 1650.35m	WR	Core	TD-ICP, ICP-MS	Watt Mountain and Prairie Evaporite fms.		Limestone	2022-11-23	Pavel Kabanov	Well	1650.35	ROCK		362	0.71	9.28	6.58	3.63	4.76	< 0.3	81	33	217	4.58	1.5	37	1.3	2	0.5	< 0.3	4.66	8	0.83	0.07	< 0.1	41	18.6	1.5	141
21	01LWCSB22	this work	101/09-22-018-19W2/00	C-644570	WCSB	Canada	Alberta	53.7634	-113.156	NAD83	FT SASK 7-23 1670.55m	WR	Core	TD-ICP, ICP-MS	Prairie Evaporite Formation		Claystone	2022-11-23	Pavel Kabanov	Well	1670.55	ROCK		113	> 3.00	5.87	4.43	3.78	11.2	< 0.3	47	26	249	2.23	1.5	20	1	1.1	0.3	< 0.3	3.13	6	0.53	0.03	< 0.1	34	12.4	1.5	98
22	01LWCSB23	this work	101/09-22-018-19W2/00	C-644571	WCSB	Canada	Alberta	53.7634	-113.156	NAD83	FT SASK 7-23 1671.05m	WR	Core	TD-ICP, ICP-MS	Prairie Evaporite Formation		Claystone	2022-11-23	Pavel Kabanov	Well	1671.05	ROCK		105	0.77	3.75	4.4	3.83	12.4	< 0.3	45	42	155	2.02	1.5	24	0.7	1.2	0.2	< 0.3	2.91	10	0.34	0.06	< 0.1	28	13.1	11.1	104
23	01LWCSB24	this work	101/09-22-018-19W2/00	C-644581	WCSB	Canada	Alberta	53.7634	-113.156	NAD83	FT SASK 7-23 1677.1m	WR	Core	TD-ICP, ICP-MS	Prairie Evaporite Formation		Claystone	2022-11-23	Pavel Kabanov	Well	1677.1	ROCK		106	> 3.00	2.81	6.24	4.97	7.6	< 0.3	61	47	237	2.58	1.7	38	0.9	1.5	0.3	< 0.3	4.32	16	0.56	0.16	< 0.1	39	16.5	9.1	152
24	01LWCSB25	this work	101/09-22-018-19W2/00	C-644582	WCSB	Canada	Alberta	53.7634	-113.156	NAD83	FT SASK 7-23 1677.7m	WR	Core	TD-ICP, ICP-MS	Prairie Evaporite Formation		Claystone	2022-11-23	Pavel Kabanov	Well	1677.7	ROCK		112	2.05	2.45	7.62	4.71	8.15	< 0.3	58	50	214	2.58	1.7	26	0.9	1.5	0.3	< 0.3	4.43	8	0.49	0.05	< 0.1	40	16.9	1.2	155
25	01LWCSB26	this work	101/09-22-018-19W2/00	C-644587	WCSB	Canada	Alberta	53.7634	-113.156	NAD83	FT SASK 7-23 1680.7m	WR	Core	TD-ICP, ICP-MS	Prairie Evaporite Formation		Claystone	2022-11-23	Pavel Kabanov	Well	1680.7	ROCK		81	> 3.00	1.76	3.89	2.05	7.55	< 0.3	38	30	161	1.54	1	16	0.5	0.9	0.2	< 0.3	2.58	5	0.34	0.04	< 0.1	26	10.3	1.3	68.6
26	01LWCSB27	this work	101/09-22-018-19W2/00	C-644592	WCSB	Canada	Alberta	53.7634	-113.156	NAD83	FT SASK 7-23 1683.6m	WR	Core	TD-ICP, ICP-MS	Prairie Evaporite Formation		Claystone	2022-11-23	Pavel Kabanov	Well	1683.6	ROCK		74	0.82	4.84	4.08	2.19	13.7	< 0.3	33	21	370	2.05	1	17	0.9	0.8	0.3	< 0.3	2.62	5	0.51	0.09	0.2	24	10.5	1.1	74.4
27	01LWCSB28	this work	101/09-22-018-19W2/00	C-644594	WCSB	Canada	Alberta	53.7634	-113.156	NAD83	FT SASK 7-23 1684.8m	WR	Core	TD-ICP, ICP-MS	Prairie Evaporite Formation		Claystone	2022-11-23	Pavel Kabanov	Well	1684.8	ROCK		88	1.48	2.97	4.6	2.58	15.6	< 0.3	38	31	297	2.09	1.1	23	1	1	0.4	< 0.3	3.14	8	0.64	0.15	0.5	28	12.5	3.4	93.9
28	01LWCSB29	this work	101/09-22-018-19W2/00	C-644595	WCSB	Canada	Alberta	53.7634	-113.156	NAD83	FT SASK 7-23 1685.4m	WR	Core	TD-ICP, ICP-MS	Prairie Evaporite Formation		Claystone	2022-11-23	Pavel Kabanov	Well	1685.4	ROCK		146	0.29	2.71	6.57	4.59	7.9	< 0.3	69	56	276	3.04	1.8	43	1	1.5	0.4	< 0.3	4.74	16	0.55	0.21	0.6	43	18.7	8.1	159
29	01LWCSB30	this work	101/09-22-018-19W2/00	C-644607	WCSB	Canada	Alberta	53.7634	-113.156	NAD83	FT SASK 7-23 1692.3m	WR	Core	TD-ICP, ICP-MS	Prairie Evaporite Formation		Claystone to sylvite	2022-11-23	Pavel Kabanov	Well	1692.3	ROCK		94	> 3.00	1.51	5.49	3.54	6.51	< 0.3	45	38	174	2.16	1.3	23	0.7	1.2	0.2	< 0.3	3.53	8	0.45	0.11	0.5	30	13.8	2.3	110
30	01LWCSB31	this work	101/09-22-018-19W2/00	C-644608	WCSB	Canada	Alberta	53.7634	-113.156	NAD83	FT SASK 7-23 1692.9m	WR	Core	TD-ICP, ICP-MS	Prairie Evaporite Formation		Claystone to sylvite	2022-11-23	Pavel Kabanov	Well	1692.9	ROCK		82	0.71	2.14	4.71	3.09	16.8	< 0.3	43	28	296	2.31	1.3	18	1	1.1	0.4	< 0.3	3.4	6	0.65	0.04	0.6	27	12.8	0.7	105
31	01LWCSB32	this work	101/09-22-018-19W2/00	C-644619	WCSB	Canada	Alberta	53.7634	-113.156	NAD83	FT SASK 7-23 1698.95m	WR	Core	TD-ICP, ICP-MS	Prairie Evaporite Formation		Limestone to shale	2022-11-23	Pavel Kabanov	Well	1698.95	ROCK		86	> 3.00	2.98	3.79	2.04	16.1	< 0.3	36	33	262	1.51	1.1	18	0.9	1	0.3	< 0.3	2.47	7	0.53	0.1	0.3	21	10.2	5	67.7
32	01LWCSB33	this work	101/09-22-018-19W2/00	C-644621	WCSB	Canada	Alberta	53.7634	-113.156	NAD83	FT SASK 7-23 1699.85m	WR	Core	TD-ICP, ICP-MS	Prairie Evaporite Formation		Limestone to shale	2022-11-23	Pavel Kabanov	Well	1699.85	ROCK		176	2.32	5.21	5.12	3.13	8.27	< 0.3	58	43	303	2.2	1.3	24	0.8	1.5	0.3	< 0.3	3.49	7	0.41	0.06	0.2	31	14.9	1.9	102
33	01LWCSB34	this work	101/09-22-018-19W2/00	C-644623	WCSB	Canada	Alberta	53.7634	-113.156	NAD83	FT SASK 7-23 1701.05m	WR	Core	TD-ICP, ICP-MS	Prairie Evaporite Formation		Claystone to anhydrite	2022-11-23	Pavel Kabanov	Well	1701.05	ROCK		175	> 3.00	4.55	5.04	2.39	7.47	< 0.3	53	55	277	2.25	1.5	23	0.9	1.2	0.3	< 0.3	3.53	7	0.53	0.08	0.5	31	13	0.7	90.8
34	01LWCSB35	this work	101/09-22-018-19W2/00	C-644630	WCSB	Canada	Alberta	53.7634	-113.156	NAD83	FT SASK 7-23 1705.5m	WR	Core	TD-ICP, ICP-MS	Prairie Evaporite Formation		Claystone to anhydrite	2022-11-23	Pavel Kabanov	Well	1705.5	ROCK		136	1.98	2.13	5.25	2.45	11.8	< 0.3	28	47	198	2.07	1.1	21	0.9	1.2	0.3	< 0.3	3.71	7	0.55	0.08	0.6	31	13.9	0.7	95.5
35	01LWCSB36	this work	101/09-22-018-19W2/00	C-666388	WCSB	Canada	Alberta	53.7634	-113.156	NAD83	PMC 140 FTSASK 1714.7m	WR	Core	TD-ICP, ICP-MS	Prairie Evaporite Formation		soft green dolomarl	2023-08-14	Pavel Kabanov	Well	1714.7	ROCK		73	> 3.00	2.54	3.51	1.93	19.7	< 0.3	29	23	393	1.76	1.1	18	0.9	1	0.3	< 0.3	2.41	6	0.57	0.14	0.9	20	9.4	0.5	65.7
36	01LWCSB37	this work	101/09-22-018-19W2/00	C-666390	WCSB	Canada	Alberta	53.7634	-113.156	NAD83	PMC 140 FTSASK 1716m	WR	Core	TD-ICP, ICP-MS	Prairie Evaporite Formation		marly dolostone	2023-08-14	Pavel Kabanov	Well	1716	ROCK		168	> 3.00	4.38	6.21	3.18	6.94	< 0.3	60	48	269	3.06	1.6	27	1	1.7	0.3	< 0.3	4.43	9	0.49	0.05	0.8	38	17.1	7.8	135
[truncated: 34 more columns]

## Sheet: 02LWCSB
	UniqueID	Source	UWI	GSC curation C#	Basin	Country	Province/Territory	Latitude	Longitude	MapDatum	Sample	SampleCode	SampleType	Analysis	Unit	Lithology	CollectionDate	Collector	Map	LocationType	Quadrant	From(m)	MaterialType	DilutionFactor.1		Li(ppm)	Na(wt%)	Mg(wt%)	Al(wt%)	K(wt%)	Ca(wt%)	Cd(ppm)	V(ppm)	Cr(ppm)	Mn(ppm)	Fe(wt%)	Hf(ppm)	Ni(ppm)	Er(ppm)	Be(ppm)	Ho(ppm)	Ag(ppm)	CS(ppm)	Co(ppm)	Eu(ppm)	Bi(ppm)	Se(ppm)	Zn(ppm)	Ga(ppm)
																									LDL	N/A	N/A	N/A	N/A	N/A	N/A	0.3	N/A	N/A	N/A	0.01	0.1	N/A	0.1	0.1	0.1	0.3	0.1	1	N/A	0.02	0.1	0.1	0.1
0	02LWCSB1	this work	100/07-23-055-22W4/03	C-666476	WCSB	Canada	Alberta	53.7634	-113.156	NAD83	PMC 140 FTSASK 1768.3m	WR	Core	TD-MS, TD-ICP	Contact rapids Formation	dolostone	2023-08-14	Pavel Kabanov	083-H14	Well	NE	1768.3	Core	N/A		6	0.3	11.8	0.29	0.22	20.2	< 0.3	17	9	269	0.45	0.1	15	0.1	0.1	< 0.1	< 0.3	0.21	< 1	0.13	< 0.02	0.9	6	0.9
1	02LWCSB2	this work	100/07-23-055-22W4/03	C-666477	WCSB	Canada	Alberta	53.7634	-113.156	NAD83	PMC 140 FTSASK 1769.04m	WR	Core	TD-MS, TD-ICP	Contact rapids Formation	dolostone	2023-08-14	Pavel Kabanov	083-H14	Well	NE	1769.04	Core	N/A		16	0.42	11.3	1.21	1.22	17.8	< 0.3	20	16	177	0.74	1	16	0.5	0.3	0.2	< 0.3	0.83	2	0.29	0.08	0.8	10	2.6
2	02LWCSB3	this work	100/07-23-055-22W4/03	C-666478	WCSB	Canada	Alberta	53.7634	-113.156	NAD83	PMC 140 FTSASK 1769.5m	WR	Core	TD-MS, TD-ICP	Contact rapids Formation	dolomarl	2023-08-14	Pavel Kabanov	083-H14	Well	NE	1769.5	Core	N/A		81	0.17	6.96	5.72	2.06	9.18	< 0.3	32	24	203	2.18	1.3	25	0.9	1.7	0.3	< 0.3	4.25	8	0.51	0.17	< 0.1	33	15.6
3	02LWCSB4	this work	100/07-23-055-22W4/03	C-666479	WCSB	Canada	Alberta	53.7634	-113.156	NAD83	PMC 140 FTSASK 1770.35m	WR	Core	TD-MS, TD-ICP	Contact rapids Formation	dolomarl	2023-08-14	Pavel Kabanov	083-H14	Well	NE	1770.35	Core	N/A		24	0.09	10.6	1.85	1.63	16.7	< 0.3	20	12	224	1.11	0.5	10	0.6	0.6	0.2	< 0.3	1.23	4	0.42	0.06	0.6	15	4.3
4	02LWCSB5	this work	100/07-23-055-22W4/03	C-666480	WCSB	Canada	Alberta	53.7634	-113.156	NAD83	PMC 140 FTSASK 1771m	WR	Core	TD-MS, TD-ICP	Contact rapids Formation	dolomarl, partly calcareous	2023-08-14	Pavel Kabanov	083-H14	Well	NE	1771	Core	N/A		59	0.14	7.69	4.36	3.83	11.4	< 0.3	46	21	229	1.76	1.3	22	0.8	1.3	0.3	< 0.3	3.25	8	0.54	0.07	0.5	27	11.3
5	02LWCSB6	this work	100/07-23-055-22W4/03	C-666481	WCSB	Canada	Alberta	53.7634	-113.156	NAD83	PMC 140 FTSASK 1771.65m	WR	Core	TD-MS, TD-ICP	Contact rapids Formation	marl	2023-08-14	Pavel Kabanov	083-H14	Well	NE	1771.65	Core	N/A		55	0.16	8.18	4.31	3.6	11.9	< 0.3	38	17	204	1.81	1.5	22	0.8	1.2	0.3	< 0.3	2.67	11	0.48	0.13	0.4	24	11.2
6	02LWCSB7	this work	100/07-23-055-22W4/03	C-666482	WCSB	Canada	Alberta	53.7634	-113.156	NAD83	PMC 140 FTSASK 1772.2m	WR	Core	TD-MS, TD-ICP	Contact rapids Formation	marl	2023-08-14	Pavel Kabanov	083-H14	Well	NE	1772.2	Core	N/A		59	0.12	7.92	4.32	3.83	11.3	< 0.3	41	17	219	1.78	1.5	19	1	1.2	0.3	< 0.3	2.83	8	0.55	0.1	0.3	24	11.4
7	02LWCSB8	this work	100/07-23-055-22W4/03	C-666483	WCSB	Canada	Alberta	53.7634	-113.156	NAD83	PMC 140 FTSASK 1773.4m	WR	Core	TD-MS, TD-ICP	Contact rapids Formation	marl	2023-08-14	Pavel Kabanov	083-H14	Well	NE	1773.4	Core	N/A		56	0.17	9.36	3.48	3.07	13.6	< 0.3	32	13	201	1.26	1	15	0.7	1	0.2	< 0.3	2.28	6	0.43	0.07	0.2	21	9.1
8	02LWCSB9	this work	100/07-23-055-22W4/03	C-666484	WCSB	Canada	Alberta	53.7634	-113.156	NAD83	PMC 140 FTSASK 1774.05m	WR	Core	TD-MS, TD-ICP	Contact rapids Formation		2023-08-14	Pavel Kabanov	083-H14	Well	NE	1774.05	Core	N/A		52	0.14	8.71	3.5	1.82	12.8	< 0.3	35	29	189	1.35	1.2	16	0.9	1.1	0.3	< 0.3	2.19	7	0.44	0.08	0.5	27	8.9
9	02LWCSB10	this work	100/07-23-055-22W4/03	C-666485	WCSB	Canada	Alberta	53.7634	-113.156	NAD83	PMC 140 FTSASK 1774.67m	WR	Core	TD-MS, TD-ICP	Contact rapids Formation		2023-08-14	Pavel Kabanov	083-H14	Well	NE	1774.67	Core	N/A		24	0.14	11.7	1.13	1.1	17.9	< 0.3	16	15	207	0.47	0.3	5	0.3	0.4	0.1	< 0.3	0.7	2	0.24	0.03	0.3	14	2.8
10	02LWCSB11	this work	100/07-23-055-22W4/03	C-666486	WCSB	Canada	Alberta	53.7634	-113.156	NAD83	PMC 140 FTSASK 1775m	WR	Core	TD-MS, TD-ICP	Contact rapids Formation	dolostone	2023-08-14	Pavel Kabanov	083-H14	Well	NE	1775	Core	N/A		24	0.16	11.8	1.1	1.05	17.9	< 0.3	15	11	212	0.47	0.3	5	0.3	0.4	0.1	< 0.3	0.68	2	0.26	0.04	0.3	14	2.7
11	02LWCSB12	this work	100/07-23-055-22W4/03	C-666487	WCSB	Canada	Alberta	53.7634	-113.156	NAD83	PMC 140 FTSASK 1775.9m	WR	Core	TD-MS, TD-ICP	Contact rapids Formation	dolostone	2023-08-14	Pavel Kabanov	083-H14	Well	NE	1775.9	Core	N/A		43	0.19	10.6	2.21	1.92	15.3	< 0.3	20	10	230	0.9	1	22	0.6	0.7	0.2	< 0.3	1.48	13	0.4	0.16	< 0.1	17	5.4
12	02LWCSB13	this work	100/07-23-055-22W4/03	C-666488	WCSB	Canada	Alberta	53.7634	-113.156	NAD83	PMC 140 FTSASK 1776.9m	WR	Core	TD-MS, TD-ICP	Contact rapids Formation		2023-08-14	Pavel Kabanov	083-H14	Well	NE	1776.9	Core	N/A		22	0.12	12	1.23	1.18	18	< 0.3	17	8	222	0.53	0.4	6	0.4	0.5	0.2	< 0.3	0.74	3	0.27	0.07	0.3	14	3
13	02LWCSB14	this work	100/07-23-055-22W4/03	C-666489	WCSB	Canada	Alberta	53.7634	-113.156	NAD83	PMC 140 FTSASK 1777.7m	WR	Core	TD-MS, TD-ICP	Contact rapids Formation	argillaceous dolostone	2023-08-14	Pavel Kabanov	083-H14	Well	NE	1777.7	Core	N/A		34	0.23	11.4	1.95	1.59	16.7	< 0.3	22	10	241	0.8	0.6	12	0.6	0.7	0.2	< 0.3	1.33	4	0.35	0.09	0.2	19	4.8
14	02LWCSB15	this work	100/07-23-055-22W4/03	C-666490	WCSB	Canada	Alberta	53.7634	-113.156	NAD83	PMC 140 FTSASK 1778.4m	WR	Core	TD-MS, TD-ICP	Contact rapids Formation	argillaceous dolostone	2023-08-14	Pavel Kabanov	083-H14	Well	NE	1778.4	Core	N/A		55	0.15	10.1	3.22	2.5	13.8	< 0.3	26	14	256	1.19	1.2	16	0.9	0.9	0.3	< 0.3	2.98	4	0.46	0.03	0.3	30	8
15	02LWCSB16	this work	100/07-23-055-22W4/03	C-666491	WCSB	Canada	Alberta	53.7634	-113.156	NAD83	PMC 140 FTSASK 1779.3m	WR	Core	TD-MS, TD-ICP	Contact rapids Formation	argillaceous dolostone	2023-08-14	Pavel Kabanov	083-H14	Well	NE	1779.3	Core	N/A		76	0.29	8.51	4.83	3.81	10.8	< 0.3	19	19	247	1.91	0.8	28	1	1.7	0.3	< 0.3	3.42	11	0.57	0.39	0.1	29	12.9
16	02LWCSB17	this work	100/07-23-055-22W4/03	C-666492	WCSB	Canada	Alberta	53.7634	-113.156	NAD83	PMC 140 FTSASK 1780.2m	WR	Core	TD-MS, TD-ICP	Contact rapids Formation	argillaceous dolostone	2023-08-14	Pavel Kabanov	083-H14	Well	NE	1780.2	Core	N/A		48	0.17	9.95	3.24	2.49	14.2	< 0.3	27	16	236	1.34	1	15	0.8	1.2	0.3	< 0.3	2.39	4	0.46	0.04	0.2	22	8.6
17	02LWCSB18	this work	100/07-23-055-22W4/03	C-666493	WCSB	Canada	Alberta	53.7634	-113.156	NAD83	PMC 140 FTSASK 1781.25m	WR	Core	TD-MS, TD-ICP	Contact rapids Formation	marl	2023-08-14	Pavel Kabanov	083-H14	Well	NE	1781.25	Core	N/A		39	0.16	9.94	2.81	2.05	14.2	< 0.3	24	16	226	1.16	1	12	0.7	0.9	0.3	< 0.3	2.04	3	0.46	0.02	0.4	19	7.1
18	02LWCSB19	this work	100/07-23-055-22W4/03	C-666494	WCSB	Canada	Alberta	53.7634	-113.156	NAD83	PMC 140 FTSASK 1782.45m	WR	Core	TD-MS, TD-ICP	Contact rapids Formation	argillaceous dolostone	2023-08-14	Pavel Kabanov	083-H14	Well	NE	1782.45	Core	N/A		33	0.16	10.7	2.37	1.94	15.1	< 0.3	22	12	229	1.02	1	23	0.7	0.9	0.2	< 0.3	1.58	3	0.41	0.03	0.3	20	6
19	02LWCSB20	this work	100/07-23-055-22W4/03	C-666495	WCSB	Canada	Alberta	53.7634	-113.156	NAD83	PMC 140 FTSASK 1783.4m	WR	Core	TD-MS, TD-ICP	Contact rapids Formation	argillaceous dolostone	2023-08-14	Pavel Kabanov	083-H14	Well	NE	1783.4	Core	N/A		36	0.12	10.7	2.22	2.11	15.2	< 0.3	23	9	237	0.88	0.8	10	0.6	0.8	0.2	< 0.3	1.44	3	0.39	0.03	0.4	15	5.6
20	02LWCSB21	this work	100/07-23-055-22W4/03	C-666496	WCSB	Canada	Alberta	53.7634	-113.156	NAD83	PMC 140 FTSASK 1784.4m	WR	Core	TD-MS, TD-ICP	Contact rapids Formation	microcrystalline dolostone	2023-08-14	Pavel Kabanov	083-H14	Well	NE	1784.4	Core	N/A		18	0.11	12.5	0.81	0.83	18.7	< 0.3	15	6	228	0.4	0.3	6	0.4	0.3	0.1	< 0.3	0.64	2	0.25	0.24	0.3	9	2.2
21	02LWCSB22	this work	100/07-23-055-22W4/03	C-666497	WCSB	Canada	Alberta	53.7634	-113.156	NAD83	PMC 140 FTSASK 1785.15m	WR	Core	TD-MS, TD-ICP	Contact rapids Formation	microcrystalline dolostone	2023-08-14	Pavel Kabanov	083-H14	Well	NE	1785.15	Core	N/A		35	0.12	11.8	1.57	1.48	17	< 0.3	18	10	207	0.63	0.9	8	0.5	0.6	0.2	< 0.3	1.04	2	0.31	0.05	0.5	16	3.9
22	02LWCSB23	this work	100/07-23-055-22W4/03	C-666498	WCSB	Canada	Alberta	53.7634	-113.156	NAD83	PMC 140 FTSASK 1785.85m	WR	Core	TD-MS, TD-ICP	Contact rapids Formation	microcrystalline dolostone	2023-08-14	Pavel Kabanov	083-H14	Well	NE	1785.85	Core	N/A		29	0.12	11.9	1.1	0.94	16.9	< 0.3	14	7	226	0.51	0.5	9	0.4	0.3	0.1	< 0.3	0.69	3	0.25	0.26	0.2	17	2.7
23	02LWCSB24	this work	100/07-23-055-22W4/03	C-666499	WCSB	Canada	Alberta	53.7634	-113.156	NAD83	PMC 140 FTSASK 1786.8m	WR	Core	TD-MS, TD-ICP	Contact rapids Formation	dolostone	2023-08-14	Pavel Kabanov	083-H14	Well	NE	1786.8	Core	N/A		20	0.12	12.3	0.94	0.92	18	< 0.3	19	7	225	0.39	0.2	6	0.4	0.3	0.1	< 0.3	0.56	2	0.21	0.1	0.4	9	2.1
24	02LWCSB25	this work	100/07-23-055-22W4/03	C-666500	WCSB	Canada	Alberta	53.7634	-113.156	NAD83	PMC 140 FTSASK 1787.7m	WR	Core	TD-MS, TD-ICP	Contact rapids Formation	dolostone	2023-08-14	Pavel Kabanov	083-H14	Well	NE	1787.7	Core	N/A		19	0.11	12.4	0.81	0.85	18.3	< 0.3	16	9	277	0.39	0.4	9	0.4	0.4	0.1	< 0.3	0.49	2	0.24	0.05	0.3	9	2.1
25	02LWCSB26	this work	100/07-23-055-22W4/03	C-666501	WCSB	Canada	Alberta	53.7634	-113.156	NAD83	PMC 140 FTSASK 1788.5m	WR	Core	TD-MS, TD-ICP	Contact rapids Formation	dolostone	2023-08-14	Pavel Kabanov	083-H14	Well	NE	1788.5	Core	N/A		18	0.1	12.4	0.86	0.93	18.7	< 0.3	13	5	185	0.35	< 0.1	5	0.3	0.3	0.1	< 0.3	0.54	2	0.21	0.02	0.4	9	2
26	02LWCSB27	this work	100/07-23-055-22W4/03	C-666502	WCSB	Canada	Alberta	53.7634	-113.156	NAD83	PMC 140 FTSASK 1789.45m	WR	Core	TD-MS, TD-ICP	Contact rapids Formation	pinkish dolostone	2023-08-14	Pavel Kabanov	083-H14	Well	NE	1789.45	Core	N/A		23	0.13	12.7	1.08	1.11	18.5	< 0.3	16	6	320	0.59	0.7	8	0.3	0.4	0.1	< 0.3	0.68	2	0.24	0.03	0.5	11	2.8
27	02LWCSB28	this work	100/07-23-055-22W4/03	C-666503	WCSB	Canada	Alberta	53.7634	-113.156	NAD83	PMC 140 FTSASK 1790.45m	WR	Core	TD-MS, TD-ICP	Contact rapids Formation	pinkish dolostone	2023-08-14	Pavel Kabanov	083-H14	Well	NE	1790.45	Core	N/A		22	0.15	12.1	1.36	1.35	17.4	< 0.3	15	8	174	0.76	1.1	7	0.5	0.5	0.2	< 0.3	0.72	2	0.26	< 0.02	0.4	10	3.1
28	02LWCSB29	this work	100/07-23-055-22W4/03	C-666504	WCSB	Canada	Alberta	53.7634	-113.156	NAD83	PMC 140 FTSASK 1791.4m	WR	Core	TD-MS, TD-ICP	Contact rapids Formation	pinkish dolostone	2023-08-14	Pavel Kabanov	083-H14	Well	NE	1791.4	Core	N/A		11	0.13	13.5	0.65	0.73	20.1	< 0.3	10	6	286	0.35	< 0.1	5	0.3	0.2	0.1	< 0.3	0.33	2	0.17	< 0.02	0.5	7	1.5
29	02LWCSB30	this work	100/07-23-055-22W4/03	C-666505	WCSB	Canada	Alberta	53.7634	-113.156	NAD83	PMC 140 FTSASK 1792.4m	WR	Core	TD-MS, TD-ICP	Contact rapids Formation	pinkish dolostone	2023-08-14	Pavel Kabanov	083-H14	Well	NE	1792.4	Core	N/A		7	0.1	14.2	0.32	0.39	21.8	< 0.3	10	5	184	0.2	0.2	3	0.2	0.1	< 0.1	< 0.3	0.17	1	0.09	0.12	0.4	6	0.7
30	02LWCSB31	this work	100/07-23-055-22W4/03	C-666506	WCSB	Canada	Alberta	53.7634	-113.156	NAD83	PMC 140 FTSASK 1793.1m	WR	Core	TD-MS, TD-ICP	Contact rapids Formation	pinkish dolostone	2023-08-14	Pavel Kabanov	083-H14	Well	NE	1793.1	Core	N/A		61	0.11	8.78	3.3	1.89	11.4	< 0.3	27	15	188	1.62	1.2	19	0.9	1	0.3	< 0.3	1.94	5	0.45	0.06	0.2	19	7.8
31	02LWCSB32	this work	100/07-23-055-22W4/03	C-666507	WCSB	Canada	Alberta	53.7634	-113.156	NAD83	PMC 140 FTSASK 1793.7m	WR	Core	TD-MS, TD-ICP	Contact rapids Formation	pale grey dolostone	2023-08-14	Pavel Kabanov	083-H14	Well	NE	1793.7	Core	N/A		7	0.12	12.7	0.09	0.1	22.1	< 0.3	6	4	233	0.14	< 0.1	3	< 0.1	< 0.1	< 0.1	< 0.3	0.06	< 1	0.06	0.02	0.4	10	< 0.1
32	02LWCSB33	this work	100/07-23-055-22W4/03	C-666508	WCSB	Canada	Alberta	53.7634	-113.156	NAD83	PMC 140 FTSASK 1794.55m	WR	Core	TD-MS, TD-ICP	Contact rapids Formation	pinkish dolostone	2023-08-14	Pavel Kabanov	083-H14	Well	NE	1794.55	Core	N/A		8	0.1	12.9	0.37	0.4	19.9	0.3	8	7	184	0.22	0.2	5	0.2	0.2	< 0.1	< 0.3	0.2	1	0.16	< 0.02	0.4	5	< 0.1
33	02LWCSB34	this work	100/07-23-055-22W4/03	C-666509	WCSB	Canada	Alberta	53.7634	-113.156	NAD83	PMC 140 FTSASK 1795.25m	WR	Core	TD-MS, TD-ICP	Contact rapids Formation	dolostone	2023-08-14	Pavel Kabanov	083-H14	Well	NE	1795.25	Core	N/A		12	0.15	13.4	0.5	0.5	20.7	< 0.3	11	10	205	0.31	0.4	4	0.2	0.3	< 0.1	< 0.3	0.28	< 1	0.13	< 0.02	0.4	10	1.3
34	02LWCSB35	this work	100/07-23-055-22W4/03	C-666510	WCSB	Canada	Alberta	53.7634	-113.156	NAD83	PMC 140 FTSASK 1796.08m	WR	Core	TD-MS, TD-ICP	Contact rapids Formation	pale grey dolostone	2023-08-14	Pavel Kabanov	083-H14	Well	NE	1796.08	Core	N/A		12	0.07	13.6	0.47	0.45	20.9	< 0.3	12	5	203	0.36	< 0.1	5	0.3	0.2	< 0.1	< 0.3	0.3	1	0.13	< 0.02	0.8	12	1.4
35	02LWCSB36	this work	100/07-23-055-22W4/03	C-666511	WCSB	Canada	Alberta	53.7634	-113.156	NAD83	PMC 140 FTSASK 1796.8m	WR	Core	TD-MS, TD-ICP	Contact rapids Formation	pale grey dolostone	2023-08-14	Pavel Kabanov	083-H14	Well	NE	1796.8	Core	N/A		12	0.11	13.7	0.51	0.44	20.7	< 0.3	12	4	286	0.46	< 0.1	9	0.2	0.3	< 0.1	< 0.3	0.33	1	0.12	0.02	0.4	7	1.6
36	02LWCSB37	this work	100/07-23-055-22W4/03	C-666512	WCSB	Canada	Alberta	53.7634	-113.156	NAD83	PMC 140 FTSASK 1797.4m	WR	Core	TD-MS, TD-ICP	Contact rapids Formation	pale grey dolostone	2023-08-14	Pavel Kabanov	083-H14	Well	NE	1797.4	Core	N/A		10	0.14	12.9	0.49	0.53	20	< 0.3	10	5	219	0.27	< 0.1	4	0.2	0.2	< 0.1	< 0.3	0.26	< 1	0.14	< 0.02	0.9	6	1.2
37	02LWCSB38	this work	100/07-23-055-22W4/03	C-666513	WCSB	Canada	Alberta	53.7634	-113.156	NAD83	PMC 140 FTSASK 1798.2m	WR	Core	TD-MS, TD-ICP	Contact rapids Formation	calcareous dolostone	2023-08-14	Pavel Kabanov	083-H14	Well	NE	1798.2	Core	N/A		18	0.1	12.5	0.91	1.01	18.7	< 0.3	19	8	231	0.34	0.3	5	0.4	0.3	0.1	< 0.3	0.57	1	0.17	0.12	0.4	8	2.6
38	02LWCSB39	this work	100/07-23-055-22W4/03	C-666514	WCSB	Canada	Alberta	53.7634	-113.156	NAD83	PMC 140 FTSASK 1799m	WR	Core	TD-MS, TD-ICP	Contact rapids Formation	pale grey dolostone	2023-08-14	Pavel Kabanov	083-H14	Well	NE	1799	Core	N/A		8	0.09	12.8	0.39	0.44	20.3	< 0.3	9	7	221	0.2	0.3	3	0.2	0.2	< 0.1	< 0.3	0.17	< 1	0.09	0.03	1.3	8	0.9
39	02LWCSB40	this work	100/07-23-055-22W4/03	C-666515	WCSB	Canada	Alberta	53.7634	-113.156	NAD83	PMC 140 FTSASK 1799.7m	WR	Core	TD-MS, TD-ICP	Contact rapids Formation	pale grey dolostone	2023-08-14	Pavel Kabanov	083-H14	Well	NE	1799.7	Core	N/A		6	0.17	13.8	0.24	0.31	21.4	< 0.3	8	5	211	0.17	0.2	2	0.1	0.1	< 0.1	< 0.3	0.11	< 1	0.09	0.04	0.5	6	0.7
40	02LWCSB41	this work	100/07-23-055-22W4/03	C-666516	WCSB	Canada	Alberta	53.7634	-113.156	NAD83	PMC 140 FTSASK 1800.6m	WR	Core	TD-MS, TD-ICP	Contact rapids Formation	pinkish dolostone	2023-08-14	Pavel Kabanov	083-H14	Well	NE	1800.6	Core	N/A		23	0.1	10.1	1.82	1.38	15	< 0.3	20	15	207	0.82	< 0.1	9	0.8	0.4	0.3	< 0.3	0.78	2	0.36	0.03	0.4	23	3.7
41	02LWCSB42	this work	100/07-23-055-22W4/03	C-666517	WCSB	Canada	Alberta	53.7634	-113.156	NAD83	PMC 140 FTSASK 1801.45m	WR	Core	TD-MS, TD-ICP	Contact rapids Formation	pale grey dolostone	2023-08-14	Pavel Kabanov	083-H14	Well	NE	1801.45	Core	N/A		7	0.1	13.3	0.3	0.33	20.3	< 0.3	9	8	196	0.2	< 0.1	2	0.1	0.2	< 0.1	< 0.3	0.13	< 1	0.09	< 0.02	0.3	7	0.7
42	02LWCSB43	this work	100/07-23-055-22W4/03	C-666518	WCSB	Canada	Alberta	53.7634	-113.156	NAD83	PMC 140 FTSASK 1802.15m	WR	Core	TD-MS, TD-ICP	Contact rapids Formation	pinkish dolostone	2023-08-14	Pavel Kabanov	083-H14	Well	NE	1802.15	Core	N/A		9	0.13	13.6	0.46	0.51	20.8	< 0.3	9	4	198	0.28	< 0.1	4	0.2	0.3	< 0.1	< 0.3	0.24	< 1	0.15	< 0.02	0.5	5	1.2
43	02LWCSB44	this work	100/07-23-055-22W4/03	C-666519	WCSB	Canada	Alberta	53.7634	-113.156	NAD83	PMC 140 FTSASK 1803m	WR	Core	TD-MS, TD-ICP	Contact rapids Formation	pinkish dolostone	2023-08-14	Pavel Kabanov	083-H14	Well	NE	1803	Core	N/A		8	0.16	13.8	0.43	0.51	21.1	< 0.3	11	4	197	0.28	< 0.1	3	0.2	0.2	< 0.1	< 0.3	0.23	< 1	0.11	< 0.02	0.5	6	1.2
44	02LWCSB45	this work	100/07-23-055-22W4/03	C-666520	WCSB	Canada	Alberta	53.7634	-113.156	NAD83	PMC 140 FTSASK 1803.8m	WR	Core	TD-MS, TD-ICP	Contact rapids Formation	grey dolostone	2023-08-14	Pavel Kabanov	083-H14	Well	NE	1803.8	Core	N/A		9	0.24	13.6	0.32	0.34	21.2	< 0.3	8	5	190	0.2	0.2	2	0.2	0.2	< 0.1	< 0.3	0.16	< 1	0.1	< 0.02	1.6	6	0.9
45	02LWCSB46	this work	100/07-23-055-22W4/03	C-666521	WCSB	Canada	Alberta	53.7634	-113.156	NAD83	PMC 140 FTSASK 1804.5m	WR	Core	TD-MS, TD-ICP	Contact rapids Formation	grey dolostone	2023-08-14	Pavel Kabanov	083-H14	Well	NE	1804.5	Core	N/A		8	0.28	13.2	0.24	0.25	19.8	< 0.3	6	4	199	0.15	< 0.1	2	0.2	0.1	< 0.1	< 0.3	0.13	1	0.09	< 0.02	0.5	6	0.6
46	02LWCSB47	this work	100/07-23-055-22W4/03	C-666522	WCSB	Canada	Alberta	53.7634	-113.156	NAD83	PMC 140 FTSASK 1805.25m	WR	Core	TD-MS, TD-ICP	Contact rapids Formation	red dolostone	2023-08-14	Pavel Kabanov	083-H14	Well	NE	1805.25	Core	N/A		75	0.17	10.2	2.96	2.06	12	< 0.3	29	15	186	1.57	1.9	19	0.9	1	0.3	< 0.3	1.65	5	0.59	0.04	0.1	22	7.1
47	02LWCSB48	this work	100/07-23-055-22W4/03	C-666523	WCSB	Canada	Alberta	53.7634	-113.156	NAD83	PMC 140 FTSASK 1806.15m	WR	Core	TD-MS, TD-ICP	Contact rapids Formation	red dolostone	2023-08-14	Pavel Kabanov	083-H14	Well	NE	1806.15	Core	N/A		23	0.13	11.4	1.08	1.04	17	< 0.3	12	12	201	0.62	< 0.1	6	0.5	0.4	0.2	< 0.3	0.54	2	0.31	< 0.02	0.2	9	2
48	02LWCSB49	this work	100/07-23-055-22W4/03	C-666524	WCSB	Canada	Alberta	53.7634	-113.156	NAD83	PMC 140 FTSASK 1806.6m	WR	Core	TD-MS, TD-ICP	Contact rapids Formation	grey dolomarl	2023-08-14	Pavel Kabanov	083-H14	Well	NE	1806.6	Core	N/A		18	0.13	12.2	0.51	0.54	18.2	< 0.3	12	5	180	0.18	< 0.1	3	0.3	0.2	0.1	< 0.3	0.23	1	0.17	0.03	0.6	7	1
49	02LWCSB50	this work	100/07-23-055-22W4/03	C-666525	WCSB	Canada	Alberta	53.7634	-113.156	NAD83	PMC 140 FTSASK 1807.25m	WR	Core	TD-MS, TD-ICP	Contact rapids Formation	red dolostone	2023-08-14	Pavel Kabanov	083-H14	Well	NE	1807.25	Core	N/A		19	0.15	12.5	0.85	0.8	18.3	< 0.3	12	5	219	0.42	0.5	5	0.4	0.3	0.2	< 0.3	0.46	2	0.21	< 0.02	0.5	9	2
50	02LWCSB51	this work	100/07-23-055-22W4/03	C-666526	WCSB	Canada	Alberta	53.7634	-113.156	NAD83	PMC 140 FTSASK 1808m	WR	Core	TD-MS, TD-ICP	Contact rapids Formation	red dolostone	2023-08-14	Pavel Kabanov	083-H14	Well	NE	1808	Core	N/A		55	0.15	11.3	2.01	1.35	14.5	< 0.3	19	10	205	1.3	0.9	13	0.8	0.7	0.3	< 0.3	1.17	4	0.43	< 0.02	0.1	14	4.5
51	02LWCSB52	this work	100/07-23-055-22W4/03	C-666527	WCSB	Canada	Alberta	53.7634	-113.156	NAD83	PMC 140 FTSASK 1808.8m	WR	Core	TD-MS, TD-ICP	Contact rapids Formation	red dolostone	2023-08-14	Pavel Kabanov	083-H14	Well	NE	1808.8	Core	N/A		76	0.15	10.9	2.63	1.74	13.1	< 0.3	23	12	200	1.73	1.5	16	0.9	0.9	0.3	< 0.3	1.58	5	0.56	0.05	0.1	18	5.7
52	02LWCSB53	this work	100/07-23-055-22W4/03	C-666528	WCSB	Canada	Alberta	53.7634	-113.156	NAD83	PMC 140 FTSASK 1809.6m	WR	Core	TD-MS, TD-ICP	Contact rapids Formation	red dolostone	2023-08-14	Pavel Kabanov	083-H14	Well	NE	1809.6	Core	N/A		63	0.16	11.1	2.45	1.69	13.6	< 0.3	15	11	198	1.44	1.9	15	0.9	0.8	0.3	< 0.3	1.32	5	0.5	0.04	< 0.1	16	5.2
53	02LWCSB54	this work	100/07-23-055-22W4/03	C-666529	WCSB	Canada	Alberta	53.7634	-113.156	NAD83	PMC 140 FTSASK 1810.6m	WR	Core	TD-MS, TD-ICP	Contact rapids Formation	red dolostone	2023-08-14	Pavel Kabanov	083-H14	Well	NE	1810.6	Core	N/A		46	0.2	10.8	2.28	1.54	13.9	< 0.3	22	16	235	1.36	0.9	13	0.8	0.8	0.3	< 0.3	1.32	5	0.48	< 0.02	< 0.1	16	4.6
[truncated: 36 more columns]

## Sheet: 03LWCSB
	UniqueID	Source	UWI	GSC curation C#	Basin	Province/Territory	Latitude	Longitude	Sample	SampleCode	SampleType	Unit	SubUnit	Lithology	MD(m)	Collection Date		Mo(ppm)	Cu(ppm)	Pb(ppm)	Zn(ppm)	Ag(ppb)	Ni(ppm)	Co(ppm)	Mn(ppm)	Fe(wt%)	As(ppm)	U(ppm)	Th(ppm)	Sr(ppm)	Cd(ppm)	Sb(ppm)	Bi(ppm)	V(ppm)	Ca(wt%)	P(wt%)	La(ppm)	Cr(ppm)	Mg(wt%)	Ba(ppm)	Ti(wt%)	Al(wt%)	Na(wt%)	K(wt%)	W(ppm)	Zr(ppm)	Sn(ppm)	Sc(ppm)	S(wt%)
																	LDL	0.05	0.1	0.02	0.2	20	0.1	0.2	1	0.01	0.2	0.1	0.1	1	0.02	0.02	0.04	2	0.01	0.001	0.1	1	0.01	1	0.001	0.01	0.001	0.01	0.1	0.2	0.1	0.1	0.04
0	03LWCSB1	Kabanov et al., 2024	100/07-23-055-22W4/03	C-644690	WCSB	Alberta	53.7634	-113.156	FT SASK 7-23 1839.6m	WR	Core	Ernestina Lake Formation		laminar dolostone	1839.6	2022-11-23		0.17	3.5	0.59	1.4	<20	0.3	0.3	59	0.01	<0.2	0.8	<0.1	415	<0.02	<0.02	<0.04	3	16.42	<0.001	0.8	2	5.97	14	<0.001	0.02	>10.000	<0.01	<0.1	<0.2	<0.1	<0.1	0.95
1	03LWCSB2	Kabanov et al., 2024	100/07-23-055-22W4/03	C-644691	WCSB	Alberta	53.7634	-113.156	FT SASK 7-23 1840.43m	WR	Core	Ernestina Lake Formation		micritic limestone to dolostone	1840.43	2022-11-23		0.23	0.9	0.4	1.2	<20	<0.1	0.2	79	<0.01	<0.2	0.6	<0.1	182	<0.02	<0.02	<0.04	2	27.49	<0.001	0.3	2	2.91	5	<0.001	0.02	5.639	<0.01	<0.1	<0.2	<0.1	<0.1	<0.04
2	03LWCSB3	Kabanov et al., 2024	100/07-23-055-22W4/03	C-644692	WCSB	Alberta	53.7634	-113.156	FT SASK 7-23 1841.2m	WR	Core	Ernestina Lake Formation		micritic limestone	1841.2	2022-11-23		0.14	5.6	0.3	1	<20	<0.1	0.2	41	<0.01	<0.2	0.7	<0.1	336	<0.02	<0.02	<0.04	<2	26.96	<0.001	0.3	2	0.3	2	<0.001	0.02	>10.000	0.01	<0.1	<0.2	<0.1	<0.1	<0.04
3	03LWCSB4	Kabanov et al., 2024	100/07-23-055-22W4/03	C-644693	WCSB	Alberta	53.7634	-113.156	FT SASK 7-23 1841.9m	WR	Core	Ernestina Lake Formation		micritic limestone	1841.9	2022-11-23		0.39	14.4	1.92	2.9	<20	2.3	<0.2	50	0.02	2.5	1.2	<0.1	340	<0.02	0.06	<0.04	<2	31.38	0.001	0.6	4	0.31	42	0.001	0.04	6.401	0.04	<0.1	0.2	<0.1	<0.1	<0.04
4	03LWCSB5	Kabanov et al., 2024	100/07-23-055-22W4/03	C-644694	WCSB	Alberta	53.7634	-113.156	FT SASK 7-23 1842.5m	WR	Core	Ernestina Lake Formation		pale beige calcareous dolostone	1842.5	2022-11-23		0.96	5.6	0.25	2.8	43	1.5	0.3	285	0.09	1	0.6	0.3	55	<0.02	<0.02	<0.04	2	18.93	0.001	12.3	10	10.45	5	0.002	0.05	3.415	0.05	<0.1	0.6	<0.1	0.2	0.09
5	03LWCSB6	Kabanov et al., 2024	100/07-23-055-22W4/03	C-644695	WCSB	Alberta	53.7634	-113.156	FT SASK 7-23 1843.3m	WR	Core	Ernestina Lake Formation		pale grey dolostone	1843.3	2022-11-23		0.62	39.6	0.85	7.4	<20	3.3	1.6	267	0.39	<0.2	1.3	1.5	68	<0.02	0.05	<0.04	13	15.33	0.011	7	12	9.27	40	0.042	0.96	4.429	0.86	0.2	10.7	0.3	1.5	0.05
6	03LWCSB7	Kabanov et al., 2024	100/07-23-055-22W4/03	C-644696	WCSB	Alberta	53.7634	-113.156	FT SASK 7-23 1843.9m	WR	Core	Ernestina Lake Formation		pale grey dolostone	1843.9	2022-11-23		2.56	23.4	6.76	18	112	21.2	11.3	243	1.25	5.8	2.2	5.2	101	<0.02	0.25	0.15	36	10.51	0.039	12.1	35	7.35	169	0.133	3.02	3.058	2.93	0.5	41.4	0.8	4.7	0.56
7	03LWCSB8	Kabanov et al., 2024	100/07-23-055-22W4/03	C-644697	WCSB	Alberta	53.7634	-113.156	FT SASK 7-23 1844.5m	WR	Core	Ernestina Lake Formation		pale grey dolostone	1844.5	2022-11-23		1.31	8.1	5.68	13.7	57	11.2	6.5	188	0.82	0.7	1.8	5	95	<0.02	0.13	0.13	23	10.11	0.029	11.4	23	6.78	187	0.103	2.38	2.624	2.54	0.4	35.4	0.6	3.3	0.27
8	03LWCSB9	Kabanov et al., 2024	100/07-23-055-22W4/03	C-644698	WCSB	Alberta	53.7634	-113.156	FT SASK 7-23 1845.2m	WR	Core	Ernestina Lake Formation		anhydrite from large nodule	1845.2	2022-11-23		0.54	0.8	0.4	2.1	<20	0.3	0.4	6	0.04	<0.2	<0.1	0.1	1247	<0.02	0.03	<0.04	<2	21.63	0.002	0.3	5	0.14	19	0.004	0.07	0.534	0.1	<0.1	0.9	<0.1	0.1	>10.00
9	03LWCSB10	Kabanov et al., 2024	100/07-23-055-22W4/03	C-644699	WCSB	Alberta	53.7634	-113.156	FT SASK 7-23 1846.05m	WR	Core	Ernestina Lake Formation		red mottled dolostone	1846.05	2022-11-23		2.37	4.5	3.12	18	<20	11.1	3.3	229	1.34	0.5	2.4	6	140	<0.02	0.14	<0.04	29	11.51	0.035	18.1	32	7.95	196	0.129	2.83	3.325	2.97	0.5	45.2	0.7	4	0.06
10	03LWCSB11	Kabanov et al., 2024	100/07-23-055-22W4/03	C-644700	WCSB	Alberta	53.7634	-113.156	FT SASK 7-23 1846.72m	WR	Core	Ernestina Lake Formation		anhydrite-dolomite mix from nodule	1846.72	2022-11-23		0.88	1.2	0.87	6.1	<20	3	1.1	39	0.28	<0.2	0.7	1.2	1249	<0.02	0.05	<0.04	7	23.54	0.009	3.2	9	1.31	48	0.032	0.7	0.635	0.69	0.2	9.2	0.2	1	>10.00
11	03LWCSB12	Kabanov et al., 2024	100/07-23-055-22W4/03	C-644701	WCSB	Alberta	53.7634	-113.156	FT SASK 7-23 1847.3m	WR	Core	Ernestina Lake Formation		Red dolostone	1847.3	2022-11-23		2.8	3.7	2.8	17.7	<20	11.9	3.5	212	1.38	2.1	2.2	5	217	<0.02	0.2	0.06	30	13.34	0.029	14.5	32	7.84	160	0.121	2.58	3.278	2.7	0.6	41.5	0.8	3.9	1.51
12	03LWCSB13	Kabanov et al., 2024	100/07-23-055-22W4/03	C-644702	WCSB	Alberta	53.7634	-113.156	FT SASK 7-23 1847.9m	WR	Core	Ernestina Lake Formation		red clayey dolostone	1847.9	2022-11-23		2.45	3.8	2.7	20.1	<20	14	4.2	220	1.59	2.1	2	5.2	119	<0.02	0.19	0.05	32	11.28	0.032	15.2	36	7.66	163	0.131	2.82	3.143	2.82	0.6	45.2	0.8	4.4	<0.04
13	03LWCSB14	Kabanov et al., 2024	100/07-23-055-22W4/03	C-644703	WCSB	Alberta	53.7634	-113.156	FT SASK 7-23 1848.55m	WR	Core	Ernestina Lake Formation		red clayey dolostone	1848.55	2022-11-23		2.26	2.8	2.8	15.6	<20	10.5	3.3	216	1.06	1.4	1.7	4.8	91	<0.02	0.14	0.07	27	12.12	0.03	13.5	27	7.96	172	0.117	2.37	3.145	2.43	0.4	38.7	0.6	3.6	<0.04
14	03LWCSB15	Kabanov et al., 2024	100/07-23-055-22W4/03	C-644704	WCSB	Alberta	53.7634	-113.156	FT SASK 7-23 1849.45m	WR	Core	Ernestina Lake Formation		red dolostone with anhydrite veins	1849.45	2022-11-23		2.28	3.1	2.88	20	<20	14.1	4.4	225	1.38	2.4	1.7	5	111	<0.02	0.21	0.07	35	11.66	0.035	14.3	30	7.81	171	0.131	2.79	3.202	2.71	0.5	41.7	0.8	4.5	0.07
15	03LWCSB16	Kabanov et al., 2024	100/07-23-055-22W4/03	C-644705	WCSB	Alberta	53.7634	-113.156	FT SASK 7-23 1850.12m	WR	Core	Ernestina Lake Formation		pale dolostone with red mottles and anhydrite	1850.12	2022-11-23		1.1	2.5	1.95	14.5	<20	9.2	3.1	184	0.55	<0.2	2.6	3.6	318	<0.02	0.07	0.39	34	15.92	0.028	10.8	17	7.18	132	0.099	1.98	2.558	1.91	0.3	30.7	0.5	3.1	4.03
16	03LWCSB17	Kabanov et al., 2024	100/07-23-055-22W4/03	C-644706	WCSB	Alberta	53.7634	-113.156	FT SASK 7-23 1850.45m	WR	Core	Ernestina Lake Formation		mottled dolostone with anhydrite partings	1850.45	2022-11-23		1.21	2.4	2.62	16.1	<20	10.2	3.2	198	1.01	1.2	1.3	3.9	251	<0.02	0.18	0.07	24	14.56	0.031	13.8	19	7.52	151	0.099	2.06	2.801	1.95	0.4	32.1	0.6	3.3	2.49
17	03LWCSB18	Kabanov et al., 2024	100/07-23-055-22W4/03	C-644707	WCSB	Alberta	53.7634	-113.156	FT SASK 7-23 1850.9m	WR	Core	Ernestina Lake Formation		mottled dolostone with anhydrite partings	1850.9	2022-11-23		1.6	2.3	2.66	17.4	<20	11.9	3.6	198	1.36	2.6	1.6	4.5	228	<0.02	0.21	0.07	30	13.41	0.035	14.3	22	7.01	168	0.114	2.4	2.732	2.35	0.4	36.9	0.7	3.8	2.46
18	03LWCSB19	Kabanov et al., 2024	100/07-23-055-22W4/03	C-644708	WCSB	Alberta	53.7634	-113.156	FT SASK 7-23 1851.4m	WR	Core	Lotsberg Formation		halite with dolomite partings	1851.4	2022-11-23		0.14	0.4	0.37	2.6	<20	1.8	0.5	41	0.15	0.3	0.2	0.4	22	<0.02	0.03	<0.04	3	1.28	0.004	2	2	0.68	27	0.014	0.26	>10.000	0.26	<0.1	2.9	<0.1	0.5	<0.04
19	03LWCSB20	Kabanov et al., 2024	100/07-23-055-22W4/03	C-644709	WCSB	Alberta	53.7634	-113.156	FT SASK 7-23 1854m	WR	Core	Lotsberg Formation		halite with reddish impurities(dolomarl)	1854	2022-11-23		<0.05	0.2	0.31	0.7	<20	0.7	<0.2	5	0.02	0.2	<0.1	<0.1	3	<0.02	<0.02	<0.04	<2	0.2	<0.001	0.3	1	0.09	14	0.002	0.04	>10.000	0.07	<0.1	0.6	<0.1	0.2	<0.04
20	03LWCSB21	Kabanov et al., 2024	100/07-23-055-22W4/03	C-644710	WCSB	Alberta	53.7634	-113.156	FT SASK 7-23 1854.6m	WR	Core	Lotsberg Formation		halite	1854.6	2022-11-23		<0.05	<0.1	0.36	<0.2	<20	0.4	<0.2	<1	<0.01	0.3	<0.1	<0.1	<1	<0.02	<0.02	<0.04	<2	<0.01	<0.001	<0.1	<1	<0.01	2	<0.001	<0.01	>10.000	<0.01	<0.1	<0.2	<0.1	0.2	<0.04
21	03LWCSB22	Kabanov et al., 2024	100/07-23-055-22W4/03	C-644711	WCSB	Alberta	53.7634	-113.156	FT SASK 7-23 1855.1m	WR	Core	Lotsberg Formation		halite	1855.1	2022-11-23		<0.05	<0.1	0.33	0.3	<20	0.6	<0.2	1	<0.01	0.7	<0.1	<0.1	2	<0.02	<0.02	<0.04	<2	0.04	<0.001	<0.1	<1	0.02	1	<0.001	<0.01	>10.000	0.01	<0.1	<0.2	<0.1	0.2	<0.04
22	03LWCSB23	Kabanov et al., 2024	100/07-23-055-22W4/03	C-644712	WCSB	Alberta	53.7634	-113.156	FT SASK 7-23 1855.95m	WR	Core	Lotsberg Formation		halite with reddish partings	1855.95	2022-11-23		<0.05	<0.1	0.49	0.6	<20	0.5	<0.2	3	0.01	0.9	<0.1	<0.1	8	<0.02	<0.02	<0.04	<2	0.17	<0.001	0.2	1	0.07	4	0.001	0.03	>10.000	0.04	<0.1	0.4	<0.1	0.1	<0.04
23	03LWCSB24	Kabanov et al., 2024	100/07-23-055-22W4/03	C-644713	WCSB	Alberta	53.7634	-113.156	FT SASK 7-23 1856.65m	WR	Core	Lotsberg Formation		halite	1856.65	2022-11-23		<0.05	<0.1	0.68	4	<20	0.5	<0.2	<1	<0.01	<0.2	<0.1	<0.1	19	0.02	<0.02	<0.04	<2	<0.01	<0.001	<0.1	<1	<0.01	4	<0.001	<0.01	>10.000	<0.01	<0.1	<0.2	<0.1	0.1	<0.04
24	03LWCSB25	Kabanov et al., 2024	100/07-23-055-22W4/03	C-644714	WCSB	Alberta	53.7634	-113.156	FT SASK 7-23 1857.15m	WR	Core	Lotsberg Formation		halite with reddish partings	1857.15	2022-11-23		<0.05	<0.1	0.62	0.9	<20	0.5	<0.2	5	0.02	0.9	<0.1	<0.1	13	<0.02	<0.02	<0.04	<2	0.16	<0.001	0.3	1	0.09	6	0.003	0.05	>10.000	0.06	<0.1	0.8	<0.1	0.3	<0.04
25	03LWCSB26	Kabanov et al., 2024	100/07-23-055-22W4/03	C-644715	WCSB	Alberta	53.7634	-113.156	FT SASK 7-23 1858.35m	WR	Core	Lotsberg Formation		halite	1858.35	2022-11-23		<0.05	0.3	1.44	0.5	<20	0.5	<0.2	<1	<0.01	<0.2	<0.1	<0.1	7	<0.02	<0.02	<0.04	<2	0.04	<0.001	<0.1	<1	0.01	8	<0.001	0.03	>10.000	0.03	<0.1	<0.2	<0.1	<0.1	<0.04
26	03LWCSB27	Kabanov et al., 2024	100/07-23-055-22W4/03	C-644716	WCSB	Alberta	53.7634	-113.156	FT SASK 7-23 1859m	WR	Core	Lotsberg Formation		halite	1859	2022-11-23		<0.05	<0.1	0.3	0.4	<20	0.6	<0.2	2	<0.01	<0.2	<0.1	<0.1	1	<0.02	<0.02	<0.04	<2	0.04	<0.001	<0.1	1	0.02	3	<0.001	<0.01	>10.000	0.02	<0.1	0.2	<0.1	0.2	<0.04
27	03LWCSB28	Kabanov et al., 2024	100/07-23-055-22W4/03	C-644717	WCSB	Alberta	53.7634	-113.156	FT SASK 7-23 1859.55m	WR	Core	Lotsberg Formation		halite	1859.55	2022-11-23		0.05	<0.1	0.91	0.6	<20	0.6	<0.2	4	<0.01	0.3	<0.1	<0.1	1	<0.02	<0.02	<0.04	<2	0.08	<0.001	<0.1	<1	0.04	4	<0.001	0.01	>10.000	0.04	<0.1	0.2	<0.1	0.2	<0.04
28	03LWCSB29	Kabanov et al., 2024	100/07-23-055-22W4/03	C-644718	WCSB	Alberta	53.7634	-113.156	FT SASK 7-23 1860.1m	WR	Core	Lotsberg Formation		halite	1860.1	2022-11-23		<0.05	<0.1	0.52	0.4	<20	0.5	<0.2	<1	<0.01	0.4	<0.1	<0.1	<1	<0.02	<0.02	<0.04	<2	0.01	<0.001	<0.1	<1	<0.01	3	<0.001	<0.01	>10.000	0.02	<0.1	<0.2	<0.1	<0.1	<0.04
29	03LWCSB30	Kabanov et al., 2024	100/07-23-055-22W4/03	C-644719	WCSB	Alberta	53.7634	-113.156	FT SASK 7-23 1860.5m	WR	Core	Lotsberg Formation		halite	1860.5	2022-11-23		<0.05	<0.1	0.08	<0.2	<20	0.5	<0.2	<1	<0.01	0.4	<0.1	<0.1	<1	<0.02	<0.02	<0.04	<2	<0.01	<0.001	<0.1	<1	<0.01	<1	<0.001	<0.01	>10.000	<0.01	<0.1	<0.2	<0.1	0.3	<0.04
30	03LWCSB31	Kabanov et al., 2024	100/07-23-055-22W4/03	C-644720	WCSB	Alberta	53.7634	-113.156	FT SASK 7-23 1861.3m	WR	Core	Lotsberg Formation		halite	1861.3	2022-11-23		<0.05	<0.1	0.46	0.6	<20	0.6	<0.2	2	<0.01	0.6	<0.1	<0.1	1	<0.02	<0.02	<0.04	<2	0.05	<0.001	<0.1	<1	0.03	3	<0.001	0.01	>10.000	0.03	<0.1	0.2	<0.1	0.2	<0.04
31	03LWCSB32	Kabanov et al., 2024	100/07-23-055-22W4/03	C-644721	WCSB	Alberta	53.7634	-113.156	FT SASK 7-23 1862.15m	WR	Core	Lotsberg Formation		halite	1862.15	2022-11-23		0.07	<0.1	1.83	0.7	<20	0.7	<0.2	4	0.02	0.7	<0.1	<0.1	2	0.02	<0.02	<0.04	<2	0.21	<0.001	0.2	<1	0.09	3	0.002	0.04	>10.000	0.06	<0.1	0.5	<0.1	0.2	<0.04
32	03LWCSB33	Kabanov et al., 2024	100/07-23-055-22W4/03	C-644722	WCSB	Alberta	53.7634	-113.156	FT SASK 7-23 1862.9m	WR	Core	Lotsberg Formation		halite	1862.9	2022-11-23		<0.05	0.3	0.48	1.1	<20	0.7	<0.2	4	0.01	<0.2	<0.1	<0.1	2	<0.02	<0.02	<0.04	<2	0.16	<0.001	0.2	<1	0.07	4	0.002	0.03	>10.000	0.04	<0.1	0.4	<0.1	0.3	<0.04
33	03LWCSB34	Kabanov et al., 2024	100/07-23-055-22W4/03	C-644723	WCSB	Alberta	53.7634	-113.156	FT SASK 7-23 1863.5m	WR	Core	Lotsberg Formation		halite	1863.5	2022-11-23		0.06	<0.1	12.13	1	<20	0.6	<0.2	4	0.01	<0.2	<0.1	<0.1	33	<0.02	0.47	<0.04	<2	0.62	<0.001	0.2	<1	0.06	4	0.002	0.03	>10.000	0.05	<0.1	0.5	<0.1	<0.1	0.43
34	03LWCSB35	Kabanov et al., 2024	100/07-23-055-22W4/03	C-644724	WCSB	Alberta	53.7634	-113.156	FT SASK 7-23 1864.1m	WR	Core	Lotsberg Formation		halite	1864.1	2022-11-23		<0.05	<0.1	0.63	0.3	<20	0.5	<0.2	1	<0.01	0.4	<0.1	<0.1	2	<0.02	<0.02	<0.04	<2	0.02	<0.001	<0.1	<1	<0.01	2	<0.001	<0.01	>10.000	0.02	<0.1	<0.2	<0.1	<0.1	<0.04
35	03LWCSB36	Kabanov et al., 2024	100/07-23-055-22W4/03	C-644725	WCSB	Alberta	53.7634	-113.156	FT SASK 7-23 1864.7m	WR	Core	Lotsberg Formation		halite	1864.7	2022-11-23		<0.05	<0.1	1.5	<0.2	<20	0.8	<0.2	<1	<0.01	<0.2	<0.1	<0.1	<1	0.02	<0.02	<0.04	<2	<0.01	<0.001	<0.1	<1	<0.01	1	<0.001	<0.01	>10.000	0.01	<0.1	<0.2	<0.1	0.1	<0.04
36	03LWCSB37	Kabanov et al., 2024	100/07-23-055-22W4/03	C-644726	WCSB	Alberta	53.7634	-113.156	FT SASK 7-23 1865.3m	WR	Core	Lotsberg Formation		halite with partings of pink finelly crystalline dolomite	1865.3	2022-11-23		0.1	<0.1	0.81	1.5	<20	1.2	0.3	18	0.04	1	<0.1	0.1	4	<0.02	<0.02	<0.04	<2	0.42	0.002	0.5	1	0.25	12	0.004	0.09	>10.000	0.11	<0.1	1.9	<0.1	0.1	<0.04
37	03LWCSB38	Kabanov et al., 2024	100/07-23-055-22W4/03	C-644727	WCSB	Alberta	53.7634	-113.156	FT SASK 7-23 1865.9m	WR	Core	Lotsberg Formation		Halite	1865.9	2022-11-23		<0.05	0.2	1.77	0.3	<20	1	<0.2	<1	<0.01	0.4	<0.1	<0.1	1	<0.02	<0.02	<0.04	<2	0.02	<0.001	<0.1	<1	<0.01	1	<0.001	<0.01	>10.000	0.03	<0.1	<0.2	<0.1	<0.1	<0.04
38	03LWCSB39	Kabanov et al., 2024	100/07-23-055-22W4/03	C-644729	WCSB	Alberta	53.7634	-113.156	FT SASK 7-23 1867.1m	WR	Core	Lotsberg Formation		Halite	1867.1	2022-11-23		<0.05	0.2	0.42	0.7	<20	1	<0.2	2	<0.01	0.6	<0.1	<0.1	<1	<0.02	<0.02	<0.04	<2	0.03	<0.001	<0.1	<1	0.02	2	<0.001	<0.01	>10.000	0.03	<0.1	<0.2	<0.1	<0.1	<0.04
39	03LWCSB40	Kabanov et al., 2024	100/07-23-055-22W4/03	C-644730	WCSB	Alberta	53.7634	-113.156	FT SASK 7-23 1867.7m	WR	Core	Lotsberg Formation		Halite	1867.7	2022-11-23		<0.05	0.3	0.35	0.3	<20	1	<0.2	2	<0.01	1	<0.1	<0.1	<1	<0.02	<0.02	<0.04	<2	<0.01	<0.001	<0.1	<1	<0.01	2	<0.001	0.01	>10.000	0.01	<0.1	<0.2	<0.1	<0.1	<0.04
40	03LWCSB41	Kabanov et al., 2024	100/07-23-055-22W4/03	C-644731	WCSB	Alberta	53.7634	-113.156	FT SASK 7-23 1868.3m	WR	Core	Lotsberg Formation		Halite	1868.3	2022-11-23		0.06	0.2	0.66	0.4	<20	1.1	<0.2	<1	<0.01	1.3	<0.1	<0.1	5	<0.02	<0.02	<0.04	<2	0.02	<0.001	<0.1	<1	<0.01	8	<0.001	<0.01	>10.000	0.02	<0.1	<0.2	<0.1	<0.1	<0.04
41	03LWCSB42	Kabanov et al., 2024	100/07-23-055-22W4/03	C-644732	WCSB	Alberta	53.7634	-113.156	FT SASK 7-23 1868.9m	WR	Core	Lotsberg Formation		Halite	1868.9	2022-11-23		<0.05	0.2	0.51	0.5	<20	1.1	<0.2	<1	<0.01	1.2	<0.1	<0.1	<1	<0.02	<0.02	<0.04	<2	0.01	<0.001	<0.1	<1	<0.01	11	<0.001	<0.01	>10.000	0.01	<0.1	<0.2	<0.1	<0.1	<0.04
42	03LWCSB43	Kabanov et al., 2024	100/07-23-055-22W4/03	C-644733	WCSB	Alberta	53.7634	-113.156	FT SASK 7-23 1869.3m	WR	Core	Lotsberg Formation		Halite	1869.3	2022-11-23		<0.05	0.3	0.36	0.3	<20	1.1	<0.2	<1	<0.01	1.3	<0.1	<0.1	<1	<0.02	<0.02	<0.04	<2	0.02	0.001	<0.1	<1	0.01	4	<0.001	<0.01	>10.000	0.01	<0.1	<0.2	<0.1	<0.1	<0.04
43	03LWCSB44	Kabanov et al., 2024	100/07-23-055-22W4/03	C-644734	WCSB	Alberta	53.7634	-113.156	FT SASK 7-23 1870m	WR	Core	Lotsberg Formation		Halite	1870	2022-11-23		<0.05	<0.1	0.28	0.3	<20	1.1	<0.2	1	<0.01	1.1	<0.1	<0.1	<1	<0.02	<0.02	<0.04	<2	0.05	0.001	<0.1	<1	0.03	2	<0.001	<0.01	>10.000	0.02	<0.1	<0.2	<0.1	<0.1	<0.04
44	03LWCSB45	Kabanov et al., 2024	100/07-23-055-22W4/03	C-644735	WCSB	Alberta	53.7634	-113.156	FT SASK 7-23 1870.74m	WR	Core	Lotsberg Formation		Halite	1870.74	2022-11-23		<0.05	<0.1	0.22	0.2	<20	1	<0.2	<1	<0.01	0.9	<0.1	<0.1	<1	<0.02	<0.02	<0.04	<2	<0.01	<0.001	<0.1	<1	<0.01	5	<0.001	<0.01	>10.000	<0.01	<0.1	<0.2	<0.1	<0.1	<0.04
45	03LWCSB46	Kabanov et al., 2024	100/07-23-055-22W4/03	C-644736	WCSB	Alberta	53.7634	-113.156	FT SASK 7-23 1871.33m	WR	Core	Lotsberg Formation		Halite	1871.33	2022-11-23		<0.05	0.2	0.12	0.4	<20	1	<0.2	<1	<0.01	0.8	<0.1	<0.1	<1	<0.02	<0.02	<0.04	<2	<0.01	<0.001	<0.1	<1	<0.01	<1	<0.001	<0.01	>10.000	0.01	<0.1	<0.2	<0.1	<0.1	<0.04
46	03LWCSB47	Kabanov et al., 2024	100/07-23-055-22W4/03	C-644737	WCSB	Alberta	53.7634	-113.156	FT SASK 7-23 1871.9m	WR	Core	Lotsberg Formation		Halite	1871.9	2022-11-23		<0.05	0.1	0.32	0.3	<20	1	<0.2	1	<0.01	1.4	<0.1	<0.1	<1	<0.02	<0.02	<0.04	<2	0.03	0.001	<0.1	<1	0.01	7	<0.001	<0.01	>10.000	0.03	<0.1	<0.2	<0.1	<0.1	<0.04
47	03LWCSB48	Kabanov et al., 2024	100/07-23-055-22W4/03	C-644738	WCSB	Alberta	53.7634	-113.156	FT SASK 7-23 1872.45m	WR	Core	Lotsberg Formation		Halite	1872.45	2022-11-23		0.06	1.7	0.63	0.5	<20	1.1	<0.2	<1	<0.01	1	<0.1	<0.1	1	<0.02	0.1	<0.04	<2	0.02	<0.001	<0.1	<1	<0.01	15	<0.001	<0.01	>10.000	0.02	<0.1	<0.2	<0.1	<0.1	<0.04
48	03LWCSB49	Kabanov et al., 2024	100/07-23-055-22W4/03	C-644739	WCSB	Alberta	53.7634	-113.156	FT SASK 7-23 1873m	WR	Core	Lotsberg Formation		Halite	1873	2022-11-23		<0.05	<0.1	5.2	0.3	<20	1	<0.2	<1	<0.01	1.1	<0.1	<0.1	2	<0.02	<0.02	<0.04	<2	0.02	<0.001	<0.1	<1	0.01	2	<0.001	<0.01	>10.000	0.05	<0.1	<0.2	<0.1	<0.1	<0.04
49	03LWCSB50	Kabanov et al., 2024	100/07-23-055-22W4/03	C-644740	WCSB	Alberta	53.7634	-113.156	FT SASK 7-23 1873.4m	WR	Core	Lotsberg Formation		Halite	1873.4	2022-11-23		<0.05	0.2	0.28	0.3	<20	1.1	<0.2	1	<0.01	1.2	<0.1	<0.1	<1	<0.02	<0.02	<0.04	<2	0.03	0.001	<0.1	<1	0.02	10	<0.001	<0.01	>10.000	0.03	<0.1	<0.2	<0.1	<0.1	<0.04
50	03LWCSB51	Kabanov et al., 2024	100/07-23-055-22W4/03	C-644741	WCSB	Alberta	53.7634	-113.156	FT SASK 7-23 1874.05m	WR	Core	Lotsberg Formation		Halite	1874.05	2022-11-23		<0.05	<0.1	0.26	0.5	<20	1	<0.2	<1	<0.01	0.8	<0.1	<0.1	<1	<0.02	<0.02	<0.04	<2	0.04	<0.001	<0.1	<1	0.02	1	<0.001	<0.01	>10.000	0.02	<0.1	<0.2	<0.1	<0.1	<0.04
51	03LWCSB52	Kabanov et al., 2024	100/07-23-055-22W4/03	C-644742	WCSB	Alberta	53.7634	-113.156	FT SASK 7-23 1874.5m	WR	Core	Lotsberg Formation		Halite	1874.5	2022-11-23		0.05	0.3	0.29	0.5	<20	1.1	<0.2	2	<0.01	0.8	<0.1	<0.1	1	<0.02	<0.02	<0.04	<2	0.07	0.001	<0.1	<1	0.04	2	<0.001	0.01	>10.000	0.02	<0.1	0.4	<0.1	<0.1	<0.04
52	03LWCSB53	Kabanov et al., 2024	100/07-23-055-22W4/03	C-644743	WCSB	Alberta	53.7634	-113.156	FT SASK 7-23 1875.15m	WR	Core	Lotsberg Formation		Halite	1875.15	2022-11-23		<0.05	<0.1	0.29	<0.2	<20	1	<0.2	<1	<0.01	0.5	<0.1	<0.1	<1	<0.02	<0.02	<0.04	<2	<0.01	<0.001	<0.1	<1	<0.01	<1	<0.001	<0.01	>10.000	0.01	<0.1	<0.2	<0.1	<0.1	<0.04
53	03LWCSB54	Kabanov et al., 2024	100/07-23-055-22W4/03	C-644744	WCSB	Alberta	53.7634	-113.156	FT SASK 7-23 1875.55m	WR	Core	Lotsberg Formation		Halite	1875.55	2022-11-23		<0.05	<0.1	0.5	<0.2	<20	1.1	<0.2	<1	<0.01	0.3	<0.1	<0.1	<1	<0.02	<0.02	<0.04	<2	<0.01	<0.001	<0.1	<1	<0.01	3	<0.001	<0.01	>10.000	<0.01	<0.1	<0.2	<0.1	<0.1	<0.04
54	03LWCSB55	Kabanov et al., 2024	100/07-23-055-22W4/03	C-644745	WCSB	Alberta	53.7634	-113.156	FT SASK 7-23 1876.25m	WR	Core	Lotsberg Formation		Halite	1876.25	2022-11-23		<0.05	<0.1	0.23	0.5	<20	0.9	<0.2	<1	<0.01	0.4	<0.1	<0.1	<1	<0.02	<0.02	<0.04	<2	0.02	<0.001	<0.1	<1	<0.01	4	<0.001	<0.01	>10.000	<0.01	<0.1	<0.2	<0.1	<0.1	<0.04
55	03LWCSB56	Kabanov et al., 2024	100/07-23-055-22W4/03	C-644746	WCSB	Alberta	53.7634	-113.156	FT SASK 7-23 1877.02m	WR	Core	Lotsberg Formation		Halite	1877.02	2022-11-23		0.05	<0.1	0.26	0.2	<20	1	<0.2	<1	<0.01	1	<0.1	<0.1	2	<0.02	<0.02	<0.04	<2	<0.01	<0.001	<0.1	<1	<0.01	<1	<0.001	<0.01	>10.000	0.01	<0.1	<0.2	<0.1	<0.1	<0.04
56	03LWCSB57	Kabanov et al., 2024	100/07-23-055-22W4/03	C-644747	WCSB	Alberta	53.7634	-113.156	FT SASK 7-23 1877.85m	WR	Core	Lotsberg Formation		Halite	1877.85	2022-11-23		<0.05	<0.1	3.36	0.7	<20	1.1	<0.2	1	<0.01	1.3	<0.1	<0.1	<1	<0.02	<0.02	<0.04	<2	0.04	<0.001	<0.1	<1	0.02	1	<0.001	<0.01	>10.000	0.01	<0.1	<0.2	<0.1	<0.1	<0.04
57	03LWCSB58	Kabanov et al., 2024	100/07-23-055-22W4/03	C-644748	WCSB	Alberta	53.7634	-113.156	FT SASK 7-23 1878.45m	WR	Core	Lotsberg Formation		Halite	1878.45	2022-11-23		<0.05	0.2	1.11	0.8	<20	1	<0.2	2	<0.01	0.8	<0.1	<0.1	1	<0.02	<0.02	<0.04	<2	0.03	<0.001	<0.1	<1	0.02	7	<0.001	0.02	>10.000	0.03	<0.1	<0.2	<0.1	<0.1	<0.04
58	03LWCSB59	Kabanov et al., 2024	100/07-23-055-22W4/03	C-644749	WCSB	Alberta	53.7634	-113.156	FT SASK 7-23 1878.7m	WR	Core	Lotsberg Formation		Halite	1878.7	2022-11-23		<0.05	0.2	0.25	0.3	<20	1.1	<0.2	3	<0.01	1.1	<0.1	<0.1	<1	<0.02	<0.02	<0.04	<2	0.06	<0.001	<0.1	<1	0.03	1	<0.001	0.01	>10.000	0.02	<0.1	0.2	<0.1	<0.1	<0.04
59	03LWCSB60	Kabanov et al., 2024	100/07-23-055-22W4/03	C-644750	WCSB	Alberta	53.7634	-113.156	FT SASK 7-23 1879.21m	WR	Core	Lotsberg Formation		Halite	1879.21	2022-11-23		<0.05	0.1	0.42	0.4	<20	1	<0.2	2	<0.01	0.7	<0.1	<0.1	1	<0.02	<0.02	<0.04	<2	0.08	<0.001	<0.1	<1	0.04	5	<0.001	0.02	>10.000	0.03	<0.1	0.3	<0.1	<0.1	<0.04
60	03LWCSB61	Kabanov et al., 2024	100/07-23-055-22W4/03	C-644751	WCSB	Alberta	53.7634	-113.156	FT SASK 7-23 1879.78m	WR	Core	Lotsberg Formation		Halite	1879.78	2022-11-23		<0.05	0.9	0.22	0.4	<20	0.8	<0.2	2	<0.01	0.7	<0.1	<0.1	<1	<0.02	<0.02	<0.04	<2	0.08	<0.001	<0.1	<1	0.05	4	<0.001	0.02	>10.000	0.02	<0.1	0.5	<0.1	<0.1	<0.04
61	03LWCSB62	Kabanov et al., 2024	100/07-23-055-22W4/03	C-644752	WCSB	Alberta	53.7634	-113.156	FT SASK 7-23 1880.61m	WR	Core	Lotsberg Formation		Halite	1880.61	2022-11-23		<0.05	0.4	0.29	0.4	<20	0.9	<0.2	<1	<0.01	0.9	<0.1	<0.1	<1	<0.02	<0.02	<0.04	<2	0.01	<0.001	<0.1	<1	<0.01	13	<0.001	<0.01	>10.000	0.03	<0.1	<0.2	<0.1	<0.1	<0.04
62	03LWCSB63	Kabanov et al., 2024	100/07-23-055-22W4/03	C-644753	WCSB	Alberta	53.7634	-113.156	FT SASK 7-23 1881.2m	WR	Core	Lotsberg Formation		Halite	1881.2	2022-11-23		<0.05	0.6	0.23	0.5	<20	0.9	<0.2	2	0.01	1.1	<0.1	<0.1	7	<0.02	<0.02	<0.04	<2	0.16	<0.001	<0.1	<1	0.03	3	<0.001	0.01	>10.000	0.02	<0.1	0.3	<0.1	<0.1	0.08
63	03LWCSB64	Kabanov et al., 2024	100/07-23-055-22W4/03	C-644754	WCSB	Alberta	53.7634	-113.156	FT SASK 7-23 1881.92m	WR	Core	Lotsberg Formation		Halite	1881.92	2022-11-23		<0.05	0.4	0.22	0.3	<20	0.9	<0.2	<1	<0.01	1.2	<0.1	<0.1	<1	<0.02	<0.02	<0.04	<2	<0.01	<0.001	<0.1	<1	<0.01	2	<0.001	<0.01	>10.000	<0.01	<0.1	<0.2	<0.1	<0.1	<0.04
64	03LWCSB65	Kabanov et al., 2024	100/07-23-055-22W4/03	C-644755	WCSB	Alberta	53.7634	-113.156	FT SASK 7-23 1884.18m	WR	Core	Lotsberg Formation		Halite	1884.18	2022-11-23		<0.05	0.3	0.29	0.3	<20	1	<0.2	<1	<0.01	0.8	<0.1	<0.1	<1	<0.02	<0.02	<0.04	<2	0.01	<0.001	<0.1	<1	<0.01	8	<0.001	<0.01	>10.000	0.02	<0.1	<0.2	<0.1	<0.1	<0.04
65	03LWCSB66	Kabanov et al., 2024	100/07-23-055-22W4/03	C-644756	WCSB	Alberta	53.7634	-113.156	FT SASK 7-23 1884.56m	WR	Core	Lotsberg Formation		Halite	1884.56	2022-11-23		<0.05	0.4	0.28	0.3	<20	1	<0.2	<1	<0.01	0.4	<0.1	<0.1	<1	<0.02	<0.02	<0.04	<2	0.02	<0.001	<0.1	<1	0.01	6	<0.001	<0.01	>10.000	0.02	<0.1	<0.2	<0.1	<0.1	<0.04
66	03LWCSB67	Kabanov et al., 2024	100/07-23-055-22W4/03	C-644757	WCSB	Alberta	53.7634	-113.156	FT SASK 7-23 1884.8m	WR	Core	Lotsberg Formation		Halite	1884.8	2022-11-23		<0.05	0.1	2.16	0.4	<20	1	<0.2	1	<0.01	0.7	<0.1	<0.1	<1	<0.02	<0.02	<0.04	<2	0.04	<0.001	<0.1	<1	0.02	4	<0.001	0.02	>10.000	0.01	<0.1	<0.2	<0.1	<0.1	<0.04
67	03LWCSB68	Kabanov et al., 2024	100/07-23-055-22W4/03	C-644758	WCSB	Alberta	53.7634	-113.156	FT SASK 7-23 1885.67m	WR	Core	Lotsberg Formation		Halite	1885.67	2022-11-23		<0.05	<0.1	0.61	<0.2	<20	0.9	<0.2	<1	<0.01	1.1	<0.1	<0.1	<1	<0.02	<0.02	<0.04	<2	<0.01	<0.001	<0.1	<1	<0.01	1	<0.001	<0.01	>10.000	<0.01	<0.1	<0.2	<0.1	<0.1	<0.04
68	03LWCSB69	Kabanov et al., 2024	100/07-23-055-22W4/03	C-644759	WCSB	Alberta	53.7634	-113.156	FT SASK 7-23 1886.44m	WR	Core	Lotsberg Formation		Halite	1886.44	2022-11-23		<0.05	0.4	0.31	0.3	<20	0.9	<0.2	<1	<0.01	0.7	<0.1	<0.1	<1	<0.02	<0.02	<0.04	<2	0.02	<0.001	<0.1	<1	<0.01	1	<0.001	<0.01	>10.000	0.01	<0.1	<0.2	<0.1	<0.1	<0.04
69	03LWCSB70	Kabanov et al., 2024	100/07-23-055-22W4/03	C-644760	WCSB	Alberta	53.7634	-113.156	FT SASK 7-23 1886.99m	WR	Core	Lotsberg Formation		Halite	1886.99	2022-11-23		<0.05	0.1	0.37	0.4	<20	1	<0.2	1	<0.01	0.9	<0.1	<0.1	<1	<0.02	<0.02	<0.04	<2	0.04	<0.001	<0.1	<1	0.02	12	<0.001	0.02	>10.000	0.03	<0.1	0.2	<0.1	<0.1	<0.04
70	03LWCSB71	Kabanov et al., 2024	100/07-23-055-22W4/03	C-644761	WCSB	Alberta	53.7634	-113.156	FT SASK 7-23 1887.18m	WR	Core	Lotsberg Formation		Halite	1887.18	2022-11-23		<0.05	0.1	3.18	0.6	<20	1.1	<0.2	4	0.01	0.8	<0.1	<0.1	1	<0.02	<0.02	<0.04	<2	0.11	0.001	0.1	<1	0.06	8	0.001	0.04	>10.000	0.04	<0.1	0.5	<0.1	<0.1	<0.04
71	03LWCSB72	Kabanov et al., 2024	100/07-23-055-22W4/03	C-644762	WCSB	Alberta	53.7634	-113.156	FT SASK 7-23 1887.96m	WR	Core	Lotsberg Formation		Halite	1887.96	2022-11-23		<0.05	0.5	5.26	0.5	<20	1.1	<0.2	3	0.01	0.5	<0.1	<0.1	1	<0.02	0.04	<0.04	<2	0.09	<0.001	<0.1	<1	0.05	4	<0.001	0.02	>10.000	0.02	<0.1	0.3	<0.1	<0.1	<0.04
72	03LWCSB73	Kabanov et al., 2024	100/07-23-055-22W4/03	C-644763	WCSB	Alberta	53.7634	-113.156	FT SASK 7-23 1888.57m	WR	Core	Lotsberg Formation		Halite	1888.57	2022-11-23		<0.05	0.1	3.01	0.7	<20	0.3	<0.2	4	0.01	<0.2	<0.1	<0.1	1	<0.02	<0.02	<0.04	<2	0.11	<0.001	0.1	<1	0.06	5	0.001	0.02	>10.000	0.03	<0.1	0.4	<0.1	<0.1	<0.04
73	03LWCSB74	Kabanov et al., 2024	100/07-23-055-22W4/03	C-644764	WCSB	Alberta	53.7634	-113.156	FT SASK 7-23 1889.05m	WR	Core	Lotsberg Formation		Halite	1889.05	2022-11-23		<0.05	0.2	0.48	0.4	<20	0.3	<0.2	<1	<0.01	0.5	<0.1	<0.1	<1	<0.02	<0.02	<0.04	<2	<0.01	<0.001	<0.1	<1	<0.01	4	<0.001	<0.01	>10.000	0.01	<0.1	<0.2	<0.1	<0.1	<0.04
74	03LWCSB75	Kabanov et al., 2024	100/07-23-055-22W4/03	C-644765	WCSB	Alberta	53.7634	-113.156	FT SASK 7-23 1889.52m	WR	Core	Lotsberg Formation		Halite	1889.52	2022-11-23		<0.05	0.6	3.56	0.5	<20	0.4	<0.2	3	<0.01	0.5	<0.1	<0.1	1	<0.02	0.02	<0.04	<2	0.09	<0.001	0.1	<1	0.05	4	<0.001	0.02	>10.000	0.02	<0.1	0.4	<0.1	<0.1	<0.04
75	03LWCSB76	Kabanov et al., 2024	100/07-23-055-22W4/03	C-644766	WCSB	Alberta	53.7634	-113.156	FT SASK 7-23 1890.14m	WR	Core	Lotsberg Formation		Halite	1890.14	2022-11-23		<0.05	0.4	0.34	0.4	<20	0.4	<0.2	2	<0.01	<0.2	<0.1	<0.1	<1	<0.02	<0.02	<0.04	<2	0.05	<0.001	<0.1	<1	0.03	3	<0.001	0.01	>10.000	0.01	<0.1	<0.2	<0.1	<0.1	<0.04
76	03LWCSB77	Kabanov et al., 2024	100/07-23-055-22W4/03	C-644767	WCSB	Alberta	53.7634	-113.156	FT SASK 7-23 1890.8m	WR	Core	Lotsberg Formation		Halite	1890.8	2022-11-23		<0.05	0.3	0.56	0.2	<20	0.4	<0.2	<1	<0.01	0.4	<0.1	<0.1	<1	<0.02	<0.02	<0.04	<2	<0.01	<0.001	<0.1	<1	<0.01	4	<0.001	<0.01	>10.000	0.01	<0.1	<0.2	<0.1	<0.1	<0.04
77	03LWCSB78	Kabanov et al., 2024	100/07-23-055-22W4/03	C-644768	WCSB	Alberta	53.7634	-113.156	FT SASK 7-23 1891.43m	WR	Core	Lotsberg Formation		Halite	1891.43	2022-11-23		<0.05	0.4	0.78	1.2	<20	0.7	<0.2	10	0.03	0.5	<0.1	0.1	4	<0.02	<0.02	<0.04	<2	0.39	0.002	0.4	<1	0.22	6	0.004	0.07	>10.000	0.06	<0.1	1.5	<0.1	0.1	<0.04
78	03LWCSB79	Kabanov et al., 2024	100/07-23-055-22W4/03	C-644769	WCSB	Alberta	53.7634	-113.156	FT SASK 7-23 1891.8m	WR	Core	Lotsberg Formation		Halite	1891.8	2022-11-23		<0.05	0.2	0.24	0.3	<20	0.4	<0.2	<1	<0.01	0.7	<0.1	<0.1	<1	<0.02	0.03	<0.04	<2	<0.01	<0.001	<0.1	<1	<0.01	6	<0.001	<0.01	>10.000	0.01	<0.1	<0.2	<0.1	<0.1	<0.04
79	03LWCSB80	Kabanov et al., 2024	100/07-23-055-22W4/03	C-644770	WCSB	Alberta	53.7634	-113.156	FT SASK 7-23 1892.39m	WR	Core	Lotsberg Formation		halite with partings of pink finelly crystalline dolomite	1892.39	2022-11-23		<0.05	0.4	3.87	0.3	<20	0.4	<0.2	<1	<0.01	0.8	<0.1	<0.1	<1	<0.02	<0.02	<0.04	<2	<0.01	<0.001	<0.1	<1	<0.01	8	<0.001	<0.01	>10.000	0.02	<0.1	<0.2	<0.1	<0.1	<0.04
80	03LWCSB81	Kabanov et al., 2024	100/07-23-055-22W4/03	C-644771	WCSB	Alberta	53.7634	-113.156	FT SASK 7-23 1892.99m	WR	Core	Lotsberg Formation		halite	1892.99	2022-11-23		0.09	0.6	2.1	1.6	<20	0.9	0.2	16	0.05	1	<0.1	0.2	4	<0.02	<0.02	<0.04	<2	0.6	0.002	0.7	1	0.34	12	0.006	0.11	>10.000	0.11	<0.1	2.3	<0.1	0.2	<0.04
81	03LWCSB82	Kabanov et al., 2024	100/07-23-055-22W4/03	C-644772	WCSB	Alberta	53.7634	-113.156	FT SASK 7-23 1894.02m	WR	Core	Lotsberg Formation		Halite right in contact with the finely crystalline, pale greenish grey dolostone	1894.02	2022-11-23		<0.05	0.3	0.12	0.4	<20	0.5	<0.2	2	<0.01	<0.2	<0.1	<0.1	<1	<0.02	<0.02	<0.04	<2	0.09	<0.001	<0.1	<1	0.05	3	<0.001	0.02	>10.000	0.02	<0.1	0.3	<0.1	<0.1	<0.04
82	03LWCSB83	Kabanov et al., 2024	100/07-23-055-22W4/03	C-644773	WCSB	Alberta	53.7634	-113.156	FT SASK 7-23 1894.16m	WR	Core	Lotsberg Formation		a mix of anhydrite and dolomite	1894.16	2022-11-23		0.24	11.7	2.34	9.3	<20	3	1.4	91	0.23	0.3	0.4	1.3	611	<0.02	0.03	<0.04	18	16.45	0.012	4.2	5	2.09	63	0.035	0.71	8.389	0.58	0.1	10.3	<0.1	1	9.85
83	03LWCSB84	Kabanov et al., 2024	100/07-23-055-22W4/03	C-644774	WCSB	Alberta	53.7634	-113.156	FT SASK 7-23 1894.36m	WR	Core	Lotsberg Formation		dolostone	1894.36	2022-11-23		0.19	2.1	1.78	5.1	<20	2.5	1.1	96	0.18	1	0.2	0.8	28	<0.02	0.03	<0.04	5	3.35	0.008	2.8	4	1.18	47	0.022	0.48	>10.000	0.35	<0.1	5.8	<0.1	0.7	<0.04
84	03LWCSB85	Kabanov et al., 2024	100/07-23-055-22W4/03	C-644775	WCSB	Alberta	53.7634	-113.156	FT SASK 7-23 1894.78m	WR	Core	Lotsberg Formation		a mix of salt and pinkish dolomite	1894.78	2022-11-23		0.52	3.8	3.8	12.8	<20	6.4	3.1	249	0.63	1.7	0.6	2.3	80	<0.02	0.09	0.05	10	9.76	0.022	8	12	2.35	88	0.061	1.24	>10.000	0.97	0.2	22	0.1	1.9	0.04
85	03LWCSB86	Kabanov et al., 2024	100/07-23-055-22W4/03	C-644776	WCSB	Alberta	53.7634	-113.156	FT SASK 7-23 1895.28m	WR	Core	Lotsberg Formation		breccia with fibrous pink salt vein	1895.28	2022-11-23		0.52	3.1	3.72	15.6	<20	6.7	2.7	199	0.76	1.2	0.9	3	96	<0.02	0.09	0.06	16	10.93	0.024	9.7	14	2.88	111	0.076	1.62	>10.000	1.15	0.2	27.2	0.2	2.4	0.06
86	03LWCSB87	Kabanov et al., 2024	100/07-23-055-22W4/03	C-644777	WCSB	Alberta	53.7634	-113.156	FT SASK 7-23 1895.65m	WR	Core	Lotsberg Formation		pale green breccia with no salt	1895.65	2022-11-23		0.33	6	6.69	25.6	<20	11.5	4.5	247	0.95	0.8	2.1	4.3	134	<0.02	0.08	0.54	40	10.52	0.026	14.2	18	3.91	123	0.123	2.73	9.608	1.96	0.3	32.6	0.5	3.9	0.07
87	03LWCSB88	Kabanov et al., 2024	100/07-23-055-22W4/03	C-644778	WCSB	Alberta	53.7634	-113.156	FT SASK 7-23 1895.99m	WR	Core	Lotsberg Formation		halite with dolomite partings	1895.99	2022-11-23		0.07	0.5	0.52	2.8	<20	1.4	0.5	24	0.13	<0.2	0.1	0.4	13	<0.02	<0.02	<0.04	3	1.17	0.003	1.3	2	0.37	14	0.012	0.26	>10.000	0.2	<0.1	3.5	<0.1	0.4	<0.04
88	03LWCSB89	Kabanov et al., 2024	100/07-23-055-22W4/03	C-644781	WCSB	Alberta	53.7634	-113.156	FT SASK 7-23 1897.75m	WR	Core	Lotsberg Formation		dolomite breccia	1897.75	2022-11-23		0.59	3.6	4	28.6	<20	12.9	5	273	1.5	1.6	1.6	5	152	<0.02	0.13	0.07	31	12.55	0.031	16.7	26	4.62	161	0.137	3.19	3.395	2.45	0.4	39.3	0.5	4.3	0.1
89	03LWCSB90	Kabanov et al., 2024	100/07-23-055-22W4/03	C-644782	WCSB	Alberta	53.7634	-113.156	FT SASK 7-23 1898.2m	WR	Core	Lotsberg Formation		dolomite breccia -blue with red veins	1898.2	2022-11-23		0.59	3.3	4.46	25.6	<20	11.4	4.6	268	1.38	2.2	1.7	4.9	157	<0.02	0.12	0.07	30	11.83	0.03	15.8	23	4.77	225	0.132	2.98	5.534	2.21	0.4	38.2	0.5	4	0.09
90	03LWCSB91	Kabanov et al., 2024	100/07-23-055-22W4/03	C-644783	WCSB	Alberta	53.7634	-113.156	FT SASK 7-23 1898.52m	WR	Core	Lotsberg Formation		breccia with some salt	1898.52	2022-11-23		1.15	2.3	2.57	15.8	<20	7.5	2.9	159	0.79	1.8	1	2.8	85	<0.02	0.07	0.04	19	7.28	0.019	8.6	22	2.69	88	0.079	1.71	>10.000	1.21	0.3	22.8	0.2	2.4	0.04
91	03LWCSB92	Kabanov et al., 2024	100/07-23-055-22W4/03	C-644784	WCSB	Alberta	53.7634	-113.156	FT SASK 7-23 1899m	WR	Core	Lotsberg Formation		dolo breccia with some salt	1899	2022-11-23		0.91	3.5	3.92	11.1	<20	4.8	1.9	169	0.49	0.9	0.8	2.8	95	<0.02	0.09	<0.04	13	8.52	0.023	7.7	17	3	198	0.064	1.33	>10.000	0.94	0.2	22	0.2	1.9	0.05
92	03LWCSB93	Kabanov et al., 2024	100/07-23-055-22W4/03	C-644785	WCSB	Alberta	53.7634	-113.156	FT SASK 7-23 1899.8m	WR	Core	Lotsberg Formation		salt with dolomite partings	1899.8	2022-11-23		0.15	5.7	1.71	3.9	<20	1	0.4	13	0.05	0.6	0.1	0.2	8	<0.02	<0.02	<0.04	<2	0.75	0.003	0.8	1	0.21	28	0.006	0.12	>10.000	0.1	<0.1	2.4	<0.1	0.2	<0.04
93	03LWCSB94	Kabanov et al., 2024	100/07-23-055-22W4/03	C-644786	WCSB	Alberta	53.7634	-113.156	FT SASK 7-23 1900.1m	WR	Core	Lotsberg Formation		salt with dolomite partings	1900.1	2022-11-23		0.11	1.4	0.94	1.1	<20	0.7	0.2	10	0.04	0.7	<0.1	0.2	5	<0.02	<0.02	<0.04	<2	0.52	0.002	0.6	2	0.2	11	0.005	0.1	>10.000	0.08	<0.1	2.3	<0.1	0.1	<0.04
94	03LWCSB95	Kabanov et al., 2024	100/07-23-055-22W4/03	C-644787	WCSB	Alberta	53.7634	-113.156	FT SASK 7-23 1901.05m	WR	Core	Lotsberg Formation		salt with dolomite partings	1901.05	2022-11-23		0.08	1.4	0.84	0.8	<20	0.6	<0.2	6	0.03	<0.2	<0.1	<0.1	2	<0.02	<0.02	<0.04	<2	0.14	0.001	0.2	1	0.06	5	0.002	0.04	>10.000	0.03	<0.1	0.9	<0.1	<0.1	<0.04
95	03LWCSB96	Kabanov et al., 2024	100/07-23-055-22W4/03	C-644788	WCSB	Alberta	53.7634	-113.156	FT SASK 7-23 1901.45m	WR	Core	Lotsberg Formation		salt with dolomite partings	1901.45	2022-11-23		0.14	2.6	1.42	1.4	<20	0.9	0.3	11	0.05	0.6	<0.1	0.2	5	<0.02	<0.02	<0.04	<2	0.43	0.002	0.7	2	0.19	11	0.005	0.1	>10.000	0.1	<0.1	2.5	<0.1	0.2	<0.04
96	03LWCSB97	Kabanov et al., 2024	100/07-23-055-22W4/03	C-644789	WCSB	Alberta	53.7634	-113.156	FT SASK 7-23 1902.15m	WR	Core	Lotsberg Formation		Halite	1902.15	2022-11-23		0.18	<0.1	2.58	1	<20	1.2	<0.2	2	<0.01	0.6	<0.1	<0.1	<1	<0.02	<0.02	<0.04	<2	0.04	<0.001	<0.1	2	<0.01	13	<0.001	0.01	>10.000	0.03	<0.1	<0.2	<0.1	<0.1	<0.04
97	03LWCSB98	Kabanov et al., 2024	100/07-23-055-22W4/03	C-644790	WCSB	Alberta	53.7634	-113.156	FT SASK 7-23 1902.85m	WR	Core	Lotsberg Formation		Halite	1902.85	2022-11-23		0.32	0.5	7.73	2.5	<20	0.9	<0.2	6	0.03	<0.2	<0.1	<0.1	3	<0.02	<0.02	<0.04	<2	0.28	0.001	0.3	2	0.09	7	0.002	0.06	>10.000	0.06	<0.1	1.6	<0.1	<0.1	<0.04
98	03LWCSB99	Kabanov et al., 2024	100/07-23-055-22W4/03	C-644791	WCSB	Alberta	53.7634	-113.156	FT SASK 7-23 1903.45m	WR	Core	Lotsberg Formation		Halite	1903.45	2022-11-23		0.19	0.2	0.69	0.4	<20	0.7	<0.2	3	0.01	<0.2	<0.1	<0.1	2	<0.02	<0.02	<0.04	<2	0.15	<0.001	0.1	1	0.05	5	0.001	0.03	>10.000	0.03	<0.1	0.6	<0.1	<0.1	<0.04
99	03LWCSB100	Kabanov et al., 2024	100/07-23-055-22W4/03	C-644792	WCSB	Alberta	53.7634	-113.156	FT SASK 7-23 1904.2m	WR	Core	Lotsberg Formation		Halite	1904.2	2022-11-23		<0.05	0.2	0.11	0.3	<20	0.5	<0.2	<1	<0.01	<0.2	<0.1	<0.1	1	<0.02	<0.02	<0.04	<2	0.02	<0.001	<0.1	<1	<0.01	<1	<0.001	<0.01	>10.000	0.03	<0.1	<0.2	<0.1	<0.1	<0.04
100	03LWCSB101	Kabanov et al., 2024	100/07-23-055-22W4/03	C-644793	WCSB	Alberta	53.7634	-113.156	FT SASK 7-23 1905m	WR	Core	Lotsberg Formation		Halite	1905	2022-11-23		<0.05	0.2	0.23	0.6	<20	0.5	<0.2	<1	<0.01	0.6	<0.1	<0.1	<1	<0.02	<0.02	<0.04	<2	<0.01	<0.001	<0.1	<1	<0.01	3	<0.001	<0.01	>10.000	0.01	<0.1	<0.2	<0.1	<0.1	<0.04
101	03LWCSB102	Kabanov et al., 2024	100/07-23-055-22W4/03	C-644794	WCSB	Alberta	53.7634	-113.156	FT SASK 7-23 1905.6m	WR	Core	Lotsberg Formation		Halite with trace shale/dolo partings	1905.6	2022-11-23		<0.05	0.2	0.19	0.3	<20	0.5	<0.2	1	<0.01	<0.2	<0.1	<0.1	<1	<0.02	<0.02	<0.04	<2	0.05	<0.001	<0.1	<1	0.02	3	<0.001	<0.01	>10.000	0.02	<0.1	<0.2	<0.1	<0.1	<0.04
102	03LWCSB103	Kabanov et al., 2024	100/07-23-055-22W4/03	C-644795	WCSB	Alberta	53.7634	-113.156	FT SASK 7-23 1906.2m	WR	Core	Lotsberg Formation		Halite	1906.2	2022-11-23		0.07	0.1	0.24	0.8	<20	0.5	<0.2	<1	<0.01	<0.2	<0.1	<0.1	<1	<0.02	<0.02	<0.04	<2	0.03	<0.001	<0.1	<1	<0.01	9	<0.001	<0.01	>10.000	0.02	0.1	<0.2	<0.1	<0.1	<0.04
103	03LWCSB104	Kabanov et al., 2024	100/07-23-055-22W4/03	C-644796	WCSB	Alberta	53.7634	-113.156	FT SASK 7-23 1906.8m	WR	Core	Lotsberg Formation		green marl with pink salt veins	1906.8	2022-11-23		1.86	5.8	9.69	28.2	<20	14.1	5.6	292	1.39	0.5	2.6	5.3	181	0.02	0.08	0.05	34	14.1	0.032	17.4	42	4.14	161	0.145	3.52	4.151	2.61	0.5	42.3	0.6	4.6	0.16
104	03LWCSB105	Kabanov et al., 2024	100/07-23-055-22W4/03	C-644797	WCSB	Alberta	53.7634	-113.156	FT SASK 7-23 1907.4m	WR	Core	Lotsberg Formation		halite with minor pink salt and green marl	1907.4	2022-11-23		0.99	3.5	10.33	11.3	63	6.2	2.3	104	0.6	2.3	1.1	2.1	67	<0.02	0.06	<0.04	15	5.23	0.012	6.7	14	1.38	78	0.057	1.28	>10.000	0.92	0.2	14.8	0.1	1.8	0.08
105	03LWCSB106	Kabanov et al., 2024	100/07-23-055-22W4/03	C-644798	WCSB	Alberta	53.7634	-113.156	FT SASK 7-23 1908m	WR	Core	Lotsberg Formation		halite with minor pink salt and green marl	1908	2022-11-23		0.3	2.2	7.78	6.6	<20	3.4	1.3	62	0.35	0.2	0.4	1.2	34	<0.02	0.03	<0.04	8	3.01	0.008	3.8	6	0.83	40	0.034	0.75	>10.000	0.53	0.1	8.1	<0.1	1	0.05
106	03LWCSB107	Kabanov et al., 2024	100/07-23-055-22W4/03	C-644799	WCSB	Alberta	53.7634	-113.156	FT SASK 7-23 1908.62m	WR	Core	Lotsberg Formation		convolute mix of halite, pink salt, and green marl(image)	1908.62	2022-11-23		1.27	8.1	9.31	23.1	<20	12.5	5	183	1.18	0.3	1.1	4.1	144	<0.02	0.08	0.08	23	8.88	0.023	13.5	33	2.32	146	0.112	2.55	>10.000	1.73	0.4	30.6	0.4	3.6	0.1
107	03LWCSB108	Kabanov et al., 2024	100/07-23-055-22W4/03	C-644800	WCSB	Alberta	53.7634	-113.156	FT SASK 7-23 1909.58m	WR	Core	Lotsberg Formation		a mix of anhydrite, pink salt, halite, and minor green marl	1909.58	2022-11-23		0.27	0.4	1.59	2	<20	0.8	0.4	9	0.08	<0.2	<0.1	0.2	443	<0.02	<0.02	<0.04	2	8.96	0.002	0.8	3	0.17	18	0.007	0.16	>10.000	0.11	<0.1	2.1	<0.1	0.2	7.3
108	03LWCSB109	Kabanov et al., 2024	100/07-23-055-22W4/03	C-644801	WCSB	Alberta	53.7634	-113.156	FT SASK 7-23 1910.4m	WR	Core	Lotsberg Formation		halite with trace pink salt and green marl/dolomite	1910.4	2022-11-23		0.11	0.5	1.64	1.7	<20	1.3	0.2	9	0.05	0.9	<0.1	0.2	8	<0.02	<0.02	<0.04	<2	0.52	0.002	0.6	1	0.13	17	0.005	0.11	>10.000	0.09	<0.1	1.7	<0.1	0.2	<0.04
109	03LWCSB110	Kabanov et al., 2024	100/07-23-055-22W4/03	C-644802	WCSB	Alberta	53.7634	-113.156	FT SASK 7-23 1911m	WR	Core	Lotsberg Formation		halite with thin partings of pale green dolomite	1911	2022-11-23		0.25	0.8	5.34	2.1	<20	1.8	0.5	14	0.08	0.6	0.2	0.3	10	<0.02	<0.02	<0.04	<2	0.76	0.003	1	1	0.19	14	0.008	0.16	>10.000	0.14	<0.1	3	<0.1	0.2	<0.04
110	03LWCSB111	Kabanov et al., 2024	100/07-23-055-22W4/03	C-644803	WCSB	Alberta	53.7634	-113.156	FT SASK 7-23 1911.6m	WR	Core	Lotsberg Formation		halite	1911.6	2022-11-23		<0.05	0.2	0.88	1.2	<20	1.3	<0.2	3	0.01	<0.2	<0.1	<0.1	3	<0.02	0.03	<0.04	<2	0.11	<0.001	0.1	<1	0.02	53	0.001	0.03	>10.000	0.09	<0.1	0.4	<0.1	<0.1	<0.04
111	03LWCSB112	Kabanov et al., 2024	100/07-23-055-22W4/03	C-644804	WCSB	Alberta	53.7634	-113.156	FT SASK 7-23 1912.4m	WR	Core	Lotsberg Formation		contact of halite and greenish grey dolostone with anhydrite laminae and pink salt veins	1912.4	2022-11-23		3.04	5.5	37.93	1694	99	9.6	4.2	188	0.94	3	2.1	4.2	139	2.37	0.11	0.04	22	11.47	0.032	12.8	31	1.86	168	0.097	2.33	>10.000	1.79	0.4	39.9	0.5	3.1	0.36
112	03LWCSB113	Kabanov et al., 2024	100/07-23-055-22W4/03	C-644805	WCSB	Alberta	53.7634	-113.156	FT SASK 7-23 1913m	WR	Core	Lotsberg Formation		halite with minor pink salt and green marl	1913	2022-11-23		1.4	3.7	12.04	11.3	43	4.7	1.8	92	0.44	1.2	0.7	1.9	59	<0.02	0.04	<0.04	10	5.41	0.017	6.1	14	1.24	87	0.044	1.02	>10.000	0.77	0.2	15.1	0.2	1.4	0.1
113	03LWCSB114	Kabanov et al., 2024	100/07-23-055-22W4/03	C-644806	WCSB	Alberta	53.7634	-113.156	FT SASK 7-23 1913.85m	WR	Core	Lotsberg Formation		halite	1913.85	2022-11-23		0.06	<0.1	1	1.4	<20	0.9	<0.2	4	<0.01	0.4	<0.1	<0.1	2	<0.02	<0.02	<0.04	<2	0.07	<0.001	<0.1	<1	0.02	9	<0.001	0.02	>10.000	0.03	<0.1	0.4	<0.1	<0.1	<0.04
114	03LWCSB115	Kabanov et al., 2024	100/07-23-055-22W4/03	C-644807	WCSB	Alberta	53.7634	-113.156	FT SASK 7-23 1914.55m	WR	Core	Lotsberg Formation		halite	1914.55	2022-11-23		0.1	0.3	13.17	1.9	<20	1	<0.2	3	0.01	<0.2	<0.1	<0.1	1	<0.02	0.03	<0.04	<2	0.1	<0.001	<0.1	<1	0.02	4	<0.001	0.01	>10.000	0.02	<0.1	0.2	<0.1	<0.1	<0.04
115	03LWCSB116	Kabanov et al., 2024	100/07-23-055-22W4/03	C-644808	WCSB	Alberta	53.7634	-113.156	FT SASK 7-23 1915m	WR	Core	Lotsberg Formation		halite	1915	2022-11-23		0.06	<0.1	0.88	1.8	<20	1	<0.2	2	0.01	0.4	<0.1	<0.1	1	<0.02	<0.02	<0.04	<2	0.07	0.001	0.1	<1	0.02	4	<0.001	0.02	>10.000	0.02	<0.1	0.5	<0.1	<0.1	<0.04
116	03LWCSB117	Kabanov et al., 2024	100/07-23-055-22W4/03	C-644809	WCSB	Alberta	53.7634	-113.156	FT SASK 7-23 1915.45m	WR	Core	Lotsberg Formation		halite with minor green dolomite and trace pink salt	1915.45	2022-11-23		0.13	0.4	1.85	2	<20	1.7	0.3	21	0.08	<0.2	0.1	0.4	13	<0.02	0.02	<0.04	<2	0.98	0.004	1.2	2	0.22	22	0.01	0.2	>10.000	0.2	<0.1	3.8	<0.1	0.3	<0.04
117	03LWCSB118	Kabanov et al., 2024	100/07-23-055-22W4/03	C-644811	WCSB	Alberta	53.7634	-113.156	FT SASK 7-23 1916.85m	WR	Core	Lotsberg Formation		halite with minor impurities	1916.85	2022-11-23		0.1	0.2	1.18	0.9	<20	1.1	<0.2	8	0.04	0.4	<0.1	0.2	5	<0.02	<0.02	<0.04	<2	0.37	0.002	0.6	<1	0.09	11	0.004	0.08	>10.000	0.08	<0.1	1.8	<0.1	0.1	<0.04
118	03LWCSB119	Kabanov et al., 2024	100/07-23-055-22W4/03	C-644812	WCSB	Alberta	53.7634	-113.156	FT SASK 7-23 1917.55m	WR	Core	Lotsberg Formation			1917.55	2022-11-23		0.06	<0.1	0.88	0.6	<20	1.1	<0.2	4	0.01	0.5	<0.1	<0.1	3	<0.02	<0.02	<0.04	<2	0.19	0.001	0.2	<1	0.04	5	0.001	0.03	>10.000	0.04	<0.1	0.7	<0.1	<0.1	<0.04
119	03LWCSB120	Kabanov et al., 2024	100/07-23-055-22W4/03	C-644813	WCSB	Alberta	53.7634	-113.156	FT SASK 7-23 1917.9m	WR	Core	Lotsberg Formation		halite	1917.9	2022-11-23		<0.05	<0.1	0.48	0.6	<20	1	<0.2	2	<0.01	0.3	<0.1	<0.1	2	<0.02	<0.02	<0.04	<2	0.06	<0.001	<0.1	<1	0.01	16	<0.001	0.02	>10.000	0.03	<0.1	0.2	<0.1	<0.1	<0.04
120	03LWCSB121	Kabanov et al., 2024	100/07-23-055-22W4/03	C-644814	WCSB	Alberta	53.7634	-113.156	FT SASK 7-23 1918.45m	WR	Core	Lotsberg Formation		halite	1918.45	2022-11-23		<0.05	0.3	1.17	2.1	<20	1.1	<0.2	3	0.01	0.5	<0.1	<0.1	2	<0.02	<0.02	<0.04	<2	0.16	0.001	0.2	<1	0.03	4	0.001	0.03	>10.000	0.04	<0.1	0.5	<0.1	<0.1	<0.04
121	03LWCSB122	Kabanov et al., 2024	100/07-23-055-22W4/03	C-644815	WCSB	Alberta	53.7634	-113.156	FT SASK 7-23 1919.05m	WR	Core	Lotsberg Formation		halite	1919.05	2022-11-23		0.07	0.1	0.87	0.6	<20	1.2	<0.2	7	0.03	<0.2	<0.1	0.1	4	<0.02	<0.02	<0.04	<2	0.26	0.002	0.4	<1	0.07	6	0.003	0.06	>10.000	0.05	<0.1	0.9	<0.1	<0.1	<0.04
122	03LWCSB123	Kabanov et al., 2024	100/07-23-055-22W4/03	C-644816	WCSB	Alberta	53.7634	-113.156	FT SASK 7-23 1919.65m	WR	Core	Lotsberg Formation		halite with minor dolomite patches	1919.65	2022-11-23		0.23	0.9	4.92	2	21	1.8	0.4	23	0.11	0.7	0.1	0.4	12	<0.02	0.03	<0.04	<2	1.08	0.005	1.3	2	0.23	21	0.01	0.23	>10.000	0.2	<0.1	3.7	<0.1	0.3	<0.04
123	03LWCSB124	Kabanov et al., 2024	100/07-23-055-22W4/03	C-644817	WCSB	Alberta	53.7634	-113.156	FT SASK 7-23 1920.2m	WR	Core	Lotsberg Formation		halite with trace dolomite	1920.2	2022-11-23		0.06	<0.1	0.71	0.4	<20	1.1	<0.2	4	0.01	<0.2	<0.1	<0.1	2	<0.02	<0.02	<0.04	<2	0.19	0.001	0.2	<1	0.04	3	0.002	0.03	>10.000	0.03	<0.1	0.6	<0.1	<0.1	<0.04
124	03LWCSB125	Kabanov et al., 2024	100/07-23-055-22W4/03	C-644818	WCSB	Alberta	53.7634	-113.156	FT SASK 7-23 1920.9m	WR	Core	Lotsberg Formation		halite with trace dolomite	1920.9	2022-11-23		<0.05	<0.1	2.64	0.8	<20	1	<0.2	2	<0.01	0.5	<0.1	<0.1	<1	<0.02	<0.02	<0.04	<2	0.04	<0.001	<0.1	<1	<0.01	2	<0.001	<0.01	>10.000	0.01	<0.1	<0.2	<0.1	<0.1	<0.04
125	03LWCSB126	Kabanov et al., 2024	100/07-23-055-22W4/03	C-644819	WCSB	Alberta	53.7634	-113.156	FT SASK 7-23 1921.6m	WR	Core	Lotsberg Formation		halite	1921.6	2022-11-23		<0.05	0.4	0.42	0.4	<20	1.1	<0.2	1	<0.01	0.5	<0.1	<0.1	<1	<0.02	<0.02	<0.04	<2	<0.01	<0.001	<0.1	<1	<0.01	3	<0.001	<0.01	>10.000	0.01	<0.1	<0.2	<0.1	<0.1	<0.04
126	03LWCSB127	Kabanov et al., 2024	100/07-23-055-22W4/03	C-644820	WCSB	Alberta	53.7634	-113.156	FT SASK 7-23 1922.38m	WR	Core	Lotsberg Formation	Middle Red Beds	halite	1922.38	2022-11-23		<0.05	<0.1	1.53	0.3	<20	1.1	<0.2	<1	<0.01	<0.2	<0.1	<0.1	<1	<0.02	<0.02	<0.04	<2	<0.01	<0.001	<0.1	<1	<0.01	2	<0.001	<0.01	>10.000	<0.01	<0.1	<0.2	<0.1	<0.1	<0.04
127	03LWCSB128	Kabanov et al., 2024	100/07-23-055-22W4/03	C-644821	WCSB	Alberta	53.7634	-113.156	FT SASK 7-23 1923m	WR	Core	Lotsberg Formation	Middle Red Beds	halite	1923	2022-11-23		0.09	0.2	0.89	1.1	<20	1.3	<0.2	9	0.03	0.5	<0.1	0.1	6	<0.02	<0.02	<0.04	<2	0.4	0.002	0.5	<1	0.08	27	0.004	0.08	>10.000	0.11	<0.1	1.6	<0.1	0.1	<0.04
128	03LWCSB129	Kabanov et al., 2024	100/07-23-055-22W4/03	C-644822	WCSB	Alberta	53.7634	-113.156	FT SASK 7-23 1923.6m	WR	Core	Lotsberg Formation	Middle Red Beds	base of pure halite, top of halite-dolostone breccia	1923.6	2022-11-23		1.98	72.7	13.06	28.6	75	7.4	4.2	187	0.64	3.5	2	3	119	<0.02	0.07	0.06	21	11.94	0.028	9.9	17	1.65	140	0.071	1.69	>10.000	1.2	0.2	31.2	0.4	2.2	0.36
129	03LWCSB130	Kabanov et al., 2024	100/07-23-055-22W4/03	C-644823	WCSB	Alberta	53.7634	-113.156	FT SASK 7-23 1924.05m	WR	Core	Lotsberg Formation	Middle Red Beds	mix of halite, pink salt, and green dolomite	1924.05	2022-11-23		0.83	34.8	7.25	12.3	25	5.4	3.7	106	0.39	0.5	0.7	2.1	68	<0.02	0.04	<0.04	11	6.19	0.018	6.7	9	0.94	104	0.054	1.26	>10.000	0.95	0.2	15.3	0.3	1.7	0.09
130	03LWCSB131	Kabanov et al., 2024	100/07-23-055-22W4/03	C-644824	WCSB	Alberta	53.7634	-113.156	FT SASK 7-23 1924.8m	WR	Core	Lotsberg Formation	Middle Red Beds	green dolomite with pink salt wedges	1924.8	2022-11-23		4.34	9.1	5.43	34.2	<20	11.8	5.1	205	0.99	0.3	3.4	5.3	368	<0.02	0.06	0.08	50	14.03	0.029	15.6	19	1.72	182	0.134	3.15	8.426	2.46	0.4	38.3	0.7	4.2	2.04
131	03LWCSB132	Kabanov et al., 2024	100/07-23-055-22W4/03	C-644825	WCSB	Alberta	53.7634	-113.156	FT SASK 7-23 1925.45m	WR	Core	Lotsberg Formation	Middle Red Beds	green dolomite	1925.45	2022-11-23		1.57	18.8	6.45	21.6	24	8.1	3.2	238	0.58	<0.2	5.5	5	4916	<0.02	0.05	0.29	36	10.32	0.041	13.4	19	6.12	473	0.105	2.58	5.801	1.95	0.3	46.5	0.5	3.2	0.24
132	03LWCSB133	Kabanov et al., 2024	100/07-23-055-22W4/03	C-644826	WCSB	Alberta	53.7634	-113.156	FT SASK 7-23 1926.15m	WR	Core	Lotsberg Formation	Middle Red Beds	dolomite-anhydrite breccia	1926.15	2022-11-23		0.62	9.6	2.75	21.2	<20	8.2	3.4	171	0.64	<0.2	1	3.5	807	<0.02	0.04	<0.04	17	18.32	0.025	10.1	13	4.19	27	0.089	2.05	2.118	1.55	0.3	23.2	0.5	2.9	9.36
133	03LWCSB134	Kabanov et al., 2024	100/07-23-055-22W4/03	C-644827	WCSB	Alberta	53.7634	-113.156	FT SASK 7-23 1926.75m	WR	Core	Lotsberg Formation	Middle Red Beds	pale green to red dolostone with pink salt wedges	1926.75	2022-11-23		1.3	3.7	5.49	32.7	<20	13.3	5.3	286	1.15	<0.2	1.4	5.8	113	<0.02	0.08	<0.04	27	11.89	0.041	17	27	6.08	256	0.14	3.28	4.237	2.55	0.4	45.3	0.7	4.4	0.11
134	03LWCSB135	Kabanov et al., 2024	100/07-23-055-22W4/03	C-644828	WCSB	Alberta	53.7634	-113.156	FT SASK 7-23 1927.05m	WR	Core	Lotsberg Formation	Middle Red Beds	red dolomitic marl	1927.05	2022-11-23		1.33	3.3	6.39	28.5	<20	11.6	4.6	310	1.54	0.5	1.2	5.3	113	<0.02	0.1	0.07	23	12.74	0.035	16.1	25	5.67	190	0.126	2.93	4.462	2.39	0.5	43.8	0.7	4	0.08
135	03LWCSB136	Kabanov et al., 2024	100/07-23-055-22W4/03	C-644829	WCSB	Alberta	53.7634	-113.156	FT SASK 7-23 1927.8m	WR	Core	Lotsberg Formation	Middle Red Beds	red dolomitic marl	1927.8	2022-11-23		1.06	3.5	6.92	29.5	<20	11.6	4.8	320	1.67	0.7	1.1	5.7	147	<0.02	0.12	0.08	21	14.61	0.042	18.7	25	4.62	231	0.132	3.15	3.263	2.5	0.5	49.7	0.7	4.1	0.06
[truncated: 27 more columns]

## Sheet: 08LWCSB
Column1	GSC curation C#	MD(m)	Unit	Subunit	UWI	Latitude	Longitude	SampleNotes	Description	Sample	ReportNumber	Date	LabName	Analysis		Ag(ppm)	Al(wt%)	As(ppm)	Ba(ppm)	Be(ppm)	Bi(ppm)	Ca(wt%)	Cd(ppm)	Ce(ppm)	Co(ppm)	Cr(ppm)	Cs(ppm)	Cu(ppm)	Dy(ppm)	Er(ppm)	Eu(ppm)	Fe(wt%)	Ga(ppm)	Gd(ppm)	Ge(ppm)	Hf(ppm)	Ho(ppm)	In(ppm)	K(wt%)	La(ppm)	Li(ppm)	Lu(ppm)	Mg(wt%)	Mn(ppm)	Mo(ppm)	Na(wt%)	Nb(ppm)	Nd(ppm)	Ni(ppm)
															LDL	0.01	0.01	0.1	1	0.05	0.02	0.01	0.04	0.01	0.1	1	0.03	0.2	0.05	0.03	0.03	0.01	0.05	0.05	0.05	0.1	0.01	0.01	0.01	0.1	0.2	0.01	0.01	5	0.05	0.01	0.1	0.1	0.4
1	C-723201	599.4	Watt Mountain	Second Red Bed	100/02-10-070-04W4/00	55.0421	-110.522	Preserve for XRD	Argillaceous dolomitic carbonate with minor sulphate	C-723201 Fisher2_599.4	A26-03136	25/03/2026	Actlabs	TD-MS, TC-ICP, FUS-ICP		< 0.01	2.5	2.2	81	0.9	< 0.02	18.7	< 0.04	19.9	4.7	28	1.74	5.6	0.99	0.54	0.38	1.05	6.68	1.4	0.11	0.8	0.19	0.01	1.77	10.1	66.9	0.07	1.72	83	0.13	0.53	4.1	8.8	17.5
2	C-723202	601.83	Watt Mountain	Second Red Bed	100/02-10-070-04W4/00	55.0421	-110.522	Preserve for XRD	Argillaceous dolomitic carbonate with minor sulphate	C-723202 Fisher2_601.83	A26-03136	25/03/2026	Actlabs	TD-MS, TC-ICP, FUS-ICP		< 0.01	3.35	1.3	191	0.87	0.12	10.8	< 0.04	34.1	8	32	2.01	44.4	2.32	1.18	0.7	1.35	8.28	2.75	0.1	1.7	0.42	0.03	2.49	17.2	54	0.16	4.94	265	0.12	0.91	5.9	16.2	26.6
3	C-723203	603	Watt Mountain	Second Red Bed	100/02-10-070-04W4/00	55.0421	-110.522	Preserve for XRD	Red mottled dolomudstone to dolomarl	C-723203 Fisher2_603	A26-03136	25/03/2026	Actlabs	TD-MS, TC-ICP, FUS-ICP		< 0.01	3.99	1.5	287	1.24	0.2	9.63	< 0.04	41	8.5	38	2.79	11.4	3.06	1.54	0.83	2.18	9.83	3.34	0.24	1.9	0.62	0.05	2.6	18.8	73.7	0.21	6.09	349	0.33	0.65	7.5	19	35.6
4	C-723204	603.31	Watt Mountain	Second Red Bed	100/02-10-070-04W4/00	55.0421	-110.522	Preserve for XRD	Anhydritic, red/ green blue dolomudstone to dolomarl	C-723204 Fisher2_603.31	A26-03136	25/03/2026	Actlabs	TD-MS, TC-ICP, FUS-ICP		< 0.01	4.35	0.9	201	1.25	0.05	10.3	< 0.04	39.3	8.4	46	3.11	9.6	2.73	1.62	0.84	2.37	11	3.13	0.31	1.8	0.54	0.02	2.78	18.9	86.6	0.18	6.07	335	0.15	0.73	7.7	18.6	36.8
5	C-723205	604.49	Watt Mountain	Second Red Bed	100/02-10-070-04W4/00	55.0421	-110.522	Preserve for XRD, sample red	Red/ green blue dolomudstone to dolomarl	C-723205 Fisher2_604.49Red	A26-03136	25/03/2026	Actlabs	TD-MS, TC-ICP, FUS-ICP		< 0.01	4.1	1.3	161	1.26	0.09	11.3	< 0.04	45.2	9	41	2.9	10.5	2.44	1.55	0.88	2.43	11.2	3.19	0.27	1.9	0.5	0.05	2.52	22.2	91	0.16	7.19	418	0.28	0.51	7.2	21.4	41.2
6	C-723206	604.49	Watt Mountain	Second Red Bed	100/02-10-070-04W4/00	55.0421	-110.522	Preserve for XRD, sample blue	Red/ green blue dolomudstone to dolomarl	C-723206 Fisher2_604.49Blue	A26-03136	25/03/2026	Actlabs	TD-MS, TC-ICP, FUS-ICP		< 0.01	4.66	1.5	185	1.37	0.2	9.78	< 0.04	39.5	9.6	41	3.63	10.6	2.34	1.44	0.74	3.14	12.5	2.9	0.41	1.8	0.47	0.06	2.83	19.3	94	0.18	5.93	367	0.42	0.43	7.6	17.6	42.2
7	C-723207	606.4	Watt Mountain	Second Red Bed	100/02-10-070-04W4/00	55.0421	-110.522	Preserve for XRD	Red dolomarl to marly shale	C-723207 Fisher2_606.4	A26-03136	25/03/2026	Actlabs	TD-MS, TC-ICP, FUS-ICP		< 0.01	3.92	1.1	246	0.97	0.08	10.5	< 0.04	45.4	8.4	41	2.33	8.2	2.95	1.74	0.89	2.46	10.3	3.58	0.36	2	0.52	0.05	2.54	21.7	80.3	0.19	6.36	410	0.41	0.78	7.5	20.6	36.9
8	C-723208	607.39	Watt Mountain	Second Red Bed	100/02-10-070-04W4/00	55.0421	-110.522	Preserve for XRD	Red dolomarl to marly shale	C-723208 Fisher2_607.39	A26-03136	25/03/2026	Actlabs	TD-MS, TC-ICP, FUS-ICP		< 0.01	2.4	1.2	108	0.68	0.07	17.8	< 0.04	19.7	5	24	1.58	6.7	1.35	0.73	0.44	1.56	6.22	1.39	0.19	1	0.25	0.04	1.54	9.9	49.3	0.14	3.26	174	0.32	0.32	4.2	8.6	24.2
9	C-723209	608.9	Watt Mountain	Second Red Bed	100/02-10-070-04W4/00	55.0421	-110.522	Preserve for XRD	Anhydritic dolomarl to marly shale	C-723209 Fisher2_608.9	A26-03136	25/03/2026	Actlabs	TD-MS, TC-ICP, FUS-ICP		< 0.01	3.08	1.8	74	0.75	0.36	13.5	< 0.04	19.3	4.4	48	1.98	6.7	0.79	0.43	0.23	0.72	7.21	1.07	0.16	0.7	0.17	0.04	3.16	9.9	69.8	0.05	6.67	263	0.16	0.47	4.5	8.4	18.8
10	C-723210	610	Watt Mountain	Second Red Bed	100/02-10-070-04W4/00	55.0421	-110.522	Preserve for XRD	Anhydritic dolomudstone to dolomarl	C-723210 Fisher2_610	A26-03136	25/03/2026	Actlabs	TD-MS, TC-ICP, FUS-ICP		< 0.01	0.06	< 0.1	3	< 0.05	< 0.02	26.4	< 0.04	0.6	< 0.1	1	0.09	0.7	< 0.05	0.03	< 0.03	0.04	0.15	0.06	< 0.05	< 0.1	< 0.01	< 0.01	0.04	0.3	3	< 0.01	0.29	12	< 0.05	0.04	0.1	0.2	0.8
11	C-723211	610.44	Watt Mountain	Second Red Bed	100/02-10-070-04W4/00	55.0421	-110.522	Preserve for XRD	Anhydritic dolomudstone to dolomarl	C-723211 Fisher2_610.44	A26-03136	25/03/2026	Actlabs	TD-MS, TC-ICP, FUS-ICP		< 0.01	0.08	0.2	5	0.07	< 0.02	24.3	< 0.04	4.1	0.1	2	0.16	0.7	0.15	0.1	0.06	0.13	0.1	0.28	< 0.05	< 0.1	0.03	0.02	0.07	3.2	4.9	0.01	4.69	205	0.12	0.1	0.2	1.5	1.3
12	C-723212	611.3	Watt Mountain	Second Red Bed	100/02-10-070-04W4/00	55.0421	-110.522	Preserve for XRD	Argillaceous to silty dolostone	C-723212 Fisher2_611.3	A26-03136	25/03/2026	Actlabs	TD-MS, TC-ICP, FUS-ICP		0.07	1.46	10.8	767	0.51	0.16	15.7	< 0.04	16.9	13.2	15	1.02	13.9	0.65	0.36	0.22	0.59	3.72	0.91	0.11	0.4	0.11	0.01	1.32	9.7	58.6	0.03	8.38	272	1.23	2.77	2.8	7.1	14.1
13	C-723213	611.88	Watt Mountain	Second Red Bed	100/02-10-070-04W4/00	55.0421	-110.522	Preserve for XRD	Argillaceous to silty dolostone	C-723213 Fisher2_611.88	A26-03136	25/03/2026	Actlabs	TD-MS, TC-ICP, FUS-ICP		< 0.01	2.73	5.9	157	0.99	0.11	13.2	< 0.04	29.1	4.2	32	1.77	5.1	1.89	1.16	0.58	1.96	7.2	2.3	0.1	1.5	0.38	0.02	1.93	14.1	86.4	0.17	7.79	258	2.21	0.67	6.5	13.6	17.4
14	C-723214	612.91	Watt Mountain	Second Red Bed	100/02-10-070-04W4/00	55.0421	-110.522	Preserve for XRD	Argillaceous dolomarl	C-723214 Fisher2_612.91	A26-03136	25/03/2026	Actlabs	TD-MS, TC-ICP, FUS-ICP		< 0.01	3.27	2.9	154	1.23	0.02	13.8	< 0.04	40.1	5.5	22	1.88	6.2	2.13	1.23	0.63	1.38	8.37	2.7	0.22	1.6	0.41	0.02	2.48	20	80.8	0.17	5.68	194	0.33	0.41	7	17.7	22.9
15	C-723215	613.48	Watt Mountain	Second Red Bed	100/02-10-070-04W4/00	55.0421	-110.522	Preserve for XRD	Argillaceous dolomarl	C-723215 Fisher2_613.48	A26-03136	25/03/2026	Actlabs	TD-MS, TC-ICP, FUS-ICP		< 0.01	3.52	2.7	149	1.19	0.02	12.8	< 0.04	44.9	5.7	25	2.19	5.2	2.03	1.3	0.62	2.2	9.54	2.66	0.32	1.6	0.45	0.01	2.59	22.2	77.7	0.14	4.72	180	0.76	0.54	8	20.4	24.1
16	C-723216	614	Watt Mountain	Second Red Bed	100/02-10-070-04W4/00	55.0421	-110.522	Preserve for XRD	Argillaceous dolomarl	C-723216 Fisher2_614	A26-03136	25/03/2026	Actlabs	TD-MS, TC-ICP, FUS-ICP		< 0.01	2.36	2.4	136	0.63	0.03	14.7	< 0.04	35.5	3.6	20	1.39	3.6	2.14	1.14	0.59	1.37	6.29	2.31	< 0.05	1.3	0.41	0.01	1.93	16.1	44.9	0.19	5.1	167	0.85	0.3	5.4	14.8	13.5
17	C-723217	614.38	Watt Mountain	Second Red Bed	100/02-10-070-04W4/00	55.0421	-110.522	Preserve for XRD	Argillaceous dolomarl	C-723217 Fisher2 614.38m(2)	A26-03136	25/03/2026	Actlabs	TD-MS, TC-ICP, FUS-ICP		< 0.01	3.5	3	188	0.87	0.04	12.6	< 0.04	43.7	5	27	2.18	4.5	2.56	1.36	0.78	2.1	8.51	3.08	0.23	2.2	0.51	0.04	2.86	21.6	54.1	0.22	4.85	210	1.22	0.58	7.4	20.3	18.8
18	C-723218	614.83	Watt Mountain	Second Red Bed	100/02-10-070-04W4/00	55.0421	-110.522	Preserve for XRD	Argillaceous dolomarl	C-723218 Fisher2_614.83	A26-03136	25/03/2026	Actlabs	TD-MS, TC-ICP, FUS-ICP		< 0.01	3.16	2.2	149	0.91	0.03	15.7	< 0.04	35.8	4.8	27	1.82	4.3	2.08	1.21	0.55	1.67	8.08	2.51	0.19	1.4	0.39	0.03	2.51	17.5	52.6	0.16	4.42	181	0.76	0.39	6.4	16.2	18.6
19	C-723219	615.14	Watt Mountain	Second Red Bed	100/02-10-070-04W4/00	55.0421	-110.522	Preserve for XRD	Argillaceous dolomarl	C-723219 Fisher2_615.14	A26-03136	25/03/2026	Actlabs	TD-MS, TC-ICP, FUS-ICP		< 0.01	3.1	3.4	88	1.06	0.09	18.1	< 0.04	31.7	4.9	26	1.91	3.9	1.39	0.84	0.55	2.22	7.72	2.01	0.11	0.8	0.28	0.04	2.43	16	57.2	0.1	3.7	173	1.11	0.58	5.2	13.2	19.9
20	C-723220	615.48	Watt Mountain	Second Red Bed	100/02-10-070-04W4/00	55.0421	-110.522	Preserve for XRD	Anhydritic dolomudstone to dolomarl	C-723220 Fisher2_615.48	A26-03136	25/03/2026	Actlabs	TD-MS, TC-ICP, FUS-ICP		< 0.01	0.56	0.4	32	0.26	0.48	24.5	< 0.04	7.24	0.8	5	0.37	2.1	0.43	0.25	0.13	0.22	1.33	0.38	< 0.05	0.2	0.08	< 0.01	0.47	3.2	10.2	0.04	0.87	32	0.26	0.23	1.1	3	3.6
21	C-723221	616.15	Watt Mountain	Second Red Bed	100/02-10-070-04W4/00	55.0421	-110.522	Preserve for XRD	Anhydritic dolomudstone to dolomarl	C-723221 Fisher2_616.15	A26-03136	25/03/2026	Actlabs	TD-MS, TC-ICP, FUS-ICP		< 0.01	2.36	1.8	106	0.53	< 0.02	18.2	< 0.04	24.1	3.7	21	1.35	3.4	1.42	0.84	0.46	1.27	5.98	1.38	0.08	0.8	0.3	0.04	1.77	11	34.1	0.11	3.48	126	0.57	0.43	4.1	10	15.3
22	C-723222	616.75	Watt Mountain	Second Red Bed	100/02-10-070-04W4/00	55.0421	-110.522	Preserve for XRD	Laminated and fractured anhydritic argillaceous unit	C-723222 Fisher2 616.75m(2)	A26-03136	25/03/2026	Actlabs	TD-MS, TC-ICP, FUS-ICP		< 0.01	3.72	2.5	160	0.97	< 0.02	12.1	< 0.04	36.4	7.9	35	2.2	15.9	1.89	1.19	0.51	1.73	9.74	2.11	0.11	1.3	0.39	0.05	2.05	17.6	105	0.13	3.38	131	0.47	4.33	6.1	16.8	30
23	C-723223	620.25	Prairie Evaporite		100/02-10-070-04W4/00	55.0421	-110.522	Preserve for XRD	Intrasalt clay rich interbed	C-723223 Fisher2_620.25	A26-03136	25/03/2026	Actlabs	TD-MS, TC-ICP, FUS-ICP		< 0.01	1.74	2.8	146	0.49	< 0.02	1.4	< 0.04	16.6	3.9	16	1.11	2.2	0.85	0.61	0.27	1.01	4.31	1.09	< 0.05	0.5	0.17	0.02	0.91	8.4	53.2	0.07	2.6	63	0.7	> 10.0	2.9	7.1	12.6
24	C-723224	707.35	Prairie Evaporite		100/02-10-070-04W4/00	55.0421	-110.522	Preserve for XRD	Claystone consisting off dolomarl broken extensively and including prevalent tachyhydrite veins.	C-723224 Fisher2 707.35m(2)	A26-03136	25/03/2026	Actlabs	TD-MS, TC-ICP, FUS-ICP		< 0.01	3.21	2.4	122	0.88	0.03	9.45	0.04	25.5	5.4	35	2.46	11	1.28	0.98	0.43	1.35	7.47	1.6	0.13	1.2	0.3	0.04	1.54	12.9	117	0.11	6.42	189	0.26	3.55	5.3	11.3	18.5
25	C-723225	710.1	Prairie Evaporite		100/02-10-070-04W4/00	55.0421	-110.522	Preserve for XRD	Claystone consisting off dolomarl broken extensively and including prevalent tachyhydrite veins.	C-723225 Fisher2 710.1m(2)	A26-03136	25/03/2026	Actlabs	TD-MS, TC-ICP, FUS-ICP		< 0.01	3.46	3	121	1.09	0.05	11.6	< 0.04	25.6	5.8	39	2.66	8.5	1.4	0.88	0.5	1.45	8.27	1.75	0.25	1	0.27	0.05	1.66	12.6	125	0.12	7.67	138	0.48	0.32	5	11	21.1
[truncated: 28 more columns]

## Sheet: 09LWCSB
	UniqueID	Source	UWI	GSC curation C#	Basin	Latitude	Longitude	Sample	SampleCode	SampleType	Unit	SubUnit	Lithology	MD(m)	LabDate		Ag(ppm)	Al(wt%)	As(ppm)	Ba(ppm)	Be(ppm)	Bi(ppm)	Ca(wt%)	Cd(ppm)	Co(ppm)	Cr(ppm)	Cu(ppm)	Fe(wt%)	Ga(ppm)	K(wt%)	Mg(wt%)	Li(ppm)	Mn(ppm)	Mo(ppm)	Na(wt%)	Ni(ppm)	P(wt%)	Pb(ppm)	Sb(ppm)	S(wt%)	Sc(ppm)	Sr(ppm)	Te(ppm)	Ti(wt%)	Tl(ppm)	U(ppm)	V(ppm)	W(ppm)	Y(ppm)
																LDL	0.3	0.01	3	7	1	2	0.01	0.3	1	1	1	0.01	1	0.01	0.01	1	1	1	0.01	1	0.001	3	5	0.01	4	1	2	0.01	5	10	2	5	1
0	09LWCSB1	this work	100/07-23-055-22W4/03	C-644531	WCSB	53.7634	-113.156	FT SASK 7-23 1646.1m	WR	Core	Watt Mountain Formation		anhydritic-argillaceous-dolomitic rock	1646.1	10/01/2024		< 0.3	5.25	7	98	< 1	< 2	16	< 0.3	9	47	21	2.15	11	2.56	1.97	35	310	4	0.12	33	0.02	77	< 5	1.78	8	173	< 2	0.23	< 5	10	66	< 5	9
1	09LWCSB2	this work	100/07-23-055-22W4/03	C-644532	WCSB	53.7634	-113.156	FT SASK 7-23 1646.8m	WR	Core	Watt Mountain Formation		anhydritic-argillaceous-dolomitic rock	1646.8	10/01/2024		< 0.3	7.16	32	307	2	< 2	1.51	< 0.3	20	57	55	2.75	17	4.48	1.6	63	331	13	4.47	52	0.173	70	< 5	1.5	10	187	3	0.4	< 5	< 10	101	5	22
2	09LWCSB3	this work	100/07-23-055-22W4/03	C-644534	WCSB	53.7634	-113.156	FT SASK 7-23 1647.6m	WR	Core	Watt Mountain Formation		argillaceous dolostone	1647.6	10/01/2024		< 0.3	3.91	4	95	1	< 2	9.82	< 0.3	7	42	82	2.06	10	2.38	4.05	50	231	1	1.18	20	0.049	4	< 5	5.59	7	421	6	0.22	< 5	< 10	46	< 5	12
3	09LWCSB4	this work	100/07-23-055-22W4/03	C-644535	WCSB	53.7634	-113.156	FT SASK 7-23 1648.4m	WR	Core	Watt Mountain Formation		argillaceous dolostone	1648.4	10/01/2024		< 0.3	4.17	4	93	< 1	< 2	11.2	< 0.3	7	43	156	1.95	11	2.46	2.97	43	175	1	0.73	19	0.066	4	< 5	8.58	7	618	5	0.18	< 5	< 10	41	< 5	9
4	09LWCSB5	this work	100/07-23-055-22W4/03	C-644536	WCSB	53.7634	-113.156	FT SASK 7-23 1649.1m	WR	Core	Watt Mountain Formation		argillaceous dolostone	1649.1	10/01/2024		< 0.3	2.62	< 3	73	< 1	< 2	17.7	< 0.3	6	46	7	1.24	7	2.12	2.75	45	145	< 1	0.24	16	0.028	< 3	< 5	12	5	734	< 2	0.12	< 5	< 10	33	< 5	6
5	09LWCSB6	this work	100/07-23-055-22W4/03	C-644537	WCSB	53.7634	-113.156	FT SASK 7-23 1649.8m	WR	Core	Watt Mountain Formation		argillaceous dolostone	1649.8	10/01/2024		< 0.3	2.17	< 3	62	< 1	< 2	12.9	< 0.3	5	48	6	1.03	5	1.77	3	42	137	< 1	0.14	13	0.028	< 3	< 5	9.94	< 4	635	< 2	0.1	< 5	< 10	26	< 5	6
6	09LWCSB7	this work	100/07-23-055-22W4/03	C-644538	WCSB	53.7634	-113.156	FT SASK 7-23 1650.35m	WR	Core	Watt Mountain Formation		argillaceous dolostone	1650.35	10/01/2024		< 0.3	6.39	< 3	126	2	< 2	4.32	< 0.3	9	60	35	4.32	19	2.44	7.93	347	201	< 1	0.6	36	0.048	< 3	< 5	1.67	12	214	4	0.26	< 5	< 10	72	< 5	11
7	09LWCSB8	this work	100/07-23-055-22W4/03	C-644540	WCSB	53.7634	-113.156	FT SASK 7-23 1651.65m	WR	Core	Prairie Evaporite Formation		mudrock-sylvite-halite rock	1651.65	10/01/2024		0	3.02	0	142	0	0	6.36	0	5	43	3	1.27	7	2.49	4.06	51	119	0	> 10.0	14	0.032	0	0	0.85	5	102	0	0.15	0	0	30	0	8
8	09LWCSB9	this work	100/07-23-055-22W4/03	C-644541	WCSB	53.7634	-113.156	FT SASK 7-23 1652.5m	WR	Core	Prairie Evaporite Formation		Halite	1652.5	10/01/2024		0	0.02	0	0	0	0	0.08	0	0	2	0	0.01	0	0.07	0.02	0	29	0	> 10.0	0	0	0	0	0.05	0	3	0	0	0	0	0	0	0
9	09LWCSB10	this work	100/07-23-055-22W4/03	C-644542	WCSB	53.7634	-113.156	FT SASK 7-23 1653.1m	WR	Core	Prairie Evaporite Formation		Halite	1653.1	10/01/2024		0	0	0	0	0	0	0.05	0	0	16	0	0.01	0	0.27	0.02	0	7	0	> 10.0	0	0	0	0	0.03	0	2	0	0	0	0	0	0	0
10	09LWCSB11	this work	100/07-23-055-22W4/03	C-644543	WCSB	53.7634	-113.156	FT SASK 7-23 1654m	WR	Core	Prairie Evaporite Formation		Halite	1654	10/01/2024		0	0.49	0	21	0	0	1.13	0	0	18	1	0.21	0	0.52	0.66	11	37	0	> 10.0	2	0.005	0	0	0.29	0	21	0	0.02	0	0	6	0	0
11	09LWCSB12	this work	100/07-23-055-22W4/03	C-644544	WCSB	53.7634	-113.156	FT SASK 7-23 1654.7m	WR	Core	Prairie Evaporite Formation		Halite	1654.7	10/01/2024		0	2.46	0	116	0	0	8.42	0	4	31	9	0.99	6	2.25	4.42	47	88	0	> 10.0	12	0.025	4	0	2.6	0	141	0	0.12	0	0	24	0	7
12	09LWCSB13	this work	100/07-23-055-22W4/03	C-644545	WCSB	53.7634	-113.156	FT SASK 7-23 1655.5m	WR	Core	Prairie Evaporite Formation		Halite	1655.5	10/01/2024		0	0.07	0	0	0	0	0.39	0	1	16	3	0.04	0	0.33	0.1	2	11	0	> 10.0	2	0	0	0	0.23	0	11	0	0	0	0	0	0	0
13	09LWCSB14	this work	100/07-23-055-22W4/03	C-644546	WCSB	53.7634	-113.156	FT SASK 7-23 1656.1m	WR	Core	Prairie Evaporite Formation		Halite	1656.1	10/01/2024		0	0	0	0	0	0	0.25	0	0	16	0	0	0	0.14	0.02	0	11	0	> 10.0	0	0	0	0	0.17	0	8	0	0	0	0	0	0	0
14	09LWCSB15	this work	100/07-23-055-22W4/03	C-644547	WCSB	53.7634	-113.156	FT SASK 7-23 1656.7m	WR	Core	Prairie Evaporite Formation		Halite	1656.7	10/01/2024		0	0.03	0	17	0	0	0.22	0	0	7	1	0.02	0	0.06	0.03	0	10	0	> 10.0	0	0	0	0	0.15	0	9	0	0	0	0	0	0	0
15	09LWCSB16	this work	100/07-23-055-22W4/03	C-644548	WCSB	53.7634	-113.156	FT SASK 7-23 1657.3m	WR	Core	Prairie Evaporite Formation		Halite	1657.3	10/01/2024		0	0	0	0	0	0	0.38	0	0	26	0	0	0	0.15	0.01	0	17	0	> 10.0	0	0	0	0	0.28	0	13	0	0	0	0	0	0	0
16	09LWCSB17	this work	100/07-23-055-22W4/03	C-644549	WCSB	53.7634	-113.156	FT SASK 7-23 1657.8m	WR	Core	Prairie Evaporite Formation		Halite	1657.8	10/01/2024		0	0.02	0	65	0	0	0.09	0	0	3	3	0.02	0	0.31	0.01	0	22	0	> 10.0	0	0	0	0	0.04	0	5	0	0	0	0	0	0	0
17	09LWCSB18	this work	100/07-23-055-22W4/03	C-644550	WCSB	53.7634	-113.156	FT SASK 7-23 1658.45m	WR	Core	Prairie Evaporite Formation		Halite	1658.45	10/01/2024		0	0	0	16	0	0	0.07	0	0	8	0	0	0	0.23	0	0	4	0	> 10.0	0	0	0	0	0.04	0	3	0	0	0	0	0	0	0
18	09LWCSB19	this work	100/07-23-055-22W4/03	C-644551	WCSB	53.7634	-113.156	FT SASK 7-23 1659m	WR	Core	Prairie Evaporite Formation		Halite	1659	10/01/2024		0	0	0	0	0	0	0.09	0	0	26	2	0	0	0.16	0	0	14	0	> 10.0	0	0	0	0	0.05	0	4	0	0	0	0	0	0	0
19	09LWCSB20	this work	100/07-23-055-22W4/03	C-644552	WCSB	53.7634	-113.156	FT SASK 7-23 1659.6m	WR	Core	Prairie Evaporite Formation		Halite	1659.6	10/01/2024		0	0	0	0	0	0	0.08	0	0	19	0	0	0	0.06	0	0	14	0	> 10.0	0	0	0	0	0.05	0	6	0	0	0	0	0	0	0
20	09LWCSB21	this work	100/07-23-055-22W4/03	C-644553	WCSB	53.7634	-113.156	FT SASK 7-23 1660.2m	WR	Core	Prairie Evaporite Formation		Halite	1660.2	10/01/2024		0	1.44	3	38	0	0	5.78	0	4	9	19	0.64	3	1.42	3.81	39	75	5	> 10.0	8	0.015	0	0	0.45	0	77	0	0.06	0	0	17	0	3
21	09LWCSB22	this work	100/07-23-055-22W4/03	C-644554	WCSB	53.7634	-113.156	FT SASK 7-23 1660.8m	WR	Core	Prairie Evaporite Formation		Halite	1660.8	10/01/2024		0	0.49	0	16	0	0	2.37	0	0	16	3	0.19	0	0.34	0.39	17	23	0	> 10.0	2	0.005	0	0	1.87	0	95	0	0.02	0	0	5	0	0
22	09LWCSB23	this work	100/07-23-055-22W4/03	C-644555	WCSB	53.7634	-113.156	FT SASK 7-23 1661.4m	WR	Core	Prairie Evaporite Formation		Halite	1661.4	10/01/2024		0	0.06	0	0	0	0	0.79	0	0	3	17	0.05	0	0.31	0.04	1	7	0	> 10.0	0	0	7	0	0.59	0	26	0	0	0	0	0	0	0
23	09LWCSB24	this work	100/07-23-055-22W4/03	C-644556	WCSB	53.7634	-113.156	FT SASK 7-23 1662m	WR	Core	Prairie Evaporite Formation		Halite	1662	10/01/2024		0	0.06	0	0	0	0	0.12	0	0	3	5	0.03	0	0.11	0.07	2	4	0	> 10.0	1	0	0	0	0.04	0	5	0	0	0	0	0	0	0
24	09LWCSB25	this work	100/07-23-055-22W4/03	C-644557	WCSB	53.7634	-113.156	FT SASK 7-23 1662.6m	WR	Core	Prairie Evaporite Formation		Halite	1662.6	10/01/2024		0	0.02	0	24	0	0	0.22	0	0	3	0	0	0	0.17	0.03	0	5	0	> 10.0	0	0	0	0	0.13	0	11	0	0	0	0	0	0	0
25	09LWCSB26	this work	100/07-23-055-22W4/03	C-644558	WCSB	53.7634	-113.156	FT SASK 7-23 1663.2m	WR	Core	Prairie Evaporite Formation		Halite	1663.2	10/01/2024		0	0.03	0	0	0	0	0.13	0	0	9	0	0.02	0	0.14	0.07	0	5	0	> 10.0	0	0	0	0	0.02	0	3	0	0	0	0	0	0	0
26	09LWCSB27	this work	100/07-23-055-22W4/03	C-644559	WCSB	53.7634	-113.156	FT SASK 7-23 1663.8m	WR	Core	Prairie Evaporite Formation		Halite	1663.8	10/01/2024		0	0.03	0	67	0	0	0.33	0	0	2	0	0.01	0	0.22	0.02	0	6	0	> 10.0	0	0	0	0	0.19	0	11	0	0	0	0	0	0	0
27	09LWCSB28	this work	100/07-23-055-22W4/03	C-644560	WCSB	53.7634	-113.156	FT SASK 7-23 1664.4m	WR	Core	Prairie Evaporite Formation		Halite	1664.4	10/01/2024		0	0	0	0	0	0	0.22	0	0	2	0	0	0	0.11	0	0	3	0	> 10.0	0	0	0	0	0.14	0	7	0	0	0	0	0	0	0
28	09LWCSB29	this work	100/07-23-055-22W4/03	C-644561	WCSB	53.7634	-113.156	FT SASK 7-23 1665m	WR	Core	Prairie Evaporite Formation		Halite	1665	10/01/2024		0	0.05	0	92	0	0	0.13	0	0	3	0	0.01	0	0.35	0.02	0	3	0	> 10.0	0	0	0	0	0.04	0	7	0	0	0	10	0	0	0
29	09LWCSB30	this work	100/07-23-055-22W4/03	C-644562	WCSB	53.7634	-113.156	FT SASK 7-23 1665.55m	WR	Core	Prairie Evaporite Formation		Halite	1665.55	10/01/2024		0	2.86	0	109	0	0	5.7	0	5	22	12	1.25	8	2.34	3.76	63	117	0	> 10.0	15	0.032	5	0	0.46	4	274	0	0.12	0	0	28	0	5
30	09LWCSB31	this work	100/07-23-055-22W4/03	C-644563	WCSB	53.7634	-113.156	FT SASK 7-23 1666.2m	WR	Core	Prairie Evaporite Formation		Halite	1666.2	10/01/2024		0	0.06	4	40	0	0	0.54	0	0	3	3	0.01	0	0.28	0.02	0	8	0	> 10.0	0	0	3	0	0.38	0	19	0	0	0	0	0	0	0
31	09LWCSB32	this work	100/07-23-055-22W4/03	C-644564	WCSB	53.7634	-113.156	FT SASK 7-23 1666.8m	WR	Core	Prairie Evaporite Formation		Halite	1666.8	10/01/2024		0	6.95	17	192	2	0	3.24	0	18	51	35	3.28	20	2.75	3.13	135	206	5	2.87	42	0.058	22	0	0.63	10	612	6	0.31	0	0	70	0	8
32	09LWCSB33	this work	100/07-23-055-22W4/03	C-644565	WCSB	53.7634	-113.156	FT SASK 7-23 1667.38m	WR	Core	Prairie Evaporite Formation		Halite	1667.38	10/01/2024		0	0.01	0	15	0	0	0.04	0	0	4	0	0	0	0.15	0	0	6	0	> 10.0	0	0	0	0	0.01	0	3	0	0	0	0	0	0	0
33	09LWCSB34	this work	100/07-23-055-22W4/03	C-644566	WCSB	53.7634	-113.156	FT SASK 7-23 1668m	WR	Core	Prairie Evaporite Formation		Halite	1668	10/01/2024		0	0.02	0	0	0	0	0.25	0	0	1	2	0.01	0	0.06	0.04	0	6	0	> 10.0	0	0	0	0	0.14	0	14	0	0	0	0	0	0	0
34	09LWCSB35	this work	100/07-23-055-22W4/03	C-644567	WCSB	53.7634	-113.156	FT SASK 7-23 1668.55m	WR	Core	Prairie Evaporite Formation		Halite	1668.55	10/01/2024		0	0.03	0	21	0	0	0.32	0	0	2	2	0.02	0	0.13	0.07	0	4	0	> 10.0	0	0	0	0	0.13	0	15	0	0	0	0	0	0	0
35	09LWCSB36	this work	100/07-23-055-22W4/03	C-644568	WCSB	53.7634	-113.156	FT SASK 7-23 1669.22m	WR	Core	Prairie Evaporite Formation		Halite	1669.22	10/01/2024		0	0.57	0	19	0	0	2.01	0	1	8	4	0.26	1	0.45	0.85	14	28	0	> 10.0	3	0.004	0	0	0.61	0	84	0	0.02	0	0	6	0	1
36	09LWCSB37	this work	100/07-23-055-22W4/03	C-644569	WCSB	53.7634	-113.156	FT SASK 7-23 1670m	WR	Core	Prairie Evaporite Formation		Halite	1670	10/01/2024		0	3.81	4	148	0	0	9.11	0	7	23	14	1.75	10	3.01	3.19	99	155	1	8.35	23	0.025	0	0	1.76	6	347	0	0.15	0	0	37	0	6
37	09LWCSB38	this work	100/07-23-055-22W4/03	C-644570	WCSB	53.7634	-113.156	FT SASK 7-23 1670.55m	WR	Core	Prairie Evaporite Formation		Claystone	1670.55	10/01/2024		0	4.44	0	144	1	0	8.82	0	7	38	7	2.04	12	2.53	4.92	110	216	0	3.56	20	0.029	0	0	1.61	7	461	0	0.19	0	0	42	0	7
38	09LWCSB39	this work	100/07-23-055-22W4/03	C-644571	WCSB	53.7634	-113.156	FT SASK 7-23 1671.05m	WR	Core	Prairie Evaporite Formation		Claystone	1671.05	10/01/2024		0	4.46	9	64	1	0	11.1	0	11	26	22	1.91	12	2.09	3.58	103	138	0	0.79	24	0.027	4	0	7.67	7	669	3	0.19	0	0	41	0	6
39	09LWCSB40	this work	100/07-23-055-22W4/03	C-644572	WCSB	53.7634	-113.156	FT SASK 7-23 1672.3m	WR	Core	Prairie Evaporite Formation		Halite	1672.3	10/01/2024		0	0	0	0	0	0	0.03	0	0	3	1	0	0	0.08	0	0	5	0	> 10.0	0	0	0	0	0.01	0	4	0	0	0	0	0	0	0
40	09LWCSB41	this work	100/07-23-055-22W4/03	C-644574	WCSB	53.7634	-113.156	FT SASK 7-23 1672.9m	WR	Core	Prairie Evaporite Formation		Halite	1672.9	10/01/2024		0	0.04	0	32	0	0	0.24	0	0	2	0	0.02	0	0.13	0.09	1	7	0	> 10.0	0	0	0	0	0.06	0	12	0	0	0	0	0	0	0
41	09LWCSB42	this work	100/07-23-055-22W4/03	C-644575	WCSB	53.7634	-113.156	FT SASK 7-23 1673.5m	WR	Core	Prairie Evaporite Formation		Halite	1673.5	10/01/2024		0	0.08	0	0	0	0	0.47	0	0	15	1	0.04	0	0.1	0.08	3	9	0	> 10.0	0	0	0	0	0.29	0	24	0	0	0	0	0	0	0
42	09LWCSB43	this work	100/07-23-055-22W4/03	C-644576	WCSB	53.7634	-113.156	FT SASK 7-23 1674.1m	WR	Core	Prairie Evaporite Formation		Halite	1674.1	10/01/2024		0	0.02	0	0	0	0	1.39	0	0	3	0	0.01	0	0.13	0.05	0	4	0	> 10.0	0	0	0	0	1.07	0	41	0	0	0	0	0	0	0
43	09LWCSB44	this work	100/07-23-055-22W4/03	C-644577	WCSB	53.7634	-113.156	FT SASK 7-23 1674.7m	WR	Core	Prairie Evaporite Formation		Halite	1674.7	10/01/2024		0	0	0	0	0	0	4.77	0	0	2	3	0.02	0	0.07	0.14	0	7	0	> 10.0	0	0	0	0	3.91	0	107	0	0	0	0	0	0	0
44	09LWCSB45	this work	100/07-23-055-22W4/03	C-644578	WCSB	53.7634	-113.156	FT SASK 7-23 1675.3m	WR	Core	Prairie Evaporite Formation		Halite	1675.3	10/01/2024		0	0.02	0	23	0	0	0.31	0	0	4	0	0	0	0.16	0.01	0	3	0	> 10.0	0	0	0	0	0.21	0	10	0	0	0	0	0	0	0
45	09LWCSB46	this work	100/07-23-055-22W4/03	C-644579	WCSB	53.7634	-113.156	FT SASK 7-23 1675.9m	WR	Core	Prairie Evaporite Formation		Halite	1675.9	10/01/2024		0	3.32	3	120	0	0	11.8	0	6	41	9	1.63	9	2.39	6.5	74	224	0	0.77	16	0.03	3	0	1.3	5	468	0	0.14	0	0	33	0	7
46	09LWCSB47	this work	100/07-23-055-22W4/03	C-644580	WCSB	53.7634	-113.156	FT SASK 7-23 1676.5m	WR	Core	Prairie Evaporite Formation		Claystone	1676.5	10/01/2024		0	3.39	0	137	0	0	13.1	0	5	26	4	1.36	9	2.33	1.98	62	167	0	5.41	13	0.021	0	0	0.89	5	561	0	0.15	0	0	32	0	7
47	09LWCSB48	this work	100/07-23-055-22W4/03	C-644581	WCSB	53.7634	-113.156	FT SASK 7-23 1677.1m	WR	Core	Prairie Evaporite Formation		Claystone	1677.1	10/01/2024		0	5.73	10	179	1	0	6.91	0	16	51	34	2.53	17	3.06	2.43	104	216	0	3.65	38	0.018	17	0	0.5	9	685	5	0.26	0	0	57	0	7
48	09LWCSB49	this work	100/07-23-055-22W4/03	C-644582	WCSB	53.7634	-113.156	FT SASK 7-23 1677.7m	WR	Core	Prairie Evaporite Formation		Claystone	1677.7	10/01/2024		0	7.08	6	208	2	0	8.87	0	9	51	7	2.84	18	4.79	2.45	117	225	0	1.99	32	0.027	0	0	0.79	11	962	3	0.28	0	0	63	0	8
49	09LWCSB50	this work	100/07-23-055-22W4/03	C-644583	WCSB	53.7634	-113.156	FT SASK 7-23 1678.3m	WR	Core	Prairie Evaporite Formation		Claystone	1678.3	10/01/2024		0	0.05	0	28	0	0	0.39	0	0	3	15	0.01	0	0.12	0.03	0	4	0	> 10.0	0	0	0	0	0.25	0	16	0	0	0	0	0	0	0
50	09LWCSB51	this work	100/07-23-055-22W4/03	C-644584	WCSB	53.7634	-113.156	FT SASK 7-23 1678.9m	WR	Core	Prairie Evaporite Formation		Claystone	1678.9	10/01/2024		0	2.03	4	85	0	0	19.2	0	5	22	11	1.24	5	1.52	5.59	43	263	2	1.4	13	0.02	9	0	5.19	0	401	0	0.09	0	0	22	0	5
51	09LWCSB52	this work	100/07-23-055-22W4/03	C-644585	WCSB	53.7634	-113.156	FT SASK 7-23 1679.5m	WR	Core	Prairie Evaporite Formation		Halite	1679.5	10/01/2024		0	0.34	0	18	0	0	1.84	0	0	4	0	0.19	0	0.27	0.74	11	32	0	> 10.0	2	0.004	0	0	0.53	0	60	0	0.02	0	0	4	0	0
52	09LWCSB53	this work	100/07-23-055-22W4/03	C-644586	WCSB	53.7634	-113.156	FT SASK 7-23 1680.1m	WR	Core	Prairie Evaporite Formation		Halite	1680.1	10/01/2024		0	1.86	0	43	0	0	11.5	0	4	25	4	1.01	4	0.93	2.16	74	92	0	9.76	9	0.012	0	0	6.57	0	526	0	0.07	0	0	18	0	3
53	09LWCSB54	this work	100/07-23-055-22W4/03	C-644587	WCSB	53.7634	-113.156	FT SASK 7-23 1680.7m	WR	Core	Prairie Evaporite Formation		Claystone	1680.7	10/01/2024		0	4.84	8	132	1	0	19.1	0	8	34	9	2.01	13	2.06	2.07	85	211	0	0.32	22	0.031	5	0	0.16	8	615	4	0.12	0	0	28	0	9
54	09LWCSB55	this work	100/07-23-055-22W4/03	C-644588	WCSB	53.7634	-113.156	FT SASK 7-23 1681.2m	WR	Core	Prairie Evaporite Formation		Claystone	1681.2	10/01/2024		0	3.43	0	94	0	0	19.8	0	4	20	4	1.34	9	2.1	1.44	65	152	0	4.59	13	0.027	0	0	1	5	499	0	0.14	0	0	29	0	6
55	09LWCSB56	this work	100/07-23-055-22W4/03	C-644589	WCSB	53.7634	-113.156	FT SASK 7-23 1681.8m	WR	Core	Prairie Evaporite Formation		Claystone	1681.8	10/01/2024		0	2.95	5	117	0	0	11.7	0	6	21	19	1.64	9	2.26	6.63	62	263	0	2.48	17	0.031	0	0	3.5	5	246	0	0.15	0	0	33	0	10
56	09LWCSB57	this work	100/07-23-055-22W4/03	C-644590	WCSB	53.7634	-113.156	FT SASK 7-23 1682.4m	WR	Core	Prairie Evaporite Formation		Claystone	1682.4	10/01/2024		0	2.92	0	93	0	0	9.24	0	10	19	14	1.57	7	1.93	4.95	56	314	0	8.82	19	0.014	9	0	0.21	6	350	0	0.13	0	0	26	0	6
57	09LWCSB58	this work	100/07-23-055-22W4/03	C-644591	WCSB	53.7634	-113.156	FT SASK 7-23 1683m	WR	Core	Prairie Evaporite Formation		Claystone	1683	10/01/2024		0	0.95	0	28	0	0	1.49	0	1	7	12	0.35	2	0.64	0.47	22	39	0	> 10.0	5	0.008	0	0	0.35	0	113	0	0.03	0	0	11	0	1
58	09LWCSB59	this work	100/07-23-055-22W4/03	C-644592	WCSB	53.7634	-113.156	FT SASK 7-23 1683.6m	WR	Core	Prairie Evaporite Formation		Claystone	1683.6	10/01/2024		0	4.14	0	123	0	0	11.8	0	6	18	10	2.04	11	2.79	5.18	74	348	0	1.05	17	0.031	4	0	0.31	6	498	5	0.17	0	0	37	0	7
59	09LWCSB60	this work	100/07-23-055-22W4/03	C-644593	WCSB	53.7634	-113.156	FT SASK 7-23 1684.2m	WR	Core	Prairie Evaporite Formation		Claystone	1684.2	10/01/2024		0	2.36	4	85	0	0	22	0	4	13	10	1.15	6	1.77	2.49	45	231	0	5.28	10	0.009	4	0	0.23	0	420	0	0.09	0	0	22	0	6
60	09LWCSB61	this work	100/07-23-055-22W4/03	C-644594	WCSB	53.7634	-113.156	FT SASK 7-23 1684.8m	WR	Core	Prairie Evaporite Formation		Claystone	1684.8	10/01/2024		0	4.6	0	139	1	0	12.2	0	9	26	20	2.02	12	2.77	3.09	87	274	0	1.68	22	0.029	9	0	0.39	7	557	0	0.18	0	0	37	0	8
61	09LWCSB62	this work	100/07-23-055-22W4/03	C-644595	WCSB	53.7634	-113.156	FT SASK 7-23 1685.4m	WR	Core	Prairie Evaporite Formation		Claystone	1685.4	10/01/2024		0	6.54	7	189	2	0	7.28	0	17	51	38	2.91	18	4.16	2.71	141	254	2	0.29	43	0.031	30	0	0.54	10	728	0	0.29	0	0	69	0	8
62	09LWCSB63	this work	100/07-23-055-22W4/03	C-644596	WCSB	53.7634	-113.156	FT SASK 7-23 1686m	WR	Core	Prairie Evaporite Formation		Halite	1686	10/01/2024		0	0.07	0	57	0	0	0.27	0	0	6	1	0.02	0	0.07	0.03	1	7	0	> 10.0	0	0	0	0	0.12	0	21	0	0	0	0	0	0	0
63	09LWCSB64	this work	100/07-23-055-22W4/03	C-644597	WCSB	53.7634	-113.156	FT SASK 7-23 1686.6m	WR	Core	Prairie Evaporite Formation		Halite	1686.6	10/01/2024		0	0.01	0	16	0	0	0.27	0	0	9	0	0	0	0.17	0	0	3	0	> 10.0	0	0	0	0	0.19	0	8	0	0	0	0	0	0	0
64	09LWCSB65	this work	100/07-23-055-22W4/03	C-644598	WCSB	53.7634	-113.156	FT SASK 7-23 1687.2m	WR	Core	Prairie Evaporite Formation		Halite	1687.2	10/01/2024		0	0.21	0	35	0	0	0.27	0	0	3	3	0.11	0	0.29	0.2	9	13	0	> 10.0	2	0.001	0	0	0.16	0	30	0	0.01	0	10	3	0	0
65	09LWCSB66	this work	100/07-23-055-22W4/03	C-644599	WCSB	53.7634	-113.156	FT SASK 7-23 1687.8m	WR	Core	Prairie Evaporite Formation		Halite	1687.8	10/01/2024		0	0.02	0	0	0	0	0.12	0	0	2	0	0.02	0	0.07	0.03	0	5	0	> 10.0	0	0	0	0	0.02	0	12	0	0	0	0	0	0	0
66	09LWCSB67	this work	100/07-23-055-22W4/03	C-644600	WCSB	53.7634	-113.156	FT SASK 7-23 1688.4m	WR	Core	Prairie Evaporite Formation		Halite	1688.4	10/01/2024		0	3.72	0	103	0	0	21.9	0	8	28	12	1.48	10	2.22	1.7	92	195	0	0.58	19	0.021	7	0	0.14	6	772	4	0.12	0	0	30	0	6
67	09LWCSB68	this work	100/07-23-055-22W4/03	C-644601	WCSB	53.7634	-113.156	FT SASK 7-23 1689m	WR	Core	Prairie Evaporite Formation		shale to anhydrite	1689	10/01/2024		0	1.3	0	46	0	0	19.9	0	2	12	3	0.53	4	0.93	0.72	47	85	0	3.11	6	0.015	0	0	6.79	0	699	0	0.05	0	0	15	0	2
68	09LWCSB69	this work	100/07-23-055-22W4/03	C-644602	WCSB	53.7634	-113.156	FT SASK 7-23 1689.6m	WR	Core	Prairie Evaporite Formation		shale to anhydrite	1689.6	10/01/2024		0	0.03	0	68	0	0	0.16	0	0	3	0	0.02	0	0.16	0.02	0	5	0	> 10.0	0	0	0	0	0.03	0	9	0	0	0	0	0	0	0
69	09LWCSB70	this work	100/07-23-055-22W4/03	C-644603	WCSB	53.7634	-113.156	FT SASK 7-23 1690.2m	WR	Core	Prairie Evaporite Formation		Halite	1690.2	10/01/2024		0	1.34	0	73	0	0	4.57	0	3	10	4	0.71	3	0.69	2.99	84	121	0	> 10.0	7	0.021	0	0	0.16	0	249	0	0.06	0	10	15	0	2
70	09LWCSB71	this work	100/07-23-055-22W4/03	C-644604	WCSB	53.7634	-113.156	FT SASK 7-23 1690.5m	WR	Core	Prairie Evaporite Formation		Anhydrite	1690.5	10/01/2024		0	0.02	0	11	0	0	0.07	0	0	1	2	0	0	0.19	0.01	0	5	0	> 10.0	0	0	0	0	0.03	0	6	0	0	0	0	0	0	0
71	09LWCSB72	this work	100/07-23-055-22W4/03	C-644605	WCSB	53.7634	-113.156	FT SASK 7-23 1691.1m	WR	Core	Prairie Evaporite Formation		Anhydrite	1691.1	10/01/2024		0	0	0	0	0	0	0.14	0	0	0	0	0	0	0.06	0	0	4	0	> 10.0	0	0	0	0	0.09	0	7	0	0	0	0	0	0	0
72	09LWCSB73	this work	100/07-23-055-22W4/03	C-644606	WCSB	53.7634	-113.156	FT SASK 7-23 1691.7m	WR	Core	Prairie Evaporite Formation		Claystone to sylvite	1691.7	10/01/2024		0	0.83	0	50	0	0	2.2	0	2	8	3	0.44	2	0.77	0.97	17	81	0	> 10.0	5	0.006	0	0	0.29	0	67	0	0.04	0	0	9	0	1
73	09LWCSB74	this work	100/07-23-055-22W4/03	C-644607	WCSB	53.7634	-113.156	FT SASK 7-23 1692.3m	WR	Core	Prairie Evaporite Formation		Claystone to sylvite	1692.3	10/01/2024		0	5.03	0	134	1	0	6.55	0	9	31	13	1.97	13	3.13	1.54	92	161	0	9.59	24	0.022	7	0	0.23	7	522	2	0.12	0	0	26	0	6
74	09LWCSB75	this work	100/07-23-055-22W4/03	C-644608	WCSB	53.7634	-113.156	FT SASK 7-23 1692.9m	WR	Core	Prairie Evaporite Formation		Claystone to sylvite	1692.9	10/01/2024		0	4.65	0	135	1	0	18.9	0	7	45	5	2.09	13	2.41	2.2	81	250	0	0.76	18	0.027	0	9	0.16	7	608	2	0.19	0	0	41	0	8
75	09LWCSB76	this work	100/07-23-055-22W4/03	C-644609	WCSB	53.7634	-113.156	FT SASK 7-23 1693.7m	WR	Core	Prairie Evaporite Formation		Claystone to sylvite	1693.7	10/01/2024		0	1.6	0	49	0	0	5.57	0	3	10	8	0.74	4	1.28	0.83	29	95	0	> 10.0	7	0.005	0	0	0.07	0	171	0	0.06	0	0	15	0	2
76	09LWCSB77	this work	100/07-23-055-22W4/03	C-644610	WCSB	53.7634	-113.156	FT SASK 7-23 1694.1m	WR	Core	Prairie Evaporite Formation		Claystone to sylvite	1694.1	10/01/2024		0	0	0	0	0	0	0.31	0	0	3	0	0	0	0.17	0.02	0	6	0	> 10.0	0	0	0	0	0.18	0	14	0	0	0	0	0	0	0
77	09LWCSB78	this work	100/07-23-055-22W4/03	C-644611	WCSB	53.7634	-113.156	FT SASK 7-23 1694.7m	WR	Core	Prairie Evaporite Formation		Halite	1694.7	10/01/2024		0	0	0	0	0	0	0.43	0	0	2	0	0	0	0.06	0.01	0	7	0	> 10.0	0	0	0	0	0.27	0	17	0	0	0	0	0	0	0
78	09LWCSB79	this work	100/07-23-055-22W4/03	C-644612	WCSB	53.7634	-113.156	FT SASK 7-23 1695.05m	WR	Core	Prairie Evaporite Formation		Halite	1695.05	10/01/2024		0	0.02	0	46	0	0	0.39	0	0	0	0	0.01	0	0.27	0.02	0	7	0	> 10.0	0	0	0	0	0.24	0	17	0	0	0	0	0	0	0
79	09LWCSB80	this work	100/07-23-055-22W4/03	C-644613	WCSB	53.7634	-113.156	FT SASK 7-23 1695.65m	WR	Core	Prairie Evaporite Formation		Halite	1695.65	10/01/2024		0	3.51	0	97	0	0	13.7	0	5	25	7	1.57	9	2.11	2.27	92	189	0	3.81	16	0.024	0	0	1.28	5	435	0	0.14	0	0	34	0	6
80	09LWCSB81	this work	100/07-23-055-22W4/03	C-644614	WCSB	53.7634	-113.156	FT SASK 7-23 1696.25m	WR	Core	Prairie Evaporite Formation		Claystone	1696.25	10/01/2024		0	0.07	0	68	0	0	0.36	0	0	3	1	0.02	0	0.25	0.03	0	8	0	> 10.0	0	0	0	0	0.06	0	21	0	0	0	0	0	0	0
81	09LWCSB82	this work	100/07-23-055-22W4/03	C-644615	WCSB	53.7634	-113.156	FT SASK 7-23 1696.85m	WR	Core	Prairie Evaporite Formation		Halite	1696.85	10/01/2024		0	0	0	0	0	0	0.11	0	0	12	0	0	0	0.14	0.01	0	12	0	> 10.0	0	0	0	0	0.06	0	8	0	0	0	0	0	0	0
82	09LWCSB83	this work	100/07-23-055-22W4/03	C-644616	WCSB	53.7634	-113.156	FT SASK 7-23 1697.45m	WR	Core	Prairie Evaporite Formation		Halite	1697.45	10/01/2024		0	0.03	0	39	0	0	0.15	0	0	2	2	0.01	0	0.28	0.02	0	5	0	> 10.0	0	0	9	0	0.06	0	7	0	0	0	0	0	0	0
83	09LWCSB84	this work	100/07-23-055-22W4/03	C-644617	WCSB	53.7634	-113.156	FT SASK 7-23 1698.05m	WR	Core	Prairie Evaporite Formation		Halite	1698.05	10/01/2024		0	0.11	0	0	0	0	1	0	0	9	2	0.07	0	0.12	0.2	3	21	0	> 10.0	0	0.002	0	0	0.53	0	42	0	0	0	0	0	0	0
84	09LWCSB85	this work	100/07-23-055-22W4/03	C-644618	WCSB	53.7634	-113.156	FT SASK 7-23 1698.65m	WR	Core	Prairie Evaporite Formation		Halite	1698.65	10/01/2024		0	4.79	5	132	1	0	9.39	0	12	46	35	2.24	13	3.24	2.58	117	235	0	4.98	29	0.029	13	0	0.9	7	334	0	0.21	0	0	49	0	7
85	09LWCSB86	this work	100/07-23-055-22W4/03	C-644619	WCSB	53.7634	-113.156	FT SASK 7-23 1698.95m	WR	Core	Prairie Evaporite Formation		Limestone to shale	1698.95	10/01/2024		0	3.67	0	121	0	0	13.1	0	8	38	15	1.48	9	2.22	2.86	83	250	0	3.92	17	0.026	7	0	0.37	6	477	0	0.16	0	0	35	0	7
86	09LWCSB87	this work	100/07-23-055-22W4/03	C-644620	WCSB	53.7634	-113.156	FT SASK 7-23 1699.25m	WR	Core	Prairie Evaporite Formation		Limestone to shale	1699.25	10/01/2024		0	0.23	0	9	0	0	10.5	0	0	3	2	0.41	0	0.21	5.92	7	235	0	> 10.0	2	0.003	0	0	0.08	0	62	0	0	0	0	3	0	2
87	09LWCSB88	this work	100/07-23-055-22W4/03	C-644621	WCSB	53.7634	-113.156	FT SASK 7-23 1699.85m	WR	Core	Prairie Evaporite Formation		Limestone to shale	1699.85	10/01/2024		0	5.05	0	146	1	0	7.73	0	8	30	10	2.15	13	3.19	4.84	169	270	0	2.29	24	0.027	0	0	0.21	7	451	3	0.2	0	10	55	0	7
88	09LWCSB89	this work	100/07-23-055-22W4/03	C-644622	WCSB	53.7634	-113.156	FT SASK 7-23 1700.45m	WR	Core	Prairie Evaporite Formation		Claystone to anhydrite	1700.45	10/01/2024		0	0.08	4	0	0	0	11.1	0	0	4	1	0.05	0	0.08	0.04	6	11	0	0.71	2	0.002	0	0	10.6	0	771	0	0	0	0	2	0	0
89	09LWCSB90	this work	100/07-23-055-22W4/03	C-644623	WCSB	53.7634	-113.156	FT SASK 7-23 1701.05m	WR	Core	Prairie Evaporite Formation		Claystone to anhydrite	1701.05	10/01/2024		0	4.95	0	162	1	0	7.3	0	7	25	12	2.1	13	2.86	4.53	167	259	0	3.73	22	0.035	5	0	0.21	8	346	0	0.12	0	0	32	0	7
90	09LWCSB91	this work	100/07-23-055-22W4/03	C-644624	WCSB	53.7634	-113.156	FT SASK 7-23 1701.65m	WR	Core	Prairie Evaporite Formation		Claystone to anhydrite	1701.65	10/01/2024		0	0.7	7	28	0	0	12.1	0	3	9	4	0.89	2	0.35	3.36	31	101	0	5.2	9	0.007	0	0	8.07	0	390	0	0.03	0	0	10	0	1
91	09LWCSB92	this work	100/07-23-055-22W4/03	C-644625	WCSB	53.7634	-113.156	FT SASK 7-23 1702.25m	WR	Core	Prairie Evaporite Formation		Claystone to anhydrite	1702.25	10/01/2024		0	1.74	0	58	0	0	8.56	0	4	15	11	0.98	5	0.99	5.17	67	194	1	> 10.0	12	0.017	7	0	0.24	0	128	2	0.08	0	0	22	0	4
92	09LWCSB93	this work	100/07-23-055-22W4/03	C-644626	WCSB	53.7634	-113.156	FT SASK 7-23 1702.85m	WR	Core	Prairie Evaporite Formation		Claystone to anhydrite	1702.85	10/01/2024		0	2.49	5	87	0	0	10.6	0	8	31	11	1.44	7	1.37	2.08	94	92	1	1.63	18	0.02	9	0	8.66	0	692	0	0.11	0	0	27	0	2
93	09LWCSB94	this work	100/07-23-055-22W4/03	C-644627	WCSB	53.7634	-113.156	FT SASK 7-23 1703.45m	WR	Core	Prairie Evaporite Formation		Claystone to anhydrite	1703.45	10/01/2024		0	2.71	0	92	0	0	9.17	0	5	23	8	1.46	7	1.47	4.4	87	234	0	8.65	13	0.024	0	0	1.32	4	336	3	0.11	0	0	28	0	4
94	09LWCSB95	this work	100/07-23-055-22W4/03	C-644628	WCSB	53.7634	-113.156	FT SASK 7-23 1704.2m	WR	Core	Prairie Evaporite Formation		Claystone to anhydrite	1704.2	10/01/2024		0	2.3	0	87	0	0	9.05	0	4	10	5	1.3	6	1.47	5.43	69	292	0	9.23	10	0.019	0	0	0.13	0	231	0	0.09	0	0	22	0	4
95	09LWCSB96	this work	100/07-23-055-22W4/03	C-644629	WCSB	53.7634	-113.156	FT SASK 7-23 1704.9m	WR	Core	Prairie Evaporite Formation		Claystone to anhydrite	1704.9	10/01/2024		0	0.88	0	35	0	0	30.5	0	2	8	3	0.41	3	0.48	0.82	35	149	0	5.87	5	0.013	0	0	0.42	0	351	0	0.03	0	10	11	0	5
96	09LWCSB97	this work	100/07-23-055-22W4/03	C-644630	WCSB	53.7634	-113.156	FT SASK 7-23 1705.5m	WR	Core	Prairie Evaporite Formation		Claystone to anhydrite	1705.5	10/01/2024		0	5.12	0	156	1	0	11	0	7	27	8	1.92	14	2.13	2.16	130	189	0	2.04	21	0.021	4	0	0.08	8	665	0	0.08	0	0	19	0	7
97	09LWCSB98	this work	100/07-23-055-22W4/03	C-644631	WCSB	53.7634	-113.156	FT SASK 7-23 1705.8m	WR	Core	Prairie Evaporite Formation		Claystone to anhydrite	1705.8	10/01/2024		0	0.37	0	15	0	0	13.8	0	2	33	6	0.16	1	0.23	0.14	11	16	0	0.62	4	0.004	27	0	13.2	0	642	0	0.02	0	0	4	0	0
98	09LWCSB99	this work	100/07-23-055-22W4/03	C-644632	WCSB	53.7634	-113.156	FT SASK 7-23 1706.1m	WR	Core	Prairie Evaporite Formation		Claystone to anhydrite	1706.1	10/01/2024		0	0.57	0	38	0	0	20.7	0	3	10	6	0.72	1	0.32	6.88	26	271	0	3.13	4	0.012	0	0	3.53	0	256	3	0.04	0	0	7	0	4
99	09LWCSB100	this work	100/07-23-055-22W4/03	C-644633	WCSB	53.7634	-113.156	FT SASK 7-23 1706.7m	WR	Core	Prairie Evaporite Formation		Halite	1706.7	10/01/2024		0	1.2	0	58	0	0	9.09	0	2	10	7	0.68	3	0.65	6	55	167	0	> 10.0	6	0.012	4	0	0.12	0	108	2	0.07	0	10	15	0	4
100	09LWCSB101	this work	100/07-23-055-22W4/03	C-644634	WCSB	53.7634	-113.156	FT SASK 7-23 1707.3m	WR	Core	Prairie Evaporite Formation		Halite	1707.3	10/01/2024		0	0.02	0	0	0	0	0.5	0	0	1	7	0.01	0	0.08	0.04	1	4	0	> 10.0	0	0	0	0	0.37	0	25	0	0	0	0	0	0	0
101	09LWCSB102	this work	100/07-23-055-22W4/03	C-644635	WCSB	53.7634	-113.156	FT SASK 7-23 1707.9m	WR	Core	Prairie Evaporite Formation		Halite	1707.9	10/01/2024		0	0.16	0	18	0	0	1	0	0	2	0	0.09	0	0.15	0.25	7	14	0	> 10.0	0	0.002	0	0	0.51	0	39	0	0	0	0	2	0	0
102	09LWCSB103	this work	100/07-23-055-22W4/03	C-644637	WCSB	53.7634	-113.156	FT SASK 7-23 1709.1m	WR	Core	Prairie Evaporite Formation		Halite	1709.1	10/01/2024		0	0.01	0	8	0	0	0.09	0	0	3	0	0	0	0.18	0	0	4	0	> 10.0	0	0	10	0	0.06	0	4	0	0	0	0	0	0	0
103	09LWCSB104	this work	100/07-23-055-22W4/03	C-644638	WCSB	53.7634	-113.156	FT SASK 7-23 1709.7m	WR	Core	Prairie Evaporite Formation		Halite	1709.7	10/01/2024		0	2.83	0	62	0	0	7.35	0	5	24	5	1.17	7	1.48	1.37	64	90	0	> 10.0	13	0.015	0	0	2.69	4	352	0	0.11	0	0	25	0	4
104	09LWCSB105	this work	100/07-23-055-22W4/03	C-644639	WCSB	53.7634	-113.156	FT SASK 7-23 1710.3m	WR	Core	Prairie Evaporite Formation		Halite	1710.3	10/01/2024		0	0.27	0	7	0	0	1.38	0	1	3	5	0.11	0	0.18	0.12	7	24	0	> 10.0	2	0.002	0	0	0.27	0	32	0	0.01	0	0	3	0	0
105	09LWCSB106	this work	100/07-23-055-22W4/03	C-644640	WCSB	53.7634	-113.156	FT SASK 7-23 1710.9m	WR	Core	Prairie Evaporite Formation		Halite	1710.9	10/01/2024		0	3.2	4	126	0	0	12	0	6	20	14	1.61	9	2.1	4.04	90	281	0	6.37	15	0.017	8	0	0.32	5	361	2	0.13	0	10	29	0	5
106	09LWCSB107	this work	100/07-23-055-22W4/03	C-644641	WCSB	53.7634	-113.156	FT SASK 7-23 1711.5m	WR	Core	Prairie Evaporite Formation		Halite	1711.5	10/01/2024		0	0	0	0	0	0	0.58	0	0	1	0	0	0	0.03	0.01	0	8	0	> 10.0	0	0	0	0	0.4	0	24	0	0	0	0	0	0	0
107	09LWCSB108	this work	100/07-23-055-22W4/03	C-644643	WCSB	53.7634	-113.156	FT SASK 7-23 1712.7m	WR	Core	Prairie Evaporite Formation		Halite	1712.7	10/01/2024		0	0.15	0	8	0	0	1.35	0	0	2	1	0.07	0	0.13	0.12	5	11	0	> 10.0	1	0.002	0	0	0.61	0	44	0	0	0	0	2	0	0
108	09LWCSB109	this work	100/07-23-055-22W4/03	C-644644	WCSB	53.7634	-113.156	FT SASK 7-23 1713.3m	WR	Core	Prairie Evaporite Formation		Halite	1713.3	10/01/2024		0	1.96	10	93	0	0	10.9	0	6	20	21	0.94	5	1.04	1.51	73	101	2	> 10.0	11	0.017	7	0	3.25	0	357	0	0.08	0	0	20	0	4
109	09LWCSB110	this work	100/07-23-055-22W4/03	C-666387	WCSB	53.7634	-113.156	PMC 140 FTSASK 1714.3m	WR	Core	Prairie Evaporite Formation		halite with thick marl partings	1714.3	10/01/2024		0	0.07	0	23	0	0	0.73	0	0	4	0	0.03	0	0.09	0.07	2	7	0	> 10.0	0	0	0	0	0.18	0	47	0	0	0	10	0	0	0
110	09LWCSB111	this work	100/07-23-055-22W4/03	C-666388	WCSB	53.7634	-113.156	PMC 140 FTSASK 1714.7m	WR	Core	Prairie Evaporite Formation		soft green dolomarl	1714.7	10/01/2024		0	3.51	0	113	0	0	20.9	0	7	37	7	1.63	9	2.02	2.43	74	370	0	4.02	18	0.027	0	0	0.31	5	459	2	0.16	0	0	31	0	8
111	09LWCSB112	this work	100/07-23-055-22W4/03	C-666389	WCSB	53.7634	-113.156	PMC 140 FTSASK 1715.35m	WR	Core	Prairie Evaporite Formation		soft green dolomarl	1715.35	10/01/2024		0	3.33	0	95	0	0	21.1	0	5	28	4	1.42	9	1.99	1.64	64	229	0	3.71	14	0.02	0	0	4.68	5	662	0	0.14	0	0	29	0	7
112	09LWCSB113	this work	100/07-23-055-22W4/03	C-666390	WCSB	53.7634	-113.156	PMC 140 FTSASK 1716m	WR	Core	Prairie Evaporite Formation		marly dolostone	1716	10/01/2024		0	6.36	8	159	1	0	6.58	0	10	45	17	2.98	18	2.99	4.29	169	252	1	3.86	28	0.056	11	0	0.58	8	385	4	0.26	0	0	58	0	7
113	09LWCSB114	this work	100/07-23-055-22W4/03	C-666391	WCSB	53.7634	-113.156	PMC 140 FTSASK 1716.5m	WR	Core	Prairie Evaporite Formation		halite, trace marl streaks	1716.5	10/01/2024		0	0.02	0	28	0	0	1.02	0	0	3	0	0.04	0	0.18	0.04	0	12	0	> 10.0	0	0	0	0	0.79	0	43	0	0	0	0	0	0	0
114	09LWCSB115	this work	100/07-23-055-22W4/03	C-666392	WCSB	53.7634	-113.156	PMC 140 FTSASK 1717.33m	WR	Core	Prairie Evaporite Formation		halite	1717.33	10/01/2024		0	0.05	0	0	0	0	0.24	0	0	1	1	0.02	0	0.17	0.03	1	7	0	> 10.0	0	0	0	0	0.09	0	9	0	0	0	0	0	0	0
115	09LWCSB116	this work	100/07-23-055-22W4/03	C-666393	WCSB	53.7634	-113.156	PMC 140 FTSASK 1717.93m	WR	Core	Prairie Evaporite Formation		halite	1717.93	10/01/2024		0	0	3	0	0	0	0.29	0	0	3	0	0.01	0	0.25	0.03	0	7	4	> 10.0	0	0	0	0	0.19	0	16	0	0	0	0	0	0	0
116	09LWCSB117	this work	100/07-23-055-22W4/03	C-666394	WCSB	53.7634	-113.156	PMC 140 FTSASK 1718.7m	WR	Core	Prairie Evaporite Formation		dolomarl-halite	1718.7	10/01/2024		0	0.02	0	0	0	0	0.35	0	0	5	0	0.01	0	0.22	0.04	0	6	0	> 10.0	0	0	0	0	0.23	0	19	0	0	0	0	0	0	0
117	09LWCSB118	this work	100/07-23-055-22W4/03	C-666395	WCSB	53.7634	-113.156	PMC 140 FTSASK 1719.5m	WR	Core	Prairie Evaporite Formation		dolomarl	1719.5	10/01/2024		0	2.63	7	77	0	0	9.51	0	8	20	17	1.21	6	2.4	3.42	54	246	0	> 10.0	16	0.02	14	0	0.2	0	152	0	0.1	0	0	23	0	5
118	09LWCSB119	this work	100/07-23-055-22W4/03	C-666396	WCSB	53.7634	-113.156	PMC 140 FTSASK 1720.15m	WR	Core	Prairie Evaporite Formation		halite	1720.15	10/01/2024		0	0	0	0	0	0	0.08	0	0	5	3	0	0	0.18	0	0	3	0	> 10.0	0	0	6	0	0.05	0	3	0	0	0	0	0	0	0
119	09LWCSB120	this work	100/07-23-055-22W4/03	C-666397	WCSB	53.7634	-113.156	PMC 140 FTSASK 1720.7m	WR	Core	Winnipegosis Formation		dolomarl, minor halite	1720.7	10/01/2024		< 0.3	4.19	< 3	152	1	< 2	11.7	< 0.3	5	23	3	1.7	12	3.07	1.94	54	219	< 1	5.6	16	0.022	< 3	< 5	0.08	6	262	< 2	0.12	< 5	< 10	31	< 5	8
120	09LWCSB121	this work	100/07-23-055-22W4/03	C-666398	WCSB	53.7634	-113.156	PMC 140 FTSASK 1721.4m	WR	Core	Winnipegosis Formation		dolomarl	1721.4	10/01/2024		< 0.3	5.47	< 3	148	1	< 2	9.03	< 0.3	7	36	5	1.79	15	2.93	1.43	58	205	< 1	6.72	22	0.021	< 3	< 5	0.28	8	330	< 2	0.2	< 5	< 10	41	< 5	8
121	09LWCSB122	this work	100/07-23-055-22W4/03	C-666399	WCSB	53.7634	-113.156	PMC 140 FTSASK 1721.95m	WR	Core	Winnipegosis Formation		microcrystalline dolostone	1721.95	10/01/2024		< 0.3	5.37	< 3	158	1	< 2	9.93	< 0.3	6	43	5	1.74	14	2.38	1.59	58	249	< 1	4.9	19	0.024	< 3	< 5	0.29	8	393	7	0.23	< 5	< 10	46	< 5	8
122	09LWCSB123	this work	100/07-23-055-22W4/03	C-666400	WCSB	53.7634	-113.156	PMC 140 FTSASK 1722.5m	WR	Core	Winnipegosis Formation		microcrystalline dolostone with pink salt veins	1722.5	10/01/2024		< 0.3	0.96	< 3	44	< 1	< 2	13.9	< 0.3	1	10	3	0.76	3	0.84	7.86	24	276	< 1	5.49	3	0.012	< 3	< 5	0.19	< 4	140	< 2	0.04	< 5	< 10	11	< 5	4
123	09LWCSB124	this work	100/07-23-055-22W4/03	C-666401	WCSB	53.7634	-113.156	PMC 140 FTSASK 1723.1m	WR	Core	Winnipegosis Formation		dolostone	1723.1	10/01/2024		< 0.3	6.42	6	142	1	< 2	7.98	< 0.3	14	29	33	2.43	19	2.13	4.57	81	214	2	0.69	32	0.021	21	< 5	1.48	9	345	5	0.25	< 5	< 10	53	< 5	7
124	09LWCSB125	this work	101/09-22-018-19W2/00	C-666568	WCSB	50.5384	-104.531	Victoria Plains 1528.7m	WR	Core	Dawson Bay Formation		dolomitic limestone	1528.7	02/22/24		< 0.3	0.25	< 3	16	< 1	< 2	29.9	< 0.3	< 1	4	1	0.13	2	0.31	1.68	2	74	< 1	7.39	2	0.004	< 3	< 5	0.12	< 4	214	< 2	0.01	< 5	30	< 2	< 5	1
125	09LWCSB126	this work	101/09-22-018-19W2/00	C-666569	WCSB	50.5384	-104.531	Victoria Plains 1529.7m	WR	Core	Dawson Bay Formation		dolomitic limestone	1529.7	02/22/24		< 0.3	0.33	< 3	20	< 1	< 2	37.3	< 0.3	< 1	4	1	0.13	2	0.44	0.92	1	72	< 1	2.66	3	0.004	< 3	< 5	0.14	< 4	248	< 2	0.01	< 5	10	< 2	< 5	< 1
126	09LWCSB127	this work	101/09-22-018-19W2/00	C-666570	WCSB	50.5384	-104.531	Victoria Plains 1531m	WR	Core	Dawson Bay Formation		dolomitic limestone	1531	02/22/24		< 0.3	0.24	< 3	17	< 1	< 2	33.5	< 0.3	< 1	4	1	0.12	2	0.25	1.57	2	89	< 1	5.72	3	0.003	< 3	< 5	0.09	< 4	200	< 2	0.01	< 5	20	< 2	< 5	2
127	09LWCSB128	this work	101/09-22-018-19W2/00	C-666571	WCSB	50.5384	-104.531	Victoria Plains 1532.05m	WR	Core	Dawson Bay Formation		dolomitic limestone	1532.05	02/22/24		< 0.3	0.15	< 3	19	< 1	< 2	32.6	< 0.3	< 1	3	2	0.13	2	0.17	1.15	1	80	< 1	7.16	3	0.003	< 3	< 5	0.16	< 4	223	< 2	< 0.01	< 5	30	< 2	< 5	< 1
128	09LWCSB129	this work	101/09-22-018-19W2/00	C-666572	WCSB	50.5384	-104.531	Victoria Plains 1533.2m	WR	Core	Dawson Bay Formation		dolomitic limestone	1533.2	02/22/24		< 0.3	0.37	< 3	40	< 1	< 2	26.1	< 0.3	< 1	7	2	0.25	2	0.41	4.16	3	120	< 1	6.6	5	0.005	< 3	< 5	0.19	< 4	173	< 2	0.02	< 5	30	3	< 5	2
129	09LWCSB130	this work	101/09-22-018-19W2/00	C-666573	WCSB	50.5384	-104.531	Victoria Plains 1534.45m	WR	Core	Dawson Bay Formation		dolomitic limestone	1534.45	02/22/24		< 0.3	0.25	< 3	27	< 1	< 2	32.2	< 0.3	< 1	6	2	0.14	2	0.26	2.23	2	118	< 1	5.86	3	0.008	< 3	< 5	0.12	< 4	280	< 2	0.01	< 5	20	2	< 5	1
130	09LWCSB131	this work	101/09-22-018-19W2/00	C-666574	WCSB	50.5384	-104.531	Victoria Plains 1535.64m	WR	Core	Dawson Bay Formation		dolomitic limestone	1535.64	02/22/24		< 0.3	1.85	< 3	87	< 1	< 2	28.7	< 0.3	3	21	8	0.88	6	1.2	3.13	19	155	< 1	1.48	16	0.019	< 3	< 5	0.3	< 4	455	< 2	0.09	< 5	10	25	< 5	3
131	09LWCSB132	this work	101/09-22-018-19W2/00	C-666575	WCSB	50.5384	-104.531	Victoria Plains 1536.6m	WR	Core	Dawson Bay Formation		dolomitic limestone	1536.6	02/22/24		< 0.3	0.42	< 3	20	< 1	< 2	31.7	< 0.3	< 1	6	27	0.21	2	0.42	4.11	4	145	< 1	2.52	5	0.011	4	< 5	0.11	< 4	362	< 2	0.02	< 5	10	4	< 5	2
132	09LWCSB133	this work	101/09-22-018-19W2/00	C-666576	WCSB	50.5384	-104.531	Victoria Plains 1537.77m	WR	Core	Dawson Bay Formation		calcareous dolostone	1537.77	02/22/24		< 0.3	0.47	< 3	21	< 1	< 2	30.6	< 0.3	< 1	7	3	0.24	2	0.48	4.5	4	150	< 1	3.06	4	0.013	< 3	< 5	0.12	< 4	356	< 2	0.02	< 5	10	4	< 5	2
133	09LWCSB134	this work	101/09-22-018-19W2/00	C-666577	WCSB	50.5384	-104.531	Victoria Plains 1538.95m	WR	Core	Dawson Bay Formation		calcareous dolostone	1538.95	02/22/24		< 0.3	0.49	< 3	27	< 1	< 2	31	< 0.3	1	7	3	0.23	2	0.52	4.42	5	152	< 1	2	4	0.012	< 3	< 5	0.13	< 4	391	< 2	0.02	< 5	10	4	< 5	3
134	09LWCSB135	this work	101/09-22-018-19W2/00	C-666578	WCSB	50.5384	-104.531	Victoria Plains 1539.79m	WR	Core	Dawson Bay Formation		calcareous dolostone	1539.79	02/22/24		< 0.3	0.67	< 3	27	< 1	< 2	28	< 0.3	1	8	5	0.33	3	0.7	5.48	8	166	< 1	2.94	6	0.022	< 3	< 5	0.17	< 4	332	< 2	0.03	< 5	10	6	< 5	3
135	09LWCSB136	this work	101/09-22-018-19W2/00	C-666579	WCSB	50.5384	-104.531	Victoria Plains 1540.95m	WR	Core	Dawson Bay Formation		calcareous dolostone	1540.95	02/22/24		< 0.3	0.44	< 3	28	< 1	< 2	32.4	< 0.3	1	6	3	0.23	2	0.46	4.2	6	148	< 1	2.45	4	0.012	< 3	< 5	0.14	< 4	343	< 2	0.02	< 5	10	4	< 5	3
136	09LWCSB137	this work	101/09-22-018-19W2/00	C-666580	WCSB	50.5384	-104.531	Victoria Plains 1542.15m	WR	Core	Dawson Bay Formation		dolomitic limestone	1542.15	02/22/24		< 0.3	0.42	< 3	18	< 1	< 2	31.1	< 0.3	< 1	7	4	0.27	2	0.42	3.96	6	151	< 1	3.31	5	0.013	< 3	< 5	0.26	< 4	347	< 2	0.02	< 5	10	4	< 5	3
137	09LWCSB138	this work	101/09-22-018-19W2/00	C-666581	WCSB	50.5384	-104.531	Victoria Plains 1543.53m	WR	Core	Dawson Bay Formation	Second red beds	calcareous dolostone	1543.53	02/22/24		< 0.3	0.66	< 3	27	< 1	< 2	19.1	< 0.3	1	9	14	0.49	2	0.61	7.17	13	178	2	7.68	11	0.02	< 3	< 5	0.3	< 4	127	< 2	0.03	< 5	30	9	< 5	4
138	09LWCSB139	this work	101/09-22-018-19W2/00	C-666582	WCSB	50.5384	-104.531	Victoria Plains 1544.34m	WR	Core	Dawson Bay Formation	Second red beds	dolostone	1544.34	02/22/24		< 0.3	1.84	4	70	< 1	< 2	13.2	< 0.3	3	21	19	0.96	5	1.34	8.23	48	213	< 1	5.03	16	0.018	8	< 5	0.32	< 4	167	< 2	0.08	< 5	20	21	< 5	5
139	09LWCSB140	this work	101/09-22-018-19W2/00	C-666583	WCSB	50.5384	-104.531	Victoria Plains 1545.1m	WR	Core	Dawson Bay Formation	Second red beds	argillaceous dolostone	1545.1	02/22/24		< 0.3	3.26	4	124	< 1	< 2	12.7	< 0.3	7	42	16	1.75	8	2.1	9.41	147	273	< 1	0.15	27	0.027	6	< 5	0.71	6	231	< 2	0.17	< 5	< 10	41	< 5	9
140	09LWCSB141	this work	101/09-22-018-19W2/00	C-666584	WCSB	50.5384	-104.531	Victoria Plains 1545.87m	WR	Core	Dawson Bay Formation	Second red beds	dolomitic marl	1545.87	02/22/24		< 0.3	3.48	8	114	< 1	< 2	11.7	< 0.3	9	32	15	1.94	8	1.73	10.5	261	297	< 1	0.18	30	0.031	< 3	< 5	0.84	6	319	< 2	0.18	< 5	< 10	40	< 5	8
141	09LWCSB142	this work	101/09-22-018-19W2/00	C-666585	WCSB	50.5384	-104.531	Victoria Plains 1546.6m	WR	Core	Dawson Bay Formation	Second red beds	marl	1546.6	02/22/24		< 0.3	2.94	6	83	< 1	< 2	12.1	< 0.3	7	17	16	1.55	7	1.3	11.9	198	284	< 1	0.28	24	0.025	4	< 5	0.56	5	272	< 2	0.13	< 5	< 10	33	< 5	6
142	09LWCSB143	this work	101/09-22-018-19W2/00	C-666586	WCSB	50.5384	-104.531	Victoria Plains 1547.4m	WR	Core	Dawson Bay Formation	Second red beds	marl	1547.4	02/22/24		< 0.3	7.44	6	288	2	< 2	2.18	< 0.3	15	76	18	3.27	18	2.29	8.13	444	315	< 1	0.37	74	0.058	< 3	< 5	0.34	15	384	< 2	0.26	< 5	< 10	68	< 5	13
143	09LWCSB144	this work	101/09-22-018-19W2/00	C-666587	WCSB	50.5384	-104.531	Victoria Plains 1547.85m	WR	Core	Dawson Bay Formation	Second red beds	marl	1547.85	02/22/24		< 0.3	4.41	3	156	1	< 2	8.66	< 0.3	9	23	13	1.93	11	1.34	8.41	237	293	< 1	0.19	43	0.029	< 3	< 5	0.05	9	267	< 2	0.12	< 5	< 10	30	< 5	10
144	09LWCSB145	this work	101/09-22-018-19W2/00	C-666588	WCSB	50.5384	-104.531	Victoria Plains 1548.45m	WR	Core	Dawson Bay Formation	Second red beds	marl	1548.45	02/22/24		< 0.3	3.1	4	118	< 1	< 2	11.4	< 0.3	6	14	6	1.37	8	1.72	9.51	185	249	< 1	1.34	26	0.027	< 3	< 5	0.29	6	278	< 2	0.15	< 5	< 10	40	< 5	8
145	09LWCSB146	this work	101/09-22-018-19W2/00	C-666589	WCSB	50.5384	-104.531	Victoria Plains 1548.88m	WR	Core	Prairie Evaporite		halitic-sylvitic marl, breccia fabric	1548.88	02/22/24		< 0.3	1.86	< 3	134	< 1	< 2	5.65	< 0.3	3	22	5	0.8	5	1.08	3.74	52	134	< 1	> 10.0	17	0.016	< 3	< 5	1.03	< 4	164	< 2	0.1	< 5	60	28	< 5	5
146	09LWCSB147	this work	101/09-22-018-19W2/00	C-666590	WCSB	50.5384	-104.531	Victoria Plains 1549.45m	WR	Core	Prairie Evaporite		halite	1549.45	02/22/24		< 0.3	0.08	< 3	54	< 1	< 2	0.51	< 0.3	< 1	8	< 1	0.04	< 1	0.08	0.25	1	14	< 1	> 10.0	1	0.001	< 3	< 5	0.13	< 4	26	< 2	< 0.01	< 5	100	< 2	< 5	< 1
147	09LWCSB148	this work	101/09-22-018-19W2/00	C-666591	WCSB	50.5384	-104.531	Victoria Plains 1550.25m	WR	Core	Prairie Evaporite		halite with marl partings	1550.25	02/22/24		< 0.3	0.65	< 3	65	< 1	< 2	2.97	< 0.3	1	10	2	0.44	2	0.41	2.05	9	72	< 1	> 10.0	6	0.006	< 3	< 5	0.25	< 4	94	< 2	0.03	< 5	80	9	< 5	2
148	09LWCSB149	this work	101/09-22-018-19W2/00	C-666592	WCSB	50.5384	-104.531	Victoria Plains 1550.85m	WR	Core	Prairie Evaporite		halite	1550.85	02/22/24		< 0.3	0.07	< 3	28	< 1	< 2	0.26	< 0.3	< 1	4	6	0.03	< 1	0.07	0.14	1	9	< 1	> 10.0	< 1	< 0.001	< 3	< 5	0.08	< 4	15	< 2	< 0.01	< 5	100	< 2	< 5	< 1
149	09LWCSB150	this work	101/09-22-018-19W2/00	C-666593	WCSB	50.5384	-104.531	Victoria Plains 1551.5m	WR	Core	Prairie Evaporite		halite	1551.5	02/22/24		< 0.3	< 0.01	< 3	90	< 1	< 2	0.35	< 0.3	< 1	3	< 1	< 0.01	< 1	0.06	0.04	< 1	6	< 1	> 10.0	< 1	< 0.001	< 3	< 5	0.28	< 4	30	< 2	< 0.01	< 5	90	< 2	< 5	< 1
150	09LWCSB151	this work	101/09-22-018-19W2/00	C-666594	WCSB	50.5384	-104.531	Victoria Plains 1552.57m	WR	Core	Prairie Evaporite		halite	1552.57	02/22/24		< 0.3	0.02	< 3	8	< 1	< 2	0.12	< 0.3	< 1	7	< 1	0.02	< 1	0.04	0.05	< 1	7	< 1	> 10.0	< 1	< 0.001	< 3	< 5	0.07	< 4	12	< 2	< 0.01	< 5	90	< 2	< 5	< 1
151	09LWCSB152	this work	101/09-22-018-19W2/00	C-666595	WCSB	50.5384	-104.531	Victoria Plains 1553.27m	WR	Core	Prairie Evaporite		halite	1553.27	02/22/24		< 0.3	0.1	< 3	23	< 1	< 2	0.38	< 0.3	< 1	3	< 1	0.04	< 1	0.09	0.2	1	13	< 1	> 10.0	1	< 0.001	< 3	< 5	0.13	< 4	23	< 2	< 0.01	< 5	90	< 2	< 5	< 1
152	09LWCSB153	this work	101/09-22-018-19W2/00	C-666596	WCSB	50.5384	-104.531	Victoria Plains 1554.35m	WR	Core	Prairie Evaporite		halite-pink salt	1554.35	02/22/24		< 0.3	0.14	< 3	13	< 1	< 2	0.67	< 0.3	< 1	7	2	0.15	< 1	4.2	0.57	3	27	< 1	> 10.0	1	0.001	< 3	< 5	0.01	< 4	13	< 2	< 0.01	< 5	40	2	< 5	< 1
153	09LWCSB154	this work	101/09-22-018-19W2/00	C-666597	WCSB	50.5384	-104.531	Victoria Plains 1555m	WR	Core	Prairie Evaporite		halite-pink salt	1555	02/22/24		< 0.3	0.44	< 3	33	< 1	< 2	3.43	< 0.3	< 1	6	2	0.22	1	4.56	2.88	11	65	< 1	> 10.0	4	0.005	< 3	< 5	0.02	< 4	61	< 2	0.02	< 5	60	6	< 5	1
154	09LWCSB155	this work	101/09-22-018-19W2/00	C-666598	WCSB	50.5384	-104.531	Victoria Plains 1556.18m	WR	Core	Prairie Evaporite		halite-pink salt	1556.18	02/22/24		< 0.3	0.02	< 3	30	< 1	< 2	0.11	< 0.3	< 1	40	< 1	< 0.01	< 1	0.78	0.08	< 1	6	< 1	> 10.0	< 1	< 0.001	< 3	< 5	0.03	< 4	7	< 2	< 0.01	< 5	100	< 2	< 5	< 1
155	09LWCSB156	this work	101/09-22-018-19W2/00	C-666599	WCSB	50.5384	-104.531	Victoria Plains 1557.4m	WR	Core	Prairie Evaporite		halite-pink salt	1557.4	02/22/24		< 0.3	0.17	4	13	< 1	< 2	0.42	< 0.3	< 1	3	1	0.13	< 1	4.17	0.33	3	18	< 1	> 10.0	3	0.002	< 3	< 5	0.06	< 4	13	< 2	0.01	< 5	60	3	< 5	< 1
156	09LWCSB157	this work	101/09-22-018-19W2/00	C-666600	WCSB	50.5384	-104.531	Victoria Plains 1558.25m	WR	Core	Prairie Evaporite		marl or dolostone	1558.25	02/22/24		< 0.3	3.74	5	169	< 1	< 2	7.85	< 0.3	7	25	5	1.71	10	2.86	7.27	61	276	< 1	0.7	32	0.042	< 3	< 5	0.18	8	130	< 2	0.18	< 5	< 10	37	< 5	13
157	09LWCSB158	this work	101/09-22-018-19W2/00	C-666601	WCSB	50.5384	-104.531	Victoria Plains 1558.55m	WR	Core	Prairie Evaporite		halite-pink salt with claystone partings	1558.55	02/22/24		< 0.3	1.35	< 3	65	< 1	< 2	3.77	< 0.3	2	17	2	0.92	4	2.35	2.98	23	117	< 1	> 10.0	12	0.012	< 3	< 5	0.53	< 4	110	< 2	0.08	< 5	70	18	< 5	4
158	09LWCSB159	this work	101/09-22-018-19W2/00	C-666602	WCSB	50.5384	-104.531	Victoria Plains 1559.66m	WR	Core	Prairie Evaporite		halite	1559.66	02/22/24		< 0.3	0.02	< 3	25	< 1	< 2	0.06	< 0.3	< 1	< 1	1	< 0.01	< 1	0.07	0.04	< 1	3	< 1	> 10.0	< 1	< 0.001	3	< 5	0.01	< 4	4	< 2	< 0.01	< 5	100	< 2	< 5	< 1
159	09LWCSB160	this work	101/09-22-018-19W2/00	C-666603	WCSB	50.5384	-104.531	Victoria Plains 1560.8m	WR	Core	Prairie Evaporite		halite-pink salt - the top of pink-salt interval	1560.8	02/22/24		< 0.3	0.11	< 3	20	< 1	< 2	0.43	< 0.3	< 1	3	1	0.14	< 1	4.39	0.26	2	17	< 1	> 10.0	1	< 0.001	< 3	< 5	0.07	< 4	10	< 2	< 0.01	< 5	50	2	< 5	< 1
160	09LWCSB161	this work	101/09-22-018-19W2/00	C-666604	WCSB	50.5384	-104.531	Victoria Plains 1561.45m	WR	Core	Prairie Evaporite		halite-pink salt	1561.45	02/22/24		< 0.3	0.13	5	22	< 1	< 2	0.48	< 0.3	< 1	11	4	0.15	< 1	4.43	0.3	2	18	< 1	> 10.0	4	< 0.001	< 3	< 5	0.08	< 4	11	< 2	< 0.01	< 5	50	2	< 5	< 1
161	09LWCSB162	this work	101/09-22-018-19W2/00	C-666605	WCSB	50.5384	-104.531	Victoria Plains 1562.6m	WR	Core	Prairie Evaporite		halite-pink salt	1562.6	02/22/24		< 0.3	0.03	< 3	< 7	< 1	< 2	0.08	< 0.3	< 1	2	< 1	0.02	< 1	0.56	0.05	< 1	5	< 1	> 10.0	< 1	< 0.001	< 3	< 5	0.04	< 4	4	< 2	< 0.01	< 5	100	< 2	< 5	< 1
162	09LWCSB163	this work	101/09-22-018-19W2/00	C-666606	WCSB	50.5384	-104.531	Victoria Plains 1563.8m	WR	Core	Prairie Evaporite		halite-pink salt	1563.8	02/22/24		< 0.3	0.05	< 3	16	< 1	< 2	0.27	< 0.3	< 1	5	< 1	0.04	< 1	4.59	0.12	< 1	14	< 1	> 10.0	< 1	< 0.001	< 3	< 5	0.09	< 4	9	< 2	< 0.01	< 5	40	< 2	< 5	< 1
163	09LWCSB164	this work	101/09-22-018-19W2/00	C-666607	WCSB	50.5384	-104.531	Victoria Plains 1564.75m	WR	Core	Prairie Evaporite		halite-pink salt	1564.75	02/22/24		< 0.3	0.04	< 3	32	< 1	< 2	0.06	< 0.3	< 1	3	< 1	0.03	< 1	5.83	0.05	< 1	7	< 1	> 10.0	< 1	< 0.001	< 3	< 5	0.02	< 4	3	< 2	< 0.01	< 5	80	< 2	< 5	< 1
164	09LWCSB165	this work	101/09-22-018-19W2/00	C-666608	WCSB	50.5384	-104.531	Victoria Plains 1565.9m	WR	Core	Prairie Evaporite		halite-pink salt	1565.9	02/22/24		< 0.3	0.37	< 3	32	< 1	< 2	1.03	< 0.3	< 1	5	1	0.39	1	6.8	0.64	6	34	< 1	9.87	3	0.004	< 3	< 5	0.23	< 4	27	< 2	0.02	< 5	30	6	< 5	1
165	09LWCSB166	this work	101/09-22-018-19W2/00	C-666609	WCSB	50.5384	-104.531	Victoria Plains 1567.1m	WR	Core	Prairie Evaporite		halite-pink salt	1567.1	02/22/24		< 0.3	0.08	< 3	32	< 1	< 2	0.23	< 0.3	< 1	2	< 1	0.11	< 1	5.65	0.14	1	19	< 1	> 10.0	1	< 0.001	< 3	< 5	0.05	< 4	7	< 2	< 0.01	< 5	30	2	< 5	< 1
166	09LWCSB167	this work	101/09-22-018-19W2/00	C-666610	WCSB	50.5384	-104.531	Victoria Plains 1568.2m	WR	Core	Prairie Evaporite		halite-pink salt	1568.2	02/22/24		< 0.3	0.66	< 3	153	< 1	< 2	1.38	< 0.3	1	15	3	0.54	2	4.45	1.16	13	61	< 1	> 10.0	6	0.006	< 3	< 5	0.18	< 4	33	< 2	0.04	< 5	50	11	< 5	2
167	09LWCSB168	this work	101/09-22-018-19W2/00	C-666611	WCSB	50.5384	-104.531	Victoria Plains 1569.43m	WR	Core	Prairie Evaporite		halite	1569.43	02/22/24		< 0.3	< 0.01	< 3	11	< 1	< 2	0.01	< 0.3	< 1	4	< 1	< 0.01	< 1	4.98	< 0.01	< 1	5	< 1	> 10.0	< 1	< 0.001	< 3	< 5	< 0.01	< 4	2	< 2	< 0.01	< 5	50	< 2	< 5	< 1
168	09LWCSB169	this work	101/09-22-018-19W2/00	C-666612	WCSB	50.5384	-104.531	Victoria Plains 1570.3m	WR	Core	Prairie Evaporite		halite-?carnalline	1570.3	02/22/24		< 0.3	< 0.01	< 3	15	< 1	< 2	< 0.01	< 0.3	< 1	2	< 1	< 0.01	< 1	4.31	< 0.01	< 1	2	< 1	> 10.0	< 1	< 0.001	< 3	< 5	< 0.01	< 4	1	< 2	< 0.01	< 5	50	< 2	< 5	< 1
169	09LWCSB170	this work	101/09-22-018-19W2/00	C-666613	WCSB	50.5384	-104.531	Victoria Plains 1571.3m	WR	Core	Prairie Evaporite		halite-pink salt	1571.3	02/22/24		< 0.3	0.14	< 3	18	< 1	< 2	0.36	< 0.3	< 1	2	1	0.17	< 1	4.22	0.23	2	18	3	6.32	2	0.001	< 3	< 5	0.06	< 4	10	< 2	< 0.01	< 5	20	3	< 5	< 1
170	09LWCSB171	this work	101/09-22-018-19W2/00	C-666614	WCSB	50.5384	-104.531	Victoria Plains 1572.45m	WR	Core	Prairie Evaporite		halite with little pink salt	1572.45	02/22/24		< 0.3	0.1	< 3	12	< 1	< 2	0.2	< 0.3	< 1	5	< 1	0.06	< 1	2.11	0.12	2	13	< 1	> 10.0	1	< 0.001	8	< 5	0.08	< 4	12	< 2	< 0.01	< 5	90	< 2	< 5	< 1
171	09LWCSB172	this work	101/09-22-018-19W2/00	C-666615	WCSB	50.5384	-104.531	Victoria Plains 1573.58m	WR	Core	Prairie Evaporite		halite	1573.58	02/22/24		< 0.3	< 0.01	< 3	26	< 1	< 2	0.05	< 0.3	< 1	2	< 1	< 0.01	< 1	0.72	0.02	< 1	3	< 1	> 10.0	< 1	< 0.001	< 3	< 5	0.02	< 4	5	< 2	< 0.01	< 5	100	< 2	< 5	< 1
172	09LWCSB173	this work	101/09-22-018-19W2/00	C-666616	WCSB	50.5384	-104.531	Victoria Plains 1574.68m	WR	Core	Prairie Evaporite		halite with little pink salt	1574.68	02/22/24		< 0.3	0.21	< 3	27	< 1	< 2	0.46	< 0.3	< 1	2	9	0.12	1	1.34	0.35	4	23	< 1	> 10.0	3	0.002	< 3	< 5	0.04	< 4	15	< 2	0.01	< 5	90	3	< 5	< 1
173	09LWCSB174	this work	101/09-22-018-19W2/00	C-666617	WCSB	50.5384	-104.531	Victoria Plains 1575.6m	WR	Core	Prairie Evaporite		halite with little pink salt	1575.6	02/22/24		< 0.3	0.03	< 3	17	< 1	< 2	0.1	< 0.3	< 1	< 1	< 1	0.02	< 1	4.06	0.05	< 1	5	< 1	> 10.0	< 1	< 0.001	< 3	< 5	0.04	< 4	7	< 2	< 0.01	< 5	80	< 2	< 5	< 1
174	09LWCSB175	this work	101/09-22-018-19W2/00	C-666618	WCSB	50.5384	-104.531	Victoria Plains 1576.6m	WR	Core	Prairie Evaporite		halite-sylvite	1576.6	02/22/24		< 0.3	0.11	< 3	30	< 1	< 2	0.38	< 0.3	< 1	4	< 1	0.12	< 1	5.01	0.18	2	15	< 1	6.51	1	< 0.001	< 3	< 5	0.11	< 4	15	< 2	< 0.01	< 5	20	< 2	< 5	< 1
175	09LWCSB176	this work	101/09-22-018-19W2/00	C-666619	WCSB	50.5384	-104.531	Victoria Plains 1577.6m	WR	Core	Prairie Evaporite		halite-sylvite with profuse marl partings	1577.6	02/22/24		< 0.3	1.08	< 3	68	< 1	< 2	3.98	< 0.3	2	14	2	0.45	4	1.93	2.79	26	91	< 1	> 10.0	10	0.01	< 3	< 5	0.53	< 4	94	< 2	0.06	< 5	80	15	< 5	3
176	09LWCSB177	this work	101/09-22-018-19W2/00	C-666620	WCSB	50.5384	-104.531	Victoria Plains 1578.6m	WR	Core	Prairie Evaporite		halite with minor sylvite	1578.6	02/22/24		< 0.3	0.01	< 3	21	< 1	< 2	0.04	< 0.3	< 1	3	< 1	< 0.01	< 1	1.05	0.04	< 1	3	< 1	> 10.0	< 1	< 0.001	< 3	< 5	< 0.01	< 4	7	< 2	< 0.01	< 5	100	< 2	< 5	< 1
177	09LWCSB178	this work	101/09-22-018-19W2/00	C-666621	WCSB	50.5384	-104.531	Victoria Plains 1579.75m	WR	Core	Prairie Evaporite		halite-sylvite	1579.75	02/22/24		< 0.3	0.61	< 3	52	< 1	< 2	2.56	< 0.3	< 1	8	3	0.55	2	4.37	1.74	16	82	< 1	2.54	6	0.006	< 3	< 5	0.31	< 4	70	< 2	0.03	< 5	< 10	9	< 5	2
178	09LWCSB179	this work	101/09-22-018-19W2/00	C-666622	WCSB	50.5384	-104.531	Victoria Plains 1580.6m	WR	Core	Prairie Evaporite		halite-sylvite	1580.6	02/22/24		< 0.3	0.06	< 3	19	< 1	< 2	0.17	< 0.3	< 1	1	< 1	0.04	< 1	4.98	0.06	< 1	11	< 1	9.21	1	< 0.001	< 3	< 5	0.09	< 4	10	< 2	< 0.01	< 5	30	< 2	< 5	< 1
179	09LWCSB180	this work	101/09-22-018-19W2/00	C-666623	WCSB	50.5384	-104.531	Victoria Plains 1581.62m	WR	Core	Prairie Evaporite		halite with minor sylvite	1581.62	02/22/24		< 0.3	0.3	< 3	49	< 1	< 2	0.69	< 0.3	< 1	3	< 1	0.17	1	1.79	0.53	5	27	< 1	> 10.0	3	0.002	< 3	< 5	0.02	< 4	16	< 2	0.02	< 5	90	5	< 5	< 1
180	09LWCSB181	this work	101/09-22-018-19W2/00	C-666624	WCSB	50.5384	-104.531	Victoria Plains 1582.82m	WR	Core	Prairie Evaporite		halite with minor sylvite	1582.82	02/22/24		< 0.3	0.06	< 3	11	< 1	< 2	0.14	< 0.3	< 1	2	< 1	0.03	< 1	4.24	0.11	1	7	< 1	> 10.0	< 1	< 0.001	< 3	< 5	< 0.01	< 4	6	< 2	< 0.01	< 5	80	< 2	< 5	< 1
181	09LWCSB182	this work	101/09-22-018-19W2/00	C-666625	WCSB	50.5384	-104.531	Victoria Plains 1583.8m	WR	Core	Prairie Evaporite		soft red marl in base of 1575.3-1583.8 m interval	1583.8	02/22/24		< 0.3	2.43	5	100	< 1	< 2	5.09	< 0.3	3	29	3	1.67	6	1.65	3.78	64	141	< 1	> 10.0	21	0.02	< 3	< 5	1.22	5	174	< 2	0.13	< 5	60	32	< 5	7
182	09LWCSB183	this work	101/09-22-018-19W2/00	C-666627	WCSB	50.5384	-104.531	Victoria Plains 1585.95m	WR	Core	Prairie Evaporite		halite with trace marl partings	1585.95	02/22/24		< 0.3	0.04	< 3	74	< 1	< 2	0.66	< 0.3	< 1	7	< 1	0.02	< 1	0.1	0.1	1	7	< 1	> 10.0	< 1	< 0.001	< 3	< 5	0.47	< 4	31	< 2	< 0.01	< 5	100	< 2	< 5	< 1
183	09LWCSB184	this work	101/09-22-018-19W2/00	C-666628	WCSB	50.5384	-104.531	Victoria Plains 1586.6m	WR	Core	Prairie Evaporite		halite	1586.6	02/22/24		< 0.3	0.01	< 3	57	< 1	< 2	0.27	< 0.3	< 1	2	< 1	< 0.01	< 1	0.99	0.04	< 1	8	< 1	> 10.0	< 1	< 0.001	< 3	< 5	0.2	< 4	14	< 2	< 0.01	< 5	90	< 2	< 5	< 1
184	09LWCSB185	this work	101/09-22-018-19W2/00	C-666629	WCSB	50.5384	-104.531	Victoria Plains 1587.8m	WR	Core	Prairie Evaporite		halite with trace sylvite	1587.8	02/22/24		< 0.3	0.02	< 3	16	< 1	< 2	0.05	< 0.3	< 1	4	< 1	< 0.01	< 1	0.74	0.04	< 1	11	< 1	> 10.0	< 1	< 0.001	< 3	< 5	0.01	< 4	7	< 2	< 0.01	< 5	90	< 2	< 5	< 1
185	09LWCSB186	this work	101/09-22-018-19W2/00	C-666630	WCSB	50.5384	-104.531	Victoria Plains 1588.9m	WR	Core	Prairie Evaporite		halite with trace sylvite	1588.9	02/22/24		< 0.3	< 0.01	< 3	12	< 1	< 2	0.11	< 0.3	< 1	3	< 1	< 0.01	< 1	1.4	0.02	< 1	5	< 1	> 10.0	< 1	< 0.001	< 3	< 5	0.06	< 4	9	< 2	< 0.01	< 5	90	< 2	< 5	< 1
186	09LWCSB187	this work	101/09-22-018-19W2/00	C-666631	WCSB	50.5384	-104.531	Victoria Plains 1589.3m	WR	Core	Prairie Evaporite		dolomitic marl	1589.3	02/22/24		< 0.3	3.83	5	192	< 1	< 2	7.36	< 0.3	7	29	5	2.51	11	2.53	6.33	78	239	< 1	5.09	33	0.036	< 3	< 5	0.42	8	173	< 2	0.23	< 5	20	57	< 5	11
187	09LWCSB188	this work	101/09-22-018-19W2/00	C-666632	WCSB	50.5384	-104.531	Victoria Plains 1590.15m	WR	Core	Prairie Evaporite		halite-sylvite	1590.15	02/22/24		< 0.3	0.21	< 3	28	< 1	< 2	1.48	< 0.3	< 1	3	< 1	0.11	1	0.31	0.33	4	15	< 1	> 10.0	2	0.002	24	< 5	0.96	< 4	53	< 2	0.01	< 5	100	3	< 5	< 1
188	09LWCSB189	this work	101/09-22-018-19W2/00	C-666633	WCSB	50.5384	-104.531	Victoria Plains 1591.05m	WR	Core	Prairie Evaporite		halite with minor sylvite & carnalline	1591.05	02/22/24		< 0.3	0.11	< 3	29	< 1	< 2	0.52	< 0.3	< 1	7	1	0.07	< 1	4.03	0.17	3	11	< 1	> 10.0	1	< 0.001	< 3	< 5	0.28	< 4	27	< 2	< 0.01	< 5	50	2	< 5	< 1
189	09LWCSB190	this work	101/09-22-018-19W2/00	C-666634	WCSB	50.5384	-104.531	Victoria Plains 1592.3m	WR	Core	Prairie Evaporite		halite with minor sylvite	1592.3	02/22/24		< 0.3	< 0.01	< 3	< 7	< 1	< 2	0.18	< 0.3	< 1	2	< 1	< 0.01	< 1	0.61	0.03	< 1	5	< 1	> 10.0	< 1	< 0.001	< 3	< 5	0.12	< 4	9	< 2	< 0.01	< 5	90	< 2	< 5	< 1
190	09LWCSB191	this work	101/09-22-018-19W2/00	C-666635	WCSB	50.5384	-104.531	Victoria Plains 1593.37m	WR	Core	Prairie Evaporite		halite with minor sylvite	1593.37	02/22/24		< 0.3	0.01	< 3	13	< 1	< 2	0.07	< 0.3	< 1	2	9	< 0.01	< 1	0.79	0.04	< 1	5	< 1	> 10.0	< 1	< 0.001	< 3	< 5	0.03	< 4	10	< 2	< 0.01	< 5	100	< 2	< 5	< 1
191	09LWCSB192	this work	101/09-22-018-19W2/00	C-666636	WCSB	50.5384	-104.531	Victoria Plains 1594.44m	WR	Core	Prairie Evaporite		halite with minor sylvite & carnalline	1594.44	02/22/24		< 0.3	0.02	< 3	12	< 1	< 2	0.17	< 0.3	< 1	3	< 1	0.02	< 1	2.6	0.05	< 1	4	< 1	> 10.0	< 1	< 0.001	< 3	< 5	0.09	< 4	8	< 2	< 0.01	< 5	90	< 2	< 5	< 1
192	09LWCSB193	this work	101/09-22-018-19W2/00	C-666637	WCSB	50.5384	-104.531	Victoria Plains 1595.7m	WR	Core	Prairie Evaporite		halite with minor sylvite & carnalline	1595.7	02/22/24		< 0.3	0.08	< 3	10	< 1	< 2	0.24	< 0.3	< 1	4	1	0.06	< 1	4.31	0.17	2	8	< 1	> 10.0	< 1	< 0.001	< 3	< 5	0.02	< 4	7	< 2	< 0.01	< 5	90	< 2	< 5	< 1
193	09LWCSB194	this work	101/09-22-018-19W2/00	C-666638	WCSB	50.5384	-104.531	Victoria Plains 1596.6m	WR	Core	Prairie Evaporite		halite with minor sylvite	1596.6	02/22/24		< 0.3	0.02	< 3	23	< 1	< 2	0.08	< 0.3	< 1	1	< 1	0.01	< 1	1.54	0.06	< 1	3	< 1	> 10.0	< 1	< 0.001	< 3	< 5	< 0.01	< 4	10	< 2	< 0.01	< 5	90	< 2	< 5	< 1
194	09LWCSB195	this work	101/09-22-018-19W2/00	C-666639	WCSB	50.5384	-104.531	Victoria Plains 1597.8m	WR	Core	Prairie Evaporite		halite with minor sylvite & carnalline	1597.8	02/22/24		< 0.3	0.01	< 3	74	< 1	< 2	0.05	< 0.3	< 1	1	< 1	0.02	< 1	2.23	1.35	< 1	3	< 1	> 10.0	4	< 0.001	< 3	< 5	0.01	< 4	5	< 2	< 0.01	< 5	80	< 2	< 5	< 1
195	09LWCSB196	this work	101/09-22-018-19W2/00	C-666640	WCSB	50.5384	-104.531	Victoria Plains 1598.92m	WR	Core	Prairie Evaporite		carnallitic halite	1598.92	02/22/24		< 0.3	0.04	< 3	98	< 1	< 2	0.35	< 0.3	< 1	2	< 1	0.04	< 1	1.23	0.88	1	7	< 1	> 10.0	1	< 0.001	< 3	< 5	0.17	< 4	14	< 2	< 0.01	< 5	90	< 2	< 5	< 1
196	09LWCSB197	this work	101/09-22-018-19W2/00	C-666641	WCSB	50.5384	-104.531	Victoria Plains 1600.07m	WR	Core	Prairie Evaporite		carnallitic halite	1600.07	02/22/24		< 0.3	0.11	< 3	20	< 1	< 2	0.2	< 0.3	< 1	3	< 1	0.06	< 1	1.22	0.72	3	10	< 1	> 10.0	1	< 0.001	< 3	< 5	0.07	< 4	13	< 2	< 0.01	< 5	90	< 2	< 5	< 1
197	09LWCSB198	this work	101/09-22-018-19W2/00	C-666642	WCSB	50.5384	-104.531	Victoria Plains 1601.27m	WR	Core	Prairie Evaporite		halite with monor carnallite	1601.27	02/22/24		< 0.3	< 0.01	< 3	49	< 1	< 2	0.16	< 0.3	< 1	9	< 1	< 0.01	< 1	2.3	0.73	< 1	5	< 1	> 10.0	< 1	< 0.001	< 3	< 5	0.1	< 4	9	< 2	< 0.01	< 5	90	< 2	< 5	< 1
198	09LWCSB199	this work	101/09-22-018-19W2/00	C-666643	WCSB	50.5384	-104.531	Victoria Plains 1602.1m	WR	Core	Prairie Evaporite		carnallitic halite	1602.1	02/22/24		< 0.3	0.03	< 3	48	< 1	< 2	0.18	< 0.3	< 1	3	< 1	0.02	< 1	3.27	1	< 1	5	< 1	> 10.0	< 1	< 0.001	< 3	< 5	0.07	< 4	8	< 2	< 0.01	< 5	80	< 2	< 5	< 1
199	09LWCSB200	this work	101/09-22-018-19W2/00	C-666644	WCSB	50.5384	-104.531	Victoria Plains 1603m	WR	Core	Prairie Evaporite		carnallitic halite	1603	02/22/24		< 0.3	0.02	< 3	11	< 1	< 2	0.21	< 0.3	< 1	4	< 1	0.01	< 1	3.96	0.44	< 1	6	< 1	> 10.0	< 1	< 0.001	< 3	< 5	0.11	< 4	12	< 2	< 0.01	< 5	80	< 2	< 5	< 1
200	09LWCSB201	this work	101/09-22-018-19W2/00	C-666645	WCSB	50.5384	-104.531	Victoria Plains 1603.9m	WR	Core	Prairie Evaporite		carnallitic halite	1603.9	02/22/24		< 0.3	0.04	< 3	34	< 1	< 2	0.11	< 0.3	< 1	3	< 1	0.02	< 1	6.55	1.19	< 1	5	< 1	> 10.0	< 1	< 0.001	< 3	< 5	< 0.01	< 4	3	< 2	< 0.01	< 5	40	< 2	< 5	< 1
201	09LWCSB202	this work	101/09-22-018-19W2/00	C-666646	WCSB	50.5384	-104.531	Victoria Plains 1604.96m	WR	Core	Prairie Evaporite		carnallitic halite	1604.96	02/22/24		< 0.3	0.24	< 3	43	< 1	< 2	0.79	< 0.3	< 1	3	< 1	0.1	< 1	2.85	0.62	5	18	< 1	> 10.0	2	0.002	< 3	< 5	< 0.01	< 4	12	< 2	< 0.01	< 5	90	2	< 5	< 1
202	09LWCSB203	this work	101/09-22-018-19W2/00	C-666647	WCSB	50.5384	-104.531	Victoria Plains 1606m	WR	Core	Prairie Evaporite		carnallitic halite	1606	02/22/24		< 0.3	0.08	< 3	46	< 1	< 2	0.65	< 0.3	< 1	5	< 1	0.07	< 1	4.09	0.75	1	14	< 1	> 10.0	< 1	< 0.001	< 3	< 5	0.42	< 4	31	< 2	< 0.01	< 5	60	< 2	< 5	< 1
203	09LWCSB204	this work	101/09-22-018-19W2/00	C-666648	WCSB	50.5384	-104.531	Victoria Plains 1606.8m	WR	Core	Prairie Evaporite		halite with minor carnallite	1606.8	02/22/24		< 0.3	0.1	< 3	33	< 1	< 2	0.4	< 0.3	< 1	5	< 1	0.05	< 1	4.09	0.21	2	15	< 1	> 10.0	1	< 0.001	< 3	< 5	0.15	< 4	15	< 2	< 0.01	< 5	70	2	< 5	< 1
204	09LWCSB205	this work	101/09-22-018-19W2/00	C-666649	WCSB	50.5384	-104.531	Victoria Plains 1608m	WR	Core	Prairie Evaporite		carnallitic halite	1608	02/22/24		< 0.3	0.21	< 3	113	< 1	< 2	0.75	< 0.3	< 1	7	< 1	0.12	< 1	3.22	1.94	4	18	< 1	7.33	2	0.002	< 3	< 5	0.19	< 4	21	< 2	0.01	< 5	20	3	< 5	< 1
205	09LWCSB206	this work	101/09-22-018-19W2/00	C-666650	WCSB	50.5384	-104.531	Victoria Plains 1608.81m	WR	Core	Prairie Evaporite		carnallitic halite	1608.81	02/22/24		< 0.3	0.12	< 3	56	< 1	< 2	0.48	< 0.3	< 1	3	< 1	0.14	< 1	3.85	1.54	2	13	< 1	> 10.0	3	0.001	15	< 5	0.12	< 4	13	< 2	< 0.01	< 5	80	< 2	< 5	< 1
206	09LWCSB207	this work	101/09-22-018-19W2/00	C-666651	WCSB	50.5384	-104.531	Victoria Plains 1610.05m	WR	Core	Prairie Evaporite		carnallitic halite	1610.05	02/22/24		< 0.3	0.08	< 3	82	< 1	< 2	0.27	< 0.3	< 1	3	< 1	0.04	< 1	0.84	0.6	2	7	< 1	> 10.0	1	< 0.001	< 3	< 5	< 0.01	< 4	5	< 2	< 0.01	< 5	90	< 2	< 5	< 1
207	09LWCSB208	this work	101/09-22-018-19W2/00	C-666652	WCSB	50.5384	-104.531	Victoria Plains 1611m	WR	Core	Prairie Evaporite		gigantocrystalline carnallitic halite	1611	02/22/24		< 0.3	0.05	< 3	39	< 1	< 2	0.18	< 0.3	< 1	2	< 1	0.05	< 1	4.76	1.1	1	7	< 1	> 10.0	1	< 0.001	< 3	< 5	< 0.01	< 4	3	< 2	< 0.01	< 5	70	< 2	< 5	< 1
208	09LWCSB209	this work	101/09-22-018-19W2/00	C-666653	WCSB	50.5384	-104.531	Victoria Plains 1612m	WR	Core	Prairie Evaporite		gigantocrystalline halite with minor carnallite	1612	02/22/24		< 0.3	< 0.01	< 3	82	< 1	< 2	0.03	< 0.3	< 1	2	< 1	< 0.01	< 1	1.04	0.63	< 1	4	< 1	> 10.0	1	< 0.001	< 3	< 5	< 0.01	< 4	5	< 2	< 0.01	< 5	90	< 2	< 5	< 1
209	09LWCSB210	this work	101/09-22-018-19W2/00	C-666654	WCSB	50.5384	-104.531	Victoria Plains 1613.2m	WR	Core	Prairie Evaporite		gigantocrystalline carnallitic halite	1613.2	02/22/24		< 0.3	< 0.01	< 3	138	< 1	< 2	0.04	< 0.3	< 1	2	< 1	0.01	< 1	1.77	0.96	< 1	4	< 1	> 10.0	< 1	< 0.001	< 3	< 5	< 0.01	< 4	3	< 2	< 0.01	< 5	90	< 2	< 5	< 1
210	09LWCSB211	this work	101/09-22-018-19W2/00	C-666655	WCSB	50.5384	-104.531	Victoria Plains 1614.05m	WR	Core	Prairie Evaporite		gigantocrystalline carnallitic halite	1614.05	02/22/24		< 0.3	< 0.01	< 3	43	< 1	< 2	0.03	< 0.3	< 1	2	< 1	< 0.01	< 1	0.62	0.33	< 1	3	< 1	> 10.0	< 1	< 0.001	< 3	< 5	< 0.01	< 4	1	< 2	< 0.01	< 5	90	< 2	< 5	< 1
211	09LWCSB212	this work	101/09-22-018-19W2/00	C-666656	WCSB	50.5384	-104.531	Victoria Plains 1615.25m	WR	Core	Prairie Evaporite		gigantocrystalline carnallitic halite	1615.25	02/22/24		< 0.3	0.01	< 3	18	< 1	< 2	0.09	< 0.3	< 1	8	< 1	0.09	< 1	3.25	3.71	< 1	8	< 1	> 10.0	< 1	< 0.001	5	< 5	0.05	< 4	4	2	< 0.01	< 5	60	< 2	< 5	< 1
212	09LWCSB213	this work	101/09-22-018-19W2/00	C-666657	WCSB	50.5384	-104.531	Victoria Plains 1616.85m	WR	Core	Prairie Evaporite		halite with minor carnallite	1616.85	02/22/24		< 0.3	0.01	< 3	31	< 1	< 2	0.5	< 0.3	< 1	4	< 1	< 0.01	< 1	0.18	0.1	< 1	4	< 1	> 10.0	< 1	< 0.001	< 3	< 5	0.41	< 4	15	< 2	< 0.01	< 5	100	< 2	< 5	< 1
213	09LWCSB214	this work	101/09-22-018-19W2/00	C-666658	WCSB	50.5384	-104.531	Victoria Plains 1617.7m	WR	Core	Prairie Evaporite		gigantocrystalline carnallitic halite	1617.7	02/22/24		< 0.3	< 0.01	< 3	12	< 1	< 2	0.02	< 0.3	< 1	3	< 1	0.04	< 1	4.5	3.16	< 1	4	< 1	0.3	2	< 0.001	< 3	< 5	0.01	< 4	1	< 2	< 0.01	< 5	< 10	< 2	< 5	< 1
214	09LWCSB215	this work	101/09-22-018-19W2/00	C-666659	WCSB	50.5384	-104.531	Victoria Plains 1618.83m	WR	Core	Prairie Evaporite		gigantocrystalline halite	1618.83	02/22/24		< 0.3	< 0.01	< 3	< 7	< 1	< 2	0.42	< 0.3	< 1	4	< 1	< 0.01	< 1	0.12	0.03	< 1	8	< 1	> 10.0	< 1	< 0.001	< 3	< 5	0.34	< 4	11	< 2	< 0.01	< 5	100	< 2	< 5	< 1
215	09LWCSB216	this work	101/09-22-018-19W2/00	C-666660	WCSB	50.5384	-104.531	Victoria Plains 1619.5m	WR	Core	Prairie Evaporite		a thin (<5 cm) interbed of green marl	1619.5	02/22/24		< 0.3	0.88	< 3	42	< 1	< 2	12.1	< 0.3	2	14	1	0.36	3	0.65	2.07	32	45	< 1	0.45	7	0.012	< 3	< 5	9.76	< 4	557	< 2	0.06	< 5	< 10	12	< 5	2
216	09LWCSB217	this work	101/09-22-018-19W2/00	C-666661	WCSB	50.5384	-104.531	Victoria Plains 1620.55m	WR	Core	Prairie Evaporite		halite with minor pink salt	1620.55	02/22/24		< 0.3	0.03	< 3	< 7	< 1	< 2	0.53	< 0.3	< 1	2	< 1	0.02	< 1	0.09	0.07	< 1	4	< 1	> 10.0	< 1	< 0.001	< 3	< 5	0.42	< 4	20	< 2	< 0.01	< 5	100	< 2	< 5	< 1
217	09LWCSB218	this work	101/09-22-018-19W2/00	C-666662	WCSB	50.5384	-104.531	Victoria Plains 1621.4m	WR	Core	Prairie Evaporite		halite with trace pink salt	1621.4	02/22/24		< 0.3	0.01	< 3	8	< 1	< 2	0.22	< 0.3	< 1	5	< 1	< 0.01	< 1	0.06	< 0.01	< 1	5	< 1	> 10.0	< 1	< 0.001	9	< 5	0.18	< 4	8	< 2	< 0.01	< 5	90	< 2	< 5	< 1
218	09LWCSB219	this work	101/09-22-018-19W2/00	C-666663	WCSB	50.5384	-104.531	Victoria Plains 1622.55m	WR	Core	Prairie Evaporite		pure halite	1622.55	02/22/24		< 0.3	< 0.01	< 3	8	< 1	< 2	0.19	< 0.3	< 1	5	< 1	< 0.01	< 1	0.05	0.01	< 1	6	< 1	> 10.0	< 1	< 0.001	< 3	< 5	0.14	< 4	8	< 2	< 0.01	< 5	100	< 2	< 5	< 1
219	09LWCSB220	this work	101/09-22-018-19W2/00	C-666664	WCSB	50.5384	-104.531	Victoria Plains 1623.5m	WR	Core	Prairie Evaporite		pure halite	1623.5	02/22/24		< 0.3	< 0.01	< 3	24	< 1	< 2	0.49	< 0.3	< 1	9	< 1	< 0.01	< 1	0.05	0.03	< 1	7	< 1	> 10.0	< 1	< 0.001	6	< 5	0.38	< 4	21	< 2	< 0.01	< 5	90	< 2	< 5	< 1
220	09LWCSB221	this work	101/09-22-018-19W2/00	C-666665	WCSB	50.5384	-104.531	Victoria Plains 1624.31m	WR	Core	Prairie Evaporite		pure halite	1624.31	02/22/24		< 0.3	< 0.01	< 3	< 7	< 1	< 2	0.18	< 0.3	< 1	4	< 1	< 0.01	< 1	0.04	< 0.01	< 1	9	< 1	> 10.0	< 1	< 0.001	< 3	< 5	0.14	< 4	8	< 2	< 0.01	< 5	100	< 2	< 5	< 1
221	09LWCSB222	this work	101/09-22-018-19W2/00	C-666667	WCSB	50.5384	-104.531	Victoria Plains 1626.7m	WR	Core	Prairie Evaporite		halite with minor marl patches	1626.7	02/22/24		< 0.3	0.24	< 3	22	< 1	< 2	3.15	< 0.3	< 1	5	< 1	0.12	1	0.19	0.43	8	15	< 1	> 10.0	2	0.003	< 3	< 5	2.42	< 4	114	< 2	0.01	< 5	90	3	< 5	< 1
222	09LWCSB223	this work	101/09-22-018-19W2/00	C-666668	WCSB	50.5384	-104.531	Victoria Plains 1627.9m	WR	Core	Prairie Evaporite		halite with streaks of earthy yellow anhydrite	1627.9	02/22/24		< 0.3	0.02	< 3	24	< 1	< 2	0.6	< 0.3	< 1	< 1	2	< 0.01	< 1	0.05	0.03	< 1	6	< 1	> 10.0	< 1	< 0.001	< 3	< 5	0.47	< 4	20	< 2	< 0.01	< 5	100	< 2	< 5	< 1
223	09LWCSB224	this work	101/09-22-018-19W2/00	C-666669	WCSB	50.5384	-104.531	Victoria Plains 1628.5m	WR	Core	Prairie Evaporite		halite with minor marl partings	1628.5	02/22/24		< 0.3	0.14	< 3	32	< 1	< 2	4.82	< 0.3	< 1	3	2	0.07	1	0.13	0.28	6	12	< 1	> 10.0	1	0.001	< 3	< 5	4.21	< 4	177	< 2	< 0.01	< 5	90	2	< 5	< 1
224	09LWCSB225	this work	101/09-22-018-19W2/00	C-666670	WCSB	50.5384	-104.531	Victoria Plains 1629.45m	WR	Core	Prairie Evaporite		halite with minor marl partings	1629.45	02/22/24		< 0.3	0.02	< 3	< 7	< 1	< 2	1.88	< 0.3	< 1	2	< 1	0.01	< 1	0.05	0.04	1	10	< 1	> 10.0	< 1	< 0.001	< 3	< 5	1.61	< 4	68	< 2	< 0.01	< 5	90	< 2	< 5	< 1
225	09LWCSB226	this work	101/09-22-018-19W2/00	C-666671	WCSB	50.5384	-104.531	Victoria Plains 1630.6m	WR	Core	Prairie Evaporite		marl interbed	1630.6	02/22/24		< 0.3	0.95	< 3	54	< 1	< 2	12.2	< 0.3	2	17	3	0.46	3	0.57	1.85	47	48	< 1	0.13	9	0.011	< 3	< 5	10.4	< 4	765	< 2	0.06	< 5	< 10	13	< 5	1
226	09LWCSB227	this work	101/09-22-018-19W2/00	C-666672	WCSB	50.5384	-104.531	Victoria Plains 1631.4m	WR	Core	Prairie Evaporite		halite	1631.4	02/22/24		< 0.3	0.08	< 3	11	< 1	< 2	2.84	< 0.3	< 1	7	< 1	0.04	< 1	0.07	0.38	4	10	< 1	> 10.0	1	< 0.001	< 3	< 5	2.11	< 4	97	< 2	< 0.01	< 5	90	< 2	< 5	< 1
227	09LWCSB228	this work	101/09-22-018-19W2/00	C-666673	WCSB	50.5384	-104.531	Victoria Plains 1632.4m	WR	Core	Prairie Evaporite		halite-claystone intermix	1632.4	02/22/24		< 0.3	0.17	4	127	< 1	< 2	2.85	< 0.3	< 1	10	1	0.09	1	0.14	0.29	9	13	< 1	> 10.0	2	0.001	< 3	< 5	2.31	< 4	118	< 2	< 0.01	< 5	90	2	< 5	< 1
228	09LWCSB229	this work	101/09-22-018-19W2/00	C-666674	WCSB	50.5384	-104.531	Victoria Plains 1633.57m	WR	Core	Prairie Evaporite		halite with minor claystone partings	1633.57	02/22/24		< 0.3	0.1	< 3	9	< 1	< 2	2.1	< 0.3	< 1	4	1	0.06	1	0.11	0.33	7	11	< 1	> 10.0	< 1	< 0.001	< 3	< 5	1.5	< 4	79	< 2	< 0.01	< 5	90	< 2	< 5	< 1
229	09LWCSB230	this work	101/09-22-018-19W2/00	C-666675	WCSB	50.5384	-104.531	Victoria Plains 1634.6m	WR	Core	Prairie Evaporite		halite with minor claystone partings	1634.6	02/22/24		< 0.3	< 0.01	< 3	118	< 1	< 2	0.56	< 0.3	< 1	< 1	< 1	< 0.01	< 1	0.03	0.03	< 1	2	< 1	> 10.0	< 1	< 0.001	< 3	< 5	0.45	< 4	22	2	< 0.01	< 5	100	< 2	< 5	< 1
230	09LWCSB231	this work	101/09-22-018-19W2/00	C-666676	WCSB	50.5384	-104.531	Victoria Plains 1635.8m	WR	Core	Prairie Evaporite		halite	1635.8	02/22/24		< 0.3	< 0.01	< 3	24	< 1	< 2	0.19	< 0.3	< 1	3	< 1	< 0.01	< 1	0.06	0.02	< 1	4	< 1	> 10.0	< 1	< 0.001	< 3	< 5	0.14	< 4	10	< 2	< 0.01	< 5	100	< 2	< 5	< 1
231	09LWCSB232	this work	101/09-22-018-19W2/00	C-666677	WCSB	50.5384	-104.531	Victoria Plains 1636.6m	WR	Core	Prairie Evaporite		halite with claystone partings and a shale seam	1636.6	02/22/24		< 0.3	< 0.01	< 3	64	< 1	< 2	0.05	< 0.3	< 1	2	< 1	< 0.01	< 1	0.08	0.01	< 1	6	< 1	> 10.0	< 1	< 0.001	< 3	< 5	0.03	< 4	4	< 2	< 0.01	< 5	90	< 2	< 5	< 1
232	09LWCSB233	this work	101/09-22-018-19W2/00	C-666678	WCSB	50.5384	-104.531	Victoria Plains 1637.6m	WR	Core	Prairie Evaporite		halite with claystone partings and a shale seam	1637.6	02/22/24		< 0.3	0.67	5	49	< 1	< 2	9.12	< 0.3	2	11	6	0.34	3	0.45	1.95	33	37	< 1	> 10.0	7	0.008	< 3	< 5	6.43	< 4	348	< 2	0.04	< 5	50	8	< 5	2
233	09LWCSB234	this work	101/09-22-018-19W2/00	C-666679	WCSB	50.5384	-104.531	Victoria Plains 1638.77m	WR	Core	Prairie Evaporite		halite with minor claystone partings	1638.77	02/22/24		< 0.3	< 0.01	< 3	< 7	< 1	< 2	0.66	< 0.3	< 1	5	< 1	< 0.01	< 1	0.06	0.02	< 1	3	< 1	> 10.0	< 1	< 0.001	< 3	< 5	0.53	< 4	25	< 2	< 0.01	< 5	90	< 2	< 5	< 1
234	09LWCSB235	this work	101/09-22-018-19W2/00	C-666680	WCSB	50.5384	-104.531	Victoria Plains 1639.8m	WR	Core	Prairie Evaporite		halite with trace claystone partings	1639.8	02/22/24		< 0.3	< 0.01	< 3	43	< 1	< 2	0.26	< 0.3	< 1	2	< 1	< 0.01	< 1	0.07	< 0.01	< 1	4	< 1	> 10.0	< 1	< 0.001	< 3	< 5	0.2	< 4	10	< 2	< 0.01	< 5	90	< 2	< 5	< 1
235	09LWCSB236	this work	101/09-22-018-19W2/00	C-666681	WCSB	50.5384	-104.531	Victoria Plains 1640.55m	WR	Core	Prairie Evaporite		halite	1640.55	02/22/24		< 0.3	< 0.01	< 3	< 7	< 1	< 2	0.34	< 0.3	< 1	7	2	< 0.01	< 1	0.05	0.01	< 1	15	< 1	> 10.0	< 1	< 0.001	< 3	< 5	0.26	< 4	14	< 2	< 0.01	< 5	90	< 2	< 5	< 1
236	09LWCSB237	this work	101/09-22-018-19W2/00	C-666682	WCSB	50.5384	-104.531	Victoria Plains 1641.53m	WR	Core	Prairie Evaporite		halite with trace yellowish sulfate	1641.53	02/22/24		< 0.3	< 0.01	< 3	8	< 1	< 2	0.41	< 0.3	< 1	17	< 1	< 0.01	< 1	0.04	< 0.01	< 1	9	< 1	> 10.0	< 1	< 0.001	< 3	< 5	0.32	< 4	17	< 2	< 0.01	< 5	90	< 2	< 5	< 1
237	09LWCSB238	this work	101/09-22-018-19W2/00	C-666683	WCSB	50.5384	-104.531	Victoria Plains 1642.7m	WR	Core	Prairie Evaporite		halite with trace yellowish sulfate	1642.7	02/22/24		< 0.3	< 0.01	< 3	< 7	< 1	< 2	0.17	< 0.3	< 1	6	2	< 0.01	< 1	0.04	< 0.01	< 1	3	< 1	> 10.0	< 1	< 0.001	< 3	< 5	0.12	< 4	7	< 2	< 0.01	< 5	90	< 2	< 5	< 1
238	09LWCSB239	this work	101/09-22-018-19W2/00	C-666684	WCSB	50.5384	-104.531	Victoria Plains 1643.6m	WR	Core	Prairie Evaporite		halite	1643.6	02/22/24		< 0.3	< 0.01	< 3	31	< 1	< 2	0.23	< 0.3	< 1	6	5	< 0.01	< 1	0.06	< 0.01	< 1	6	< 1	> 10.0	< 1	< 0.001	< 3	< 5	0.17	< 4	8	< 2	< 0.01	< 5	100	< 2	< 5	< 1
239	09LWCSB240	this work	101/09-22-018-19W2/00	C-666685	WCSB	50.5384	-104.531	Victoria Plains 1644.75m	WR	Core	Prairie Evaporite		halite	1644.75	02/22/24		< 0.3	< 0.01	< 3	< 7	< 1	< 2	0.14	< 0.3	< 1	3	< 1	< 0.01	< 1	0.04	0.01	< 1	6	< 1	> 10.0	< 1	< 0.001	< 3	< 5	0.09	< 4	7	< 2	< 0.01	< 5	90	< 2	< 5	< 1
240	09LWCSB241	this work	101/09-22-018-19W2/00	C-666686	WCSB	50.5384	-104.531	Victoria Plains 1645.7m	WR	Core	Prairie Evaporite		halite	1645.7	02/22/24		< 0.3	< 0.01	< 3	< 7	< 1	< 2	0.05	< 0.3	< 1	2	< 1	< 0.01	< 1	0.03	0.03	< 1	5	< 1	> 10.0	< 1	< 0.001	4	< 5	< 0.01	< 4	3	< 2	< 0.01	< 5	90	< 2	< 5	< 1
241	09LWCSB242	this work	101/09-22-018-19W2/00	C-666687	WCSB	50.5384	-104.531	Victoria Plains 1646.75m	WR	Core	Prairie Evaporite		halite	1646.75	02/22/24		< 0.3	< 0.01	< 3	28	< 1	< 2	0.53	< 0.3	< 1	6	< 1	< 0.01	< 1	0.03	< 0.01	< 1	7	< 1	> 10.0	< 1	< 0.001	< 3	< 5	0.41	< 4	20	< 2	< 0.01	< 5	90	< 2	< 5	< 1
242	09LWCSB243	this work	101/09-22-018-19W2/00	C-666688	WCSB	50.5384	-104.531	Victoria Plains 1647.55m	WR	Core	Prairie Evaporite		halite with minor claystone/dolomite	1647.55	02/22/24		< 0.3	0.6	< 3	34	< 1	< 2	1.9	< 0.3	1	11	3	0.29	2	0.39	1.56	57	30	< 1	> 10.0	6	0.005	7	< 5	0.13	< 4	34	< 2	0.03	< 5	80	7	< 5	2
243	09LWCSB244	this work	101/09-22-018-19W2/00	C-666689	WCSB	50.5384	-104.531	Victoria Plains 1648.75m	WR	Core	Prairie Evaporite		halite with trace claystone/dolomite	1648.75	02/22/24		< 0.3	0.09	< 3	41	< 1	< 2	0.76	< 0.3	< 1	5	< 1	0.05	< 1	0.08	0.24	9	7	< 1	> 10.0	1	< 0.001	< 3	< 5	0.41	< 4	27	< 2	< 0.01	< 5	90	< 2	< 5	< 1
244	09LWCSB245	this work	101/09-22-018-19W2/00	C-666690	WCSB	50.5384	-104.531	Victoria Plains 1649.6m	WR	Core	Prairie Evaporite		halite	1649.6	02/22/24		< 0.3	< 0.01	< 3	74	< 1	< 2	0.06	< 0.3	< 1	6	1	< 0.01	< 1	0.02	0.02	< 1	3	< 1	> 10.0	< 1	< 0.001	< 3	< 5	0.03	< 4	6	< 2	< 0.01	< 5	90	< 2	< 5	< 1
245	09LWCSB246	this work	101/09-22-018-19W2/00	C-666691	WCSB	50.5384	-104.531	Victoria Plains 1650.7m	WR	Core	Prairie Evaporite		halite	1650.7	02/22/24		< 0.3	0.01	< 3	7	< 1	< 2	0.48	< 0.3	< 1	2	< 1	< 0.01	< 1	0.04	0.05	1	4	< 1	> 10.0	< 1	< 0.001	< 3	< 5	0.33	< 4	19	< 2	< 0.01	< 5	90	< 2	< 5	< 1
246	09LWCSB247	this work	101/09-22-018-19W2/00	C-666692	WCSB	50.5384	-104.531	Victoria Plains 1651.85m	WR	Core	Prairie Evaporite		halite	1651.85	02/22/24		< 0.3	0.04	< 3	49	< 1	< 2	0.97	< 0.3	< 1	2	< 1	0.03	< 1	0.04	0.15	2	5	< 1	> 10.0	< 1	< 0.001	< 3	< 5	0.62	< 4	36	< 2	< 0.01	< 5	100	< 2	< 5	< 1
247	09LWCSB248	this work	101/09-22-018-19W2/00	C-666693	WCSB	50.5384	-104.531	Victoria Plains 1652.85m	WR	Core	Prairie Evaporite		halite with trace claystone/dolomite	1652.85	02/22/24		< 0.3	< 0.01	< 3	8	< 1	< 2	0.37	< 0.3	< 1	9	< 1	< 0.01	< 1	0.03	0.03	< 1	6	< 1	> 10.0	< 1	< 0.001	< 3	< 5	0.27	< 4	16	< 2	< 0.01	< 5	90	< 2	< 5	< 1
248	09LWCSB249	this work	101/09-22-018-19W2/00	C-666695	WCSB	50.5384	-104.531	Victoria Plains 1654.65m	WR	Core	Prairie Evaporite		halite	1654.65	02/22/24		< 0.3	< 0.01	< 3	18	< 1	< 2	0.01	< 0.3	< 1	1	< 1	< 0.01	< 1	0.03	< 0.01	< 1	7	< 1	> 10.0	< 1	< 0.001	< 3	< 5	< 0.01	< 4	< 1	< 2	< 0.01	< 5	90	< 2	< 5	< 1
249	09LWCSB250	this work	101/09-22-018-19W2/00	C-666696	WCSB	50.5384	-104.531	Victoria Plains 1655.8m	WR	Core	Prairie Evaporite		halite	1655.8	02/22/24		< 0.3	< 0.01	< 3	< 7	< 1	< 2	0.08	< 0.3	< 1	2	< 1	< 0.01	< 1	< 0.01	< 0.01	< 1	5	< 1	> 10.0	< 1	< 0.001	< 3	< 5	0.05	< 4	6	< 2	< 0.01	< 5	90	< 2	< 5	< 1
250	09LWCSB251	this work	101/09-22-018-19W2/00	C-666697	WCSB	50.5384	-104.531	Victoria Plains 1656.9m	WR	Core	Prairie Evaporite		halite with thick anhydrite partings, some yellow anhydrite	1656.9	02/22/24		< 0.3	0.02	< 3	104	< 1	< 2	2	< 0.3	< 1	5	< 1	0.01	< 1	0.02	0.05	2	6	< 1	> 10.0	< 1	< 0.001	< 3	< 5	1.59	< 4	82	< 2	< 0.01	< 5	90	< 2	< 5	< 1
251	09LWCSB252	this work	101/09-22-018-19W2/00	C-666698	WCSB	50.5384	-104.531	Victoria Plains 1657.46m	WR	Core	Prairie Evaporite		anhydrite-halite intermix	1657.46	02/22/24		< 0.3	0.01	< 3	< 7	< 1	< 2	8.71	< 0.3	< 1	13	< 1	0.02	< 1	0.03	0.14	5	9	< 1	> 10.0	< 1	< 0.001	< 3	< 5	8.23	< 4	356	< 2	< 0.01	< 5	60	< 2	< 5	< 1
252	09LWCSB253	this work	101/09-22-018-19W2/00	C-666699	WCSB	50.5384	-104.531	Victoria Plains 1658.25m	WR	Core	Prairie Evaporite		laminar halitic anhydrite	1658.25	02/22/24		< 0.3	0.04	< 3	21	< 1	< 2	9.15	< 0.3	< 1	10	2	0.02	1	0.07	0.27	44	5	< 1	> 10.0	< 1	< 0.001	< 3	< 5	8.54	< 4	443	< 2	< 0.01	< 5	60	< 2	< 5	< 1
253	09LWCSB254	this work	101/09-22-018-19W2/00	C-666700	WCSB	50.5384	-104.531	Victoria Plains 1659m	WR	Core	Prairie Evaporite		laminar-brecciated anhydrite	1659	02/22/24		< 0.3	0.01	< 3	32	< 1	< 2	9.91	< 0.3	< 1	5	< 1	< 0.01	< 1	0.03	0.26	8	5	1	> 10.0	< 1	< 0.001	< 3	< 5	9.28	< 4	349	< 2	< 0.01	< 5	60	< 2	< 5	< 1
254	09LWCSB255	this work	101/09-22-018-19W2/00	C-666701	WCSB	50.5384	-104.531	Victoria Plains 1659.9m	WR	Core	Prairie Evaporite		laminar-brecciated halitic anhydrite	1659.9	02/22/24		< 0.3	0.01	< 3	11	< 1	< 2	10.5	< 0.3	< 1	3	< 1	< 0.01	1	0.03	0.25	8	5	< 1	> 10.0	< 1	< 0.001	< 3	< 5	9.89	< 4	380	< 2	< 0.01	< 5	50	< 2	< 5	< 1
255	09LWCSB256	this work	101/09-22-018-19W2/00	C-666702	WCSB	50.5384	-104.531	Victoria Plains 1661.1m	WR	Core	Prairie Evaporite		anhydrite	1661.1	02/22/24		< 0.3	0.03	< 3	< 7	< 1	< 2	12.3	< 0.3	< 1	4	< 1	0.02	1	0.05	1.19	40	7	< 1	0.03	< 1	< 0.001	< 3	< 5	10.4	< 4	845	< 2	< 0.01	< 5	< 10	< 2	< 5	< 1
256	09LWCSB257	this work	101/09-22-018-19W2/00	C-666703	WCSB	50.5384	-104.531	Victoria Plains 1661.8m	WR	Core	Prairie Evaporite		anhydrite	1661.8	02/22/24		< 0.3	0.13	< 3	20	< 1	< 2	20.6	< 0.3	< 1	4	3	0.07	2	0.38	10.7	422	34	< 1	1.68	2	< 0.001	< 3	< 5	2.28	< 4	241	< 2	< 0.01	< 5	10	< 2	< 5	< 1
257	09LWCSB258	this work	101/09-22-018-19W2/00	C-666704	WCSB	50.5384	-104.531	Victoria Plains 1662.91m	WR	Core	Prairie Evaporite		anhydrite	1662.91	02/22/24		< 0.3	< 0.01	< 3	< 7	< 1	< 2	12.5	< 0.3	< 1	4	< 1	< 0.01	2	< 0.01	1.09	4	8	< 1	0.02	< 1	< 0.001	< 3	< 5	10.4	< 4	863	< 2	< 0.01	< 5	< 10	< 2	< 5	< 1
258	09LWCSB259	this work	101/09-22-018-19W2/00	C-666705	WCSB	50.5384	-104.531	Victoria Plains 1663.25m	WR	Core	Prairie Evaporite		poros dolostone	1663.25	02/22/24		< 0.3	0.09	< 3	15	< 1	< 2	21.4	< 0.3	< 1	3	3	0.11	2	0.14	10.8	72	46	< 1	2.67	3	< 0.001	< 3	< 5	1.19	< 4	187	< 2	< 0.01	< 5	10	< 2	< 5	< 1
259	09LWCSB260	this work	101/09-22-018-19W2/00	C-666706	WCSB	50.5384	-104.531	Victoria Plains 1664.1m	WR	Core	Prairie Evaporite		poros dolostone	1664.1	02/22/24		< 0.3	0.03	< 3	< 7	< 1	< 2	20.4	< 0.3	< 1	3	< 1	0.07	2	0.08	10.7	35	45	< 1	5.02	1	< 0.001	< 3	< 5	0.37	< 4	107	< 2	< 0.01	< 5	20	< 2	< 5	< 1
260	09LWCSB261	this work	101/09-22-018-19W2/00	C-666707	WCSB	50.5384	-104.531	Victoria Plains 1665.3m	WR	Core	Prairie Evaporite		massive anhydrite	1665.3	02/22/24		< 0.3	< 0.01	< 3	< 7	< 1	< 2	12.4	< 0.3	< 1	4	< 1	< 0.01	1	< 0.01	0.11	3	4	< 1	0.02	< 1	< 0.001	< 3	< 5	11.9	< 4	760	< 2	< 0.01	< 5	< 10	< 2	< 5	< 1
261	09LWCSB262	this work	101/09-22-018-19W2/00	C-666708	WCSB	50.5384	-104.531	Victoria Plains 1665.88m	WR	Core	Prairie Evaporite		coarsely nodular (chickenwire) anhydrite	1665.88	02/22/24		< 0.3	< 0.01	< 3	10	< 1	< 2	8.97	< 0.3	< 1	9	< 1	< 0.01	1	0.01	1.3	8	8	< 1	0.12	< 1	< 0.001	< 3	< 5	6.21	< 4	755	< 2	< 0.01	< 5	< 10	< 2	< 5	< 1
262	09LWCSB263	this work	101/09-22-018-19W2/00	C-666709	WCSB	50.5384	-104.531	Victoria Plains 1667.05m	WR	Core	Prairie Evaporite		intermixed anhydrite-dolostone	1667.05	02/22/24		< 0.3	0.01	< 3	< 7	< 1	< 2	12.4	< 0.3	< 1	3	< 1	0.02	2	0.04	4.54	23	18	< 1	4.86	1	< 0.001	< 3	< 5	5.24	< 4	390	< 2	< 0.01	< 5	20	< 2	< 5	< 1
263	09LWCSB264	this work	101/09-22-018-19W2/00	C-666710	WCSB	50.5384	-104.531	Victoria Plains 1667.88m	WR	Core	Prairie Evaporite		anhydrite	1667.88	02/22/24		< 0.3	< 0.01	< 3	< 7	< 1	< 2	11.9	< 0.3	< 1	3	< 1	< 0.01	1	0.03	0.76	29	5	< 1	0.1	< 1	< 0.001	< 3	< 5	10.6	< 4	847	< 2	< 0.01	< 5	< 10	< 2	< 5	< 1
264	09LWCSB265	this work	101/09-22-018-19W2/00	C-666711	WCSB	50.5384	-104.531	Victoria Plains 1669.04m	WR	Core	Prairie Evaporite		anhydrite	1669.04	02/22/24		< 0.3	0.01	< 3	< 7	< 1	< 2	11.4	< 0.3	< 1	4	< 1	< 0.01	2	0.04	1.94	29	9	< 1	0.87	< 1	< 0.001	< 3	< 5	8.3	< 4	829	< 2	< 0.01	< 5	< 10	< 2	< 5	< 1
265	09LWCSB266	this work	101/09-22-018-19W2/00	C-666712	WCSB	50.5384	-104.531	Victoria Plains 1670.24m	WR	Core	Prairie Evaporite		anhydrite	1670.24	02/22/24		< 0.3	< 0.01	< 3	< 7	< 1	< 2	12.5	< 0.3	< 1	11	< 1	< 0.01	1	0.02	0.28	20	6	< 1	0.03	< 1	< 0.001	< 3	< 5	11.8	< 4	912	< 2	< 0.01	< 5	< 10	< 2	< 5	< 1
266	09LWCSB267	this work	101/09-22-018-19W2/00	C-666713	WCSB	50.5384	-104.531	Victoria Plains 1671.44m	WR	Core	Prairie Evaporite		anhydrite	1671.44	02/22/24		< 0.3	< 0.01	< 3	< 7	< 1	< 2	11.6	< 0.3	< 1	13	< 1	< 0.01	2	0.02	0.68	15	5	< 1	0.72	< 1	< 0.001	7	< 5	10.2	< 4	861	< 2	< 0.01	< 5	< 10	< 2	< 5	< 1
267	09LWCSB268	this work	101/09-22-018-19W2/00	C-666715	WCSB	50.5384	-104.531	Victoria Plains 1673.83m	WR	Core	Prairie Evaporite		anhydrite with halite eyes and ?minor dolomite	1673.83	02/22/24		< 0.3	0.03	< 3	< 7	< 1	< 2	11	< 0.3	< 1	4	2	0.04	2	0.05	3.94	36	18	1	5.28	2	< 0.001	< 3	< 5	4.8	< 4	432	< 2	< 0.01	< 5	20	< 2	< 5	< 1
268	09LWCSB269	this work	101/09-22-018-19W2/00	C-666716	WCSB	50.5384	-104.531	Victoria Plains 1675.03m	WR	Core	Prairie Evaporite		anhydrite	1675.03	02/22/24		< 0.3	< 0.01	< 3	< 7	< 1	< 2	10.8	< 0.3	< 1	2	< 1	< 0.01	1	0.02	0.92	20	7	< 1	0.03	< 1	< 0.001	< 3	< 5	9.16	< 4	857	< 2	< 0.01	< 5	< 10	< 2	< 5	< 1
269	09LWCSB270	this work	101/09-22-018-19W2/00	C-666717	WCSB	50.5384	-104.531	Victoria Plains 1676.21m	WR	Core	Prairie Evaporite		anhydrite	1676.21	02/22/24		< 0.3	< 0.01	8	< 7	< 1	< 2	9.55	< 0.3	< 1	2	< 1	< 0.01	1	0.03	2.11	19	11	< 1	1.44	1	< 0.001	< 3	< 5	5.86	< 4	650	< 2	< 0.01	< 5	< 10	< 2	< 5	< 1
270	09LWCSB271	this work	101/09-22-018-19W2/00	C-666718	WCSB	50.5384	-104.531	Victoria Plains 1677m	WR	Core	Prairie Evaporite		anhydrite with halite eyes and ?minor dolomite	1677	02/22/24		< 0.3	< 0.01	< 3	18	< 1	< 2	10.7	< 0.3	< 1	4	2	< 0.01	1	0.01	0.4	12	5	< 1	0.03	< 1	< 0.001	< 3	< 5	9.67	< 4	943	< 2	< 0.01	< 5	< 10	< 2	< 5	< 1
271	09LWCSB272	this work	101/09-22-018-19W2/00	C-666719	WCSB	50.5384	-104.531	Victoria Plains 1677.85m	WR	Core	Prairie Evaporite		anhydrite	1677.85	02/22/24		< 0.3	< 0.01	< 3	< 7	< 1	< 2	10.3	< 0.3	< 1	1	< 1	< 0.01	1	0.02	0.17	18	3	< 1	0.02	< 1	< 0.001	< 3	< 5	9.62	< 4	886	< 2	< 0.01	< 5	< 10	< 2	< 5	< 1
272	09LWCSB273	this work	101/09-22-018-19W2/00	C-666720	WCSB	50.5384	-104.531	Victoria Plains 1678.9m	WR	Core	Prairie Evaporite		anhydrite	1678.9	02/22/24		< 0.3	< 0.01	< 3	< 7	< 1	< 2	8.59	< 0.3	< 1	6	< 1	< 0.01	1	0.02	0.74	18	6	< 1	0.11	< 1	< 0.001	< 3	< 5	6.98	< 4	698	< 2	< 0.01	< 5	< 10	< 2	< 5	< 1
273	09LWCSB274	this work	101/09-22-018-19W2/00	C-666721	WCSB	50.5384	-104.531	Victoria Plains 1679.95m	WR	Core	Prairie Evaporite		anhydrite	1679.95	02/22/24		< 0.3	< 0.01	< 3	< 7	< 1	< 2	9.23	< 0.3	< 1	2	< 1	< 0.01	1	0.02	1.19	15	7	< 1	0.03	< 1	< 0.001	< 3	< 5	6.99	< 4	806	< 2	< 0.01	< 5	< 10	< 2	< 5	< 1
274	09LWCSB275	this work	101/09-22-018-19W2/00	C-666722	WCSB	50.5384	-104.531	Victoria Plains 1681m	WR	Core	Prairie Evaporite		anhydrite	1681	02/22/24		< 0.3	< 0.01	< 3	< 7	< 1	< 2	9.82	< 0.3	< 1	5	< 1	< 0.01	1	< 0.01	0.44	6	7	< 1	0.02	< 1	< 0.001	< 3	< 5	8.42	< 4	871	< 2	< 0.01	< 5	< 10	< 2	< 5	< 1
275	09LWCSB276	this work	101/09-22-018-19W2/00	C-666723	WCSB	50.5384	-104.531	Victoria Plains 1682.3m	WR	Core	Prairie Evaporite		anhydrite	1682.3	02/22/24		< 0.3	< 0.01	< 3	< 7	< 1	< 2	9.46	< 0.3	< 1	7	< 1	< 0.01	1	< 0.01	0.36	7	7	< 1	0.02	2	< 0.001	< 3	< 5	8.08	< 4	662	< 2	< 0.01	< 5	< 10	< 2	< 5	< 1
276	09LWCSB277	this work	101/09-22-018-19W2/00	C-666725	WCSB	50.5384	-104.531	Victoria Plains 1683.5m	WR	Core	Prairie Evaporite		halite with partings of anhydrite, partly yellow-stained	1683.5	02/22/24		< 0.3	< 0.01	< 3	21	< 1	< 2	3.74	< 0.3	< 1	4	< 1	< 0.01	1	0.02	0.07	1	3	< 1	> 10.0	< 1	< 0.001	< 3	< 5	3.09	< 4	157	< 2	< 0.01	< 5	90	< 2	< 5	< 1
277	09LWCSB278	this work	101/09-22-018-19W2/00	C-666726	WCSB	50.5384	-104.531	Victoria Plains 1684.6m	WR	Core	Prairie Evaporite		halite with partings of anhydrite, partly yellow-stained	1684.6	02/22/24		< 0.3	< 0.01	< 3	26	< 1	< 2	6.62	< 0.3	< 1	10	5	< 0.01	1	0.02	0.16	2	5	< 1	> 10.0	< 1	< 0.001	4	< 5	5.81	< 4	268	< 2	< 0.01	< 5	80	< 2	< 5	< 1
278	09LWCSB279	this work	101/09-22-018-19W2/00	C-666727	WCSB	50.5384	-104.531	Victoria Plains 1685.36m	WR	Core	Prairie Evaporite		halite with partings of anhydrite, partly yellow-stained	1685.36	02/22/24		< 0.3	< 0.01	< 3	8	< 1	< 2	3.08	< 0.3	< 1	3	< 1	< 0.01	< 1	0.02	0.06	1	5	< 1	> 10.0	< 1	< 0.001	< 3	< 5	2.62	< 4	123	< 2	< 0.01	< 5	90	< 2	< 5	< 1
279	09LWCSB280	this work	101/09-22-018-19W2/00	C-666728	WCSB	50.5384	-104.531	Victoria Plains 1686.55m	WR	Core	Prairie Evaporite		halite	1686.55	02/22/24		< 0.3	< 0.01	< 3	39	< 1	< 2	0.02	< 0.3	< 1	2	1	< 0.01	< 1	< 0.01	< 0.01	< 1	11	< 1	> 10.0	< 1	< 0.001	< 3	< 5	< 0.01	< 4	2	< 2	< 0.01	< 5	90	< 2	< 5	< 1
280	09LWCSB281	this work	101/09-22-018-19W2/00	C-666729	WCSB	50.5384	-104.531	Victoria Plains 1687.53m	WR	Core	Prairie Evaporite		halite	1687.53	02/22/24		< 0.3	< 0.01	< 3	8	< 1	< 2	0.03	< 0.3	< 1	2	< 1	< 0.01	< 1	< 0.01	< 0.01	< 1	5	< 1	> 10.0	< 1	< 0.001	< 3	< 5	0.02	< 4	1	< 2	< 0.01	< 5	100	< 2	< 5	< 1
281	09LWCSB282	this work	101/09-22-018-19W2/00	C-666730	WCSB	50.5384	-104.531	Victoria Plains 1688.6m	WR	Core	Prairie Evaporite		halite	1688.6	02/22/24		< 0.3	< 0.01	< 3	94	< 1	< 2	0.82	< 0.3	< 1	3	< 1	< 0.01	< 1	0.02	0.02	< 1	9	< 1	> 10.0	< 1	< 0.001	< 3	< 5	0.62	< 4	33	< 2	< 0.01	< 5	90	< 2	< 5	< 1
282	09LWCSB283	this work	101/09-22-018-19W2/00	C-666731	WCSB	50.5384	-104.531	Victoria Plains 1689.8m	WR	Core	Prairie Evaporite		halite with a thick vein of anhydrite	1689.8	02/22/24		< 0.3	< 0.01	< 3	8	< 1	< 2	0.43	< 0.3	< 1	8	< 1	< 0.01	< 1	0.01	0.01	< 1	2	< 1	9.11	< 1	< 0.001	25	< 5	0.33	< 4	15	< 2	< 0.01	< 5	< 10	< 2	< 5	< 1
283	09LWCSB284	this work	101/09-22-018-19W2/00	C-666732	WCSB	50.5384	-104.531	Victoria Plains 1690.7m	WR	Core	Prairie Evaporite		halite	1690.7	02/22/24		< 0.3	< 0.01	< 3	13	< 1	< 2	0.16	< 0.3	< 1	2	< 1	< 0.01	< 1	< 0.01	< 0.01	< 1	9	< 1	> 10.0	< 1	< 0.001	< 3	< 5	0.11	< 4	6	< 2	< 0.01	< 5	90	< 2	< 5	< 1
284	09LWCSB285	this work	101/09-22-018-19W2/00	C-666734	WCSB	50.5384	-104.531	Victoria Plains 1692.8m	WR	Core	Prairie Evaporite		pure gigantocrystalline halite	1692.8	02/22/24		< 0.3	< 0.01	< 3	13	< 1	< 2	0.06	< 0.3	< 1	3	< 1	< 0.01	< 1	< 0.01	< 0.01	< 1	3	< 1	> 10.0	< 1	< 0.001	< 3	< 5	0.03	< 4	3	< 2	< 0.01	< 5	100	< 2	< 5	< 1
285	09LWCSB286	this work	101/09-22-018-19W2/00	C-666735	WCSB	50.5384	-104.531	Victoria Plains 1694m	WR	Core	Prairie Evaporite		halite	1694	02/22/24		< 0.3	< 0.01	< 3	12	< 1	< 2	1.1	< 0.3	< 1	3	< 1	< 0.01	< 1	0.01	0.05	< 1	7	< 1	> 10.0	< 1	< 0.001	< 3	< 5	0.83	< 4	46	< 2	< 0.01	< 5	90	< 2	< 5	< 1
286	09LWCSB287	this work	101/09-22-018-19W2/00	C-666736	WCSB	50.5384	-104.531	Victoria Plains 1695.2m	WR	Core	Prairie Evaporite		halite with trace yellow-stained sulfate	1695.2	02/22/24		< 0.3	< 0.01	< 3	< 7	< 1	< 2	2.9	< 0.3	< 1	3	< 1	< 0.01	1	0.01	0.04	2	7	< 1	> 10.0	< 1	< 0.001	< 3	< 5	2.51	< 4	114	< 2	< 0.01	< 5	90	< 2	< 5	< 1
287	09LWCSB288	this work	101/09-22-018-19W2/00	C-666737	WCSB	50.5384	-104.531	Victoria Plains 1696.38m	WR	Core	Prairie Evaporite		halite with trace yellow-stained sulfate	1696.38	02/22/24		< 0.3	< 0.01	< 3	< 7	< 1	< 2	1.23	< 0.3	< 1	1	< 1	< 0.01	< 1	< 0.01	0.02	< 1	5	< 1	> 10.0	< 1	< 0.001	< 3	< 5	0.98	< 4	46	< 2	< 0.01	< 5	90	< 2	< 5	< 1
288	09LWCSB289	this work	101/09-22-018-19W2/00	C-666738	WCSB	50.5384	-104.531	Victoria Plains 1697.58m	WR	Core	Prairie Evaporite		halite with trace streaks of anhydrite	1697.58	02/22/24		< 0.3	< 0.01	< 3	< 7	< 1	< 2	1.99	< 0.3	< 1	2	< 1	< 0.01	< 1	< 0.01	0.05	1	7	< 1	> 10.0	< 1	< 0.001	7	< 5	1.55	< 4	83	< 2	< 0.01	< 5	90	< 2	< 5	< 1
289	09LWCSB290	this work	101/09-22-018-19W2/00	C-666739	WCSB	50.5384	-104.531	Victoria Plains 1698.77m	WR	Core	Prairie Evaporite		halite with trace yellow-stained sulfate	1698.77	02/22/24		< 0.3	< 0.01	< 3	< 7	< 1	< 2	0.66	< 0.3	< 1	3	< 1	< 0.01	< 1	< 0.01	< 0.01	< 1	11	< 1	> 10.0	< 1	< 0.001	3	< 5	0.5	< 4	27	< 2	< 0.01	< 5	100	< 2	< 5	< 1
290	09LWCSB291	this work	101/09-22-018-19W2/00	C-666740	WCSB	50.5384	-104.531	Victoria Plains 1699.5m	WR	Core	Prairie Evaporite		halite	1699.5	02/22/24		< 0.3	< 0.01	< 3	19	< 1	< 2	0.07	< 0.3	< 1	< 1	< 1	< 0.01	< 1	< 0.01	< 0.01	< 1	3	< 1	> 10.0	< 1	< 0.001	< 3	< 5	0.05	< 4	4	< 2	< 0.01	< 5	90	< 2	< 5	< 1
291	09LWCSB292	this work	101/09-22-018-19W2/00	C-666741	WCSB	50.5384	-104.531	Victoria Plains 1700.2m	WR	Core	Prairie Evaporite		halite with a thick streak of anhydrite. The one on close-up image.	1700.2	02/22/24		< 0.3	< 0.01	< 3	12	< 1	< 2	1.75	< 0.3	< 1	3	< 1	< 0.01	< 1	< 0.01	0.02	< 1	11	< 1	> 10.0	< 1	< 0.001	< 3	< 5	1.4	< 4	67	< 2	< 0.01	< 5	90	< 2	< 5	< 1
292	09LWCSB293	this work	101/09-22-018-19W2/00	C-666742	WCSB	50.5384	-104.531	Victoria Plains 1701.45m	WR	Core	Prairie Evaporite		halite	1701.45	02/22/24		< 0.3	< 0.01	< 3	18	< 1	< 2	0.14	< 0.3	< 1	1	< 1	< 0.01	< 1	< 0.01	< 0.01	< 1	3	< 1	> 10.0	< 1	< 0.001	< 3	< 5	0.1	< 4	7	< 2	< 0.01	< 5	90	< 2	< 5	< 1
293	09LWCSB294	this work	101/09-22-018-19W2/00	C-666743	WCSB	50.5384	-104.531	Victoria Plains 1702.4m	WR	Core	Prairie Evaporite		halite	1702.4	02/22/24		< 0.3	< 0.01	< 3	< 7	< 1	< 2	0.15	< 0.3	< 1	5	< 1	< 0.01	< 1	< 0.01	< 0.01	< 1	8	< 1	> 10.0	< 1	< 0.001	< 3	< 5	0.11	< 4	6	< 2	< 0.01	< 5	90	< 2	< 5	< 1
294	09LWCSB295	this work	101/09-22-018-19W2/00	C-666744	WCSB	50.5384	-104.531	Victoria Plains 1703.55m	WR	Core	Prairie Evaporite		halite-anhydrite intermix	1703.55	02/22/24		< 0.3	< 0.01	< 3	< 7	< 1	< 2	7.63	< 0.3	< 1	7	< 1	< 0.01	1	< 0.01	0.06	5	14	< 1	> 10.0	< 1	< 0.001	< 3	< 5	7.08	< 4	325	< 2	< 0.01	< 5	60	< 2	< 5	< 1
295	09LWCSB296	this work	101/09-22-018-19W2/00	C-666745	WCSB	50.5384	-104.531	Victoria Plains 1704.94m	WR	Core	Prairie Evaporite		halite	1704.94	02/22/24		< 0.3	< 0.01	< 3	< 7	< 1	< 2	0.58	< 0.3	< 1	2	< 1	< 0.01	< 1	< 0.01	0.01	< 1	4	< 1	> 10.0	< 1	< 0.001	< 3	< 5	0.45	< 4	24	4	< 0.01	< 5	90	< 2	< 5	< 1
296	09LWCSB297	this work	101/09-22-018-19W2/00	C-666746	WCSB	50.5384	-104.531	Victoria Plains 1706.13m	WR	Core	Prairie Evaporite		halite with trace yellow-stained sulfate	1706.13	02/22/24		< 0.3	< 0.01	< 3	< 7	< 1	< 2	0.42	< 0.3	< 1	4	< 1	< 0.01	< 1	< 0.01	< 0.01	< 1	8	< 1	> 10.0	< 1	< 0.001	< 3	< 5	0.32	< 4	18	< 2	< 0.01	< 5	90	< 2	< 5	< 1
297	09LWCSB298	this work	101/09-22-018-19W2/00	C-666747	WCSB	50.5384	-104.531	Victoria Plains 1706.72m	WR	Core	Prairie Evaporite		halite	1706.72	02/22/24		< 0.3	< 0.01	< 3	< 7	< 1	< 2	2.31	< 0.3	< 1	2	< 1	< 0.01	< 1	0.01	0.07	3	5	< 1	> 10.0	< 1	< 0.001	< 3	< 5	1.92	< 4	87	< 2	< 0.01	< 5	90	< 2	< 5	< 1
298	09LWCSB299	this work	101/09-22-018-19W2/00	C-666748	WCSB	50.5384	-104.531	Victoria Plains 1707.9m	WR	Core	Prairie Evaporite		halite with a patch of anhydrite (partly yellow-stained).	1707.9	02/22/24		< 0.3	< 0.01	< 3	15	< 1	< 2	2.91	< 0.3	< 1	6	< 1	< 0.01	< 1	< 0.01	0.01	< 1	4	< 1	> 10.0	< 1	< 0.001	< 3	< 5	2.55	< 4	104	< 2	< 0.01	< 5	90	< 2	< 5	< 1
299	09LWCSB300	this work	101/09-22-018-19W2/00	C-666749	WCSB	50.5384	-104.531	Victoria Plains 1708.85m	WR	Core	Prairie Evaporite		halite	1708.85	02/22/24		< 0.3	< 0.01	< 3	9	< 1	< 2	0.37	< 0.3	< 1	3	< 1	< 0.01	< 1	< 0.01	0.01	< 1	6	< 1	> 10.0	< 1	< 0.001	< 3	< 5	0.27	< 4	18	< 2	< 0.01	< 5	90	< 2	< 5	< 1
300	09LWCSB301	this work	101/09-22-018-19W2/00	C-666750	WCSB	50.5384	-104.531	Victoria Plains 1709.75m	WR	Core	Prairie Evaporite		halite	1709.75	02/22/24		< 0.3	< 0.01	< 3	< 7	< 1	< 2	0.4	< 0.3	< 1	4	< 1	< 0.01	< 1	< 0.01	0.02	< 1	7	< 1	> 10.0	< 1	< 0.001	< 3	< 5	0.3	< 4	21	< 2	< 0.01	< 5	90	< 2	< 5	< 1
301	09LWCSB302	this work	101/09-22-018-19W2/00	C-666751	WCSB	50.5384	-104.531	Victoria Plains 1710.95m	WR	Core	Prairie Evaporite		halite	1710.95	02/22/24		< 0.3	< 0.01	< 3	< 7	< 1	< 2	0.55	< 0.3	< 1	3	< 1	< 0.01	< 1	< 0.01	0.01	< 1	22	< 1	> 10.0	< 1	< 0.001	< 3	< 5	0.42	< 4	23	< 2	< 0.01	< 5	90	< 2	< 5	< 1
302	09LWCSB303	this work	101/09-22-018-19W2/00	C-666752	WCSB	50.5384	-104.531	Victoria Plains 1712.13m	WR	Core	Prairie Evaporite		halite	1712.13	02/22/24		< 0.3	< 0.01	< 3	< 7	< 1	< 2	1.18	< 0.3	< 1	6	< 1	< 0.01	< 1	< 0.01	0.02	2	7	< 1	> 10.0	< 1	< 0.001	< 3	< 5	0.94	< 4	50	< 2	< 0.01	< 5	90	< 2	< 5	< 1
303	09LWCSB304	this work	101/09-22-018-19W2/00	C-666753	WCSB	50.5384	-104.531	Victoria Plains 1712.95m	WR	Core	Prairie Evaporite		halite	1712.95	02/22/24		< 0.3	< 0.01	< 3	9	< 1	< 2	1.56	< 0.3	< 1	4	< 1	< 0.01	< 1	< 0.01	0.04	< 1	5	< 1	> 10.0	< 1	< 0.001	< 3	< 5	1.22	< 4	62	< 2	< 0.01	< 5	90	< 2	< 5	< 1
304	09LWCSB305	this work	101/09-22-018-19W2/00	C-666754	WCSB	50.5384	-104.531	Victoria Plains 1714.1m	WR	Core	Prairie Evaporite		halite	1714.1	02/22/24		< 0.3	< 0.01	< 3	8	< 1	< 2	0.06	< 0.3	< 1	4	< 1	< 0.01	< 1	< 0.01	< 0.01	< 1	8	< 1	> 10.0	< 1	< 0.001	< 3	< 5	0.04	< 4	3	< 2	< 0.01	< 5	90	< 2	< 5	< 1
305	09LWCSB306	this work	101/09-22-018-19W2/00	C-666755	WCSB	50.5384	-104.531	Victoria Plains 1714.75m	WR	Core	Prairie Evaporite		anhydrite with some yellowish sulfate; at the contact with halite	1714.75	02/22/24		< 0.3	< 0.01	< 3	< 7	< 1	< 2	7.15	< 0.3	< 1	6	< 1	< 0.01	< 1	< 0.01	0.16	2	11	< 1	> 10.0	< 1	< 0.001	< 3	< 5	6.39	< 4	276	< 2	< 0.01	< 5	70	< 2	< 5	< 1
306	09LWCSB307	this work	101/09-22-018-19W2/00	C-666756	WCSB	50.5384	-104.531	Victoria Plains 1715.31m	WR	Core	Prairie Evaporite		halite with rare anhydrite inclusions	1715.31	02/22/24		< 0.3	< 0.01	< 3	8	< 1	< 2	0.6	< 0.3	< 1	4	< 1	< 0.01	< 1	< 0.01	< 0.01	< 1	7	< 1	> 10.0	< 1	< 0.001	10	< 5	0.46	< 4	21	< 2	< 0.01	< 5	90	< 2	< 5	< 1
307	09LWCSB308	this work	101/09-22-018-19W2/00	C-666757	WCSB	50.5384	-104.531	Victoria Plains 1716.1m	WR	Core	Prairie Evaporite		halite with rare anhydrite inclusions	1716.1	02/22/24		< 0.3	< 0.01	< 3	24	< 1	< 2	0.14	< 0.3	< 1	3	< 1	< 0.01	< 1	< 0.01	0.02	< 1	3	< 1	> 10.0	< 1	< 0.001	< 3	< 5	0.07	< 4	10	< 2	< 0.01	< 5	90	< 2	< 5	< 1
308	09LWCSB309	this work	101/09-22-018-19W2/00	C-666758	WCSB	50.5384	-104.531	Victoria Plains 1717.1m	WR	Core	Prairie Evaporite		halite	1717.1	02/22/24		< 0.3	< 0.01	< 3	21	< 1	< 2	0.08	< 0.3	< 1	1	< 1	< 0.01	< 1	< 0.01	0.02	< 1	3	< 1	> 10.0	< 1	< 0.001	< 3	< 5	0.05	< 4	4	< 2	< 0.01	< 5	90	< 2	< 5	< 1
309	09LWCSB310	this work	101/09-22-018-19W2/00	C-666759	WCSB	50.5384	-104.531	Victoria Plains 1717.55m	WR	Core	Winnipegosis Formation		anhydrite	1717.55	02/22/24		< 0.3	< 0.01	< 3	< 7	< 1	< 2	8.24	< 0.3	< 1	5	< 1	0.01	1	< 0.01	1.62	< 1	11	< 1	0.04	< 1	< 0.001	< 3	< 5	4.99	< 4	709	< 2	< 0.01	< 5	< 10	< 2	< 5	< 1
310	09LWCSB311	this work	101/09-22-018-19W2/00	C-666760	WCSB	50.5384	-104.531	Victoria Plains 1717.65m	WR	Core	Winnipegosis Formation		top of dolostone with thick organic-rich solution seam	1717.65	02/22/24		< 0.3	0.76	50	55	< 1	< 2	19.4	< 0.3	2	14	25	1.38	3	0.69	10.1	20	100	17	0.1	32	0.008	38	< 5	1.34	< 4	75	< 2	0.04	< 5	10	17	< 5	3
311	09LWCSB312	this work	101/09-22-018-19W2/00	C-666761	WCSB	50.5384	-104.531	Victoria Plains 1718.1m	WR	Core	Winnipegosis Formation		dolostone	1718.1	02/22/24		< 0.3	0.27	3	19	< 1	< 2	23	< 0.3	< 1	7	7	0.3	2	0.25	11.5	6	100	< 1	0.29	6	0.002	< 3	< 5	0.43	< 4	87	< 2	0.01	< 5	< 10	2	< 5	1
312	09LWCSB313	this work	101/09-22-018-19W2/00	C-666762	WCSB	50.5384	-104.531	Victoria Plains 1718.9m	WR	Core	Winnipegosis Formation		dolostone	1718.9	02/22/24		< 0.3	0.14	< 3	13	< 1	< 2	23	< 0.3	< 1	3	4	0.21	2	0.13	11.7	3	92	< 1	0.25	5	0.003	< 3	< 5	0.44	< 4	93	< 2	< 0.01	< 5	< 10	< 2	< 5	1
[truncated: 2 more columns]

## Sheet: 10LWCSB
	UniqueID	Source	UWI	Basin	Latitude	Longitude	MapDatum	Sample	SampleCode	SampleType	Unit	Lithology	SubUnit	Publisher	WellLicence	MD(m)		Insoluble(wt%)	Al2O3(wt%)	Ba(ppm)	CaO(wt%)	Ce(ppm)	Cr(ppm)	Fe2O3(wt%)	K2O(wt%)	La(ppm)	Li(ppm)	MgO(wt%)	MnO(wt%)	Na2O(wt%)	P2O5(wt%)	S(ppm)	Sr(ppm)	TiO2(wt%)	V(ppm)	Zr(ppm)	Ag(ppm)	Be(ppm)	Bi(ppm)	Cd(ppm)	Co(ppm)	CS(ppm)	Cu(ppm)	Dy(ppm)	Er(ppm)	Eu(ppm)	Ga(ppm)	Gd(ppm)	Hf(ppm)
																	LDL	N/A	0.01	0.0001	N/A	1	1	0.01	N/A	1	1	N/A	0.001	0.01	0.002	10	0.0002	0.002	0.1	1	0.02	0.1	0.1	0.1	N/A	0.1	N/A	0.02	0.02	0.02	0.1	0.1	0.1
0	10LWCSB1	Hill et al., 2025	111/09-29-035-21W2/00	WCSB	52.0362	-104.958	NAD83 Zone 13	SK-24-101	WR	Core	Dawson Bay	Microcrystalline limestone	Dawson Bay Formation	Saskatchewan Geological Survey	07H283	901.83		70.9	0.46	10	53	<1	2	0.16	0.267	2	4	4.19	0.015	2.88	<0.002	<10	320	0.022	3.4	<1	<0.02	<0.1	<0.1	<0.1	0.75	0.1	1.2	0.2	0.11	0.04	0.3	0.2	<0.1
1	10LWCSB2	Hill et al., 2025	111/09-29-035-21W2/00	WCSB	52.0362	-104.958	NAD83 Zone 13	SK-24-102	WR	Core	Dawson Bay	Microcrystalline limestone	Dawson Bay Formation	Saskatchewan Geological Survey	07H283	904.42		93.7	0.55	13	31.2	<1	2	0.22	0.294	2	12	14.7	0.02	14.3	0.004	558	227	0.026	5.6	3	<0.02	<0.1	<0.1	0.1	0.66	0.2	2.9	0.2	0.12	0.06	0.4	0.3	<0.1
2	10LWCSB3	Hill et al., 2025	111/09-29-035-21W2/00	WCSB	52.0362	-104.958	NAD83 Zone 13	SK-24-103	WR	Core	Dawson Bay	Microcrystalline limestone	Dawson Bay Formation	Saskatchewan Geological Survey	07H283	907.34		85.4	3.56	78	23.2	7	22	1.13	1.4	8	44	14.5	0.032	11.3	0.026	1450	296	0.142	27.4	22	0.03	0.3	<0.1	0.2	2.49	1.3	5.9	0.6	0.35	0.17	2.8	0.8	0.3
3	10LWCSB4	Hill et al., 2025	111/09-29-035-21W2/00	WCSB	52.0362	-104.958	NAD83 Zone 13	SK-24-104	WR	Core	Dawson Bay	Dolomitic mudstone	Dawson Bay Formation	Saskatchewan Geological Survey	07H283	908.58		89.4	1.43	36	26.6	17	7	1.15	0.837	11	33	19.4	0.029	6.3	0.023	5690	124	0.075	12.8	12	0.04	0.1	<0.1	0.1	8.91	0.4	8.8	1	0.47	0.36	1.2	1.6	0.2
4	10LWCSB5	Hill et al., 2025	111/09-29-035-21W2/00	WCSB	52.0362	-104.958	NAD83 Zone 13	SK-24-105	WR	Core	Dawson Bay	Dolomitic mudstone	Second Red Bed	Saskatchewan Geological Survey	07H283	909.2		91.3	6.87	109	16.8	16	40	2.26	1.71	11	237	21.4	0.033	0.17	0.066	3260	426	0.294	46.8	48	0.08	0.7	0.1	<0.1	6.27	2.1	13.8	1.48	0.83	0.38	5.9	1.8	0.8
5	10LWCSB6	Hill et al., 2025	111/09-29-035-21W2/00	WCSB	52.0362	-104.958	NAD83 Zone 13	SK-24-106	WR	Core	Dawson Bay	Dolomitic mudstone	Second Red Bed	Saskatchewan Geological Survey	07H283	910		89	7.3	104	16	19	45	2.06	1.7	13	238	21.3	0.033	0.16	0.075	<10	436	0.314	48.9	51	0.06	0.7	<0.1	<0.1	7.6	2.2	8	1.65	0.92	0.42	6.1	2	0.8
6	10LWCSB7	Hill et al., 2025	111/09-29-035-21W2/00	WCSB	52.0362	-104.958	NAD83 Zone 13	SK-24-107	WR	Core	Dawson Bay	Dolomitic mudstone	Second Red Bed	Saskatchewan Geological Survey	07H283	911.65		94.6	6.37	118	19.5	18	44	2.64	2.72	13	171	19.4	0.029	0.23	0.066	<10	285	0.305	52	47	0.06	0.6	<0.1	<0.1	4.7	2.2	6.5	1.63	0.91	0.42	5.4	2	0.7
7	10LWCSB8	Hill et al., 2025	111/09-29-035-21W2/00	WCSB	52.0362	-104.958	NAD83 Zone 13	SK-24-108	WR	Core	Dawson Bay	Dolomitic mudstone	Second Red Bed	Saskatchewan Geological Survey	07H283	912		89.1	9.29	166	15.1	34	62	4.54	4.17	19	253	14.7	0.036	0.77	0.094	31000	631	0.413	69.2	60	0.09	1	<0.1	<0.1	6.63	3	6.8	2.14	1.17	0.55	8.1	2.6	1
8	10LWCSB9	Hill et al., 2025	111/09-29-035-21W2/00	WCSB	52.0362	-104.958	NAD83 Zone 13	SK-24-109	WR	Core	Dawson Bay	Dolomitic mudstone	Second Red Bed	Saskatchewan Geological Survey	07H283	912		90.1	9.17	163	15.2	33	59	4.52	4.26	19	251	14.4	0.036	0.91	0.094	32200	634	0.414	68.5	57	0.08	1	<0.1	<0.1	6.63	2.9	7	2.03	1.15	0.55	8.2	2.5	1
9	10LWCSB10	Hill et al., 2025	111/09-29-035-21W2/00	WCSB	52.0362	-104.958	NAD83 Zone 13	SK-24-110	WR	Core	Dawson Bay	Dolomitic mudstone	Second Red Bed	Saskatchewan Geological Survey	07H283	913.1		90.6	10.6	239	12	35	72	3.73	4.27	20	221	12.7	0.042	0.96	0.118	12100	434	0.54	81.6	85	0.08	1.1	<0.1	<0.1	8.29	3.6	7.2	2.54	1.46	0.66	9.5	3	1.5
10	10LWCSB11	Hill et al., 2025	111/09-29-035-21W2/00	WCSB	52.0362	-104.958	NAD83 Zone 13	SK-24-111	WR	Core	Dawson Bay	Dolomitic mudstone	Second Red Bed	Saskatchewan Geological Survey	07H283	913.3		86.5	9.85	188	12.1	33	63	2.97	3.09	18	242	15.9	0.037	4.89	0.093	3750	350	0.441	78.1	63	0.07	1.1	<0.1	<0.1	7.99	3.3	6.3	2.22	1.29	0.59	9	2.7	1.1
11	10LWCSB12	Hill et al., 2025	111/09-29-035-21W2/00	WCSB	52.0362	-104.958	NAD83 Zone 13	SK-24-112	WR	Core	Prairie Evaporite	Brown clays with mixed halite	Halite Interbed 1	Saskatchewan Geological Survey	07H283	916.9		78.7	4.67	87	18.7	15	26	2.25	2.73	11	65	16	0.033	10.2	0.054	30300	521	0.235	36	39	0.07	0.5	<0.1	<0.1	3.88	1.3	4.7	1.25	0.67	0.33	3.8	1.6	0.6
12	10LWCSB13	Hill et al., 2025	111/09-29-035-21W2/00	WCSB	52.0362	-104.958	NAD83 Zone 13	SK-24-113	WR	Core	Prairie Evaporite	Brown clays with mixed halite	Patience Lake Member	Saskatchewan Geological Survey	07H283	917.4		56	5.98	163	8.73	22	43	2.26	11.2	14	57	9.11	0.023	18.9	0.066	13900	181	0.363	46.4	58	0.06	0.6	<0.1	<0.1	4.53	1.8	6.4	1.61	0.86	0.41	5	1.9	0.9
13	10LWCSB14	Hill et al., 2025	111/09-29-035-21W2/00	WCSB	52.0362	-104.958	NAD83 Zone 13	SK-24-114	WR	Core	Prairie Evaporite	Green clays with mixed halite	Patience Lake Member	Saskatchewan Geological Survey	07H283	918.66		81.5	10.3	190	9.81	40	56	3.1	9.81	25	119	15.2	0.033	2.04	0.096	6500	204	0.44	82.1	67	0.07	1.1	<0.1	<0.1	7.46	3.4	5.8	2.63	1.45	0.7	9.6	3.2	1.1
14	10LWCSB15	Hill et al., 2025	111/09-29-035-21W2/00	WCSB	52.0362	-104.958	NAD83 Zone 13	SK-24-115	WR	Core	Prairie Evaporite	Green clays with mixed halite	Patience Lake Member	Saskatchewan Geological Survey	07H283	920.98		57.6	5.84	119	10.6	19	36	1.7	10.2	12	63	10.5	0.023	16.8	0.06	17400	206	0.274	45.1	46	0.04	0.6	0.1	<0.1	4.17	1.8	6.6	1.4	0.78	0.38	4.8	1.8	0.7
15	10LWCSB16	Hill et al., 2025	111/09-29-035-21W2/00	WCSB	52.0362	-104.958	NAD83 Zone 13	SK-24-116	WR	Core	Prairie Evaporite	Brown clays with mixed halite	Patience Lake Member	Saskatchewan Geological Survey	07H283	923.96		61.6	9.4	167	4.93	28	61	4.34	8.96	17	101	9.12	0.026	17.2	0.074	4860	127	0.335	72.3	55	0.06	0.9	<0.1	<0.1	6.03	2.9	8.8	1.61	0.94	0.44	7.9	2	0.8
16	10LWCSB17	Hill et al., 2025	111/09-29-035-21W2/00	WCSB	52.0362	-104.958	NAD83 Zone 13	SK-24-117	WR	Core	Prairie Evaporite	Brown clays with mixed halite	Belle Plaine Member	Saskatchewan Geological Survey	07H283	928.1		72.9	8.17	220	9.7	33	58	2.9	13.5	19	68	10	0.029	7.04	0.108	2290	117	0.479	61.4	81	0.08	0.7	<0.1	<0.1	5.85	2.5	6.1	2.44	1.34	0.64	7.2	3	1.3
17	10LWCSB18	Hill et al., 2025	111/09-29-035-21W2/00	WCSB	52.0362	-104.958	NAD83 Zone 13	SK-24-118	WR	Core	Prairie Evaporite	Brown clays with mixed halite	Belle Plaine Member	Saskatchewan Geological Survey	07H283	930.7		59	6.24	153	9.3	23	45	2.33	8.04	14	56	7.99	0.02	19.3	0.073	28100	224	0.335	48.4	56	0.05	0.6	<0.1	<0.1	4.4	1.9	7.4	1.6	0.88	0.43	5.3	2	0.9
18	10LWCSB19	Hill et al., 2025	111/09-29-035-21W2/00	WCSB	52.0362	-104.958	NAD83 Zone 13	SK-24-119	WR	Core	Prairie Evaporite	Brown clays with mixed halite	Belle Plaine Member	Saskatchewan Geological Survey	07H283	933.5		60.3	6.93	149	10	21	42	3.22	12.3	13	92	9.1	0.024	13.5	0.067	28400	248	0.303	54.3	47	0.05	0.6	<0.1	<0.1	4.87	2.1	7	1.59	0.89	0.44	5.7	1.9	0.7
19	10LWCSB20	Hill et al., 2025	111/09-29-035-21W2/00	WCSB	52.0362	-104.958	NAD83 Zone 13	SK-24-120	WR	Core	Prairie Evaporite	Brown clays with mixed halite	White Bear Member	Saskatchewan Geological Survey	07H283	938		52.8	6.56	145	7.83	22	40	2.65	7.56	13	75	8.96	0.024	19.5	0.069	15700	195	0.294	51.7	48	0.05	0.6	<0.1	<0.1	4.73	2.1	6.9	1.47	0.79	0.4	5.6	1.8	0.8
20	10LWCSB21	Hill et al., 2025	111/09-29-035-21W2/00	WCSB	52.0362	-104.958	NAD83 Zone 13	SK-24-121	WR	Core	Prairie Evaporite	Brown clays with mixed halite	White Bear Member	Saskatchewan Geological Survey	07H283	938		55.7	6.46	141	8.55	22	34	2.58	6.95	13	73	9.26	0.024	22.1	0.066	17400	219	0.29	50.2	47	0.05	0.6	<0.1	<0.1	4.51	2	7.1	1.42	0.79	0.41	5.4	1.8	0.7
21	10LWCSB22	Hill et al., 2025	111/09-29-035-21W2/00	WCSB	52.0362	-104.958	NAD83 Zone 13	SK-24-122	WR	Core	Prairie Evaporite	Green clays with mixed carnallite	Esterhazy Member	Saskatchewan Geological Survey	07H283	955.3		76.2	9.8	202	9.22	34	63	2.77	5.55	22	118	13.9	0.033	1.67	0.092	1210	229	0.434	71.3	68	0.08	1	<0.1	<0.1	7.11	3	6.1	2.12	1.18	0.58	8.8	2.7	1.1
22	10LWCSB23	Hill et al., 2025	141/01-15-035-07W3/00	WCSB	52.0015	-106.91	NAD83 Zone 13	SK-24-201	WR	Core	Dawson Bay	Microcrystalline limestone	Dawson Bay Formation	Saskatchewan Geological Survey	11C559	1055.7		95.2	2.99	63	35.3	2	16	0.96	1.22	6	35	13	0.023	1.99	0.023	2930	280	0.128	24.3	17	0.06	0.3	<0.1	<0.1	2.15	1	3.9	0.53	0.32	0.14	2.4	0.7	0.3
23	10LWCSB24	Hill et al., 2025	141/01-15-035-07W3/00	WCSB	52.0015	-106.91	NAD83 Zone 13	SK-24-202	WR	Core	Dawson Bay	Microcrystalline limestone	Dawson Bay Formation	Saskatchewan Geological Survey	11C559	1055.85		97.3	2.33	47	39.6	<1	13	0.78	0.951	6	28	12.4	0.021	0.63	0.014	2000	295	0.092	18.3	11	0.02	0.2	<0.1	<0.1	1.64	0.8	2.6	0.44	0.24	0.12	1.8	0.6	0.2
24	10LWCSB25	Hill et al., 2025	141/01-15-035-07W3/00	WCSB	52.0015	-106.91	NAD83 Zone 13	SK-24-203	WR	Core	Dawson Bay	Laminated dolostone	Dawson Bay Formation	Saskatchewan Geological Survey	11C559	1057.1		94.1	2.36	53	41.2	6	14	0.85	1.3	10	37	8.33	0.024	1.26	0.019	6420	360	0.109	17.5	13	0.06	0.2	<0.1	<0.1	2.58	0.6	11.3	0.4	0.24	0.11	1.8	0.6	0.2
25	10LWCSB26	Hill et al., 2025	141/01-15-035-07W3/00	WCSB	52.0015	-106.91	NAD83 Zone 13	SK-24-204	WR	Core	Dawson Bay	Dolomitic mudstone	Second Red Bed	Saskatchewan Geological Survey	11C559	1060.6		93.3	6.81	161	25.6	17	45	2.8	3.08	13	162	7.1	0.019	1.38	0.074	138000	992	0.336	48.1	53	0.05	0.6	0.2	<0.1	5.93	2	7.6	1.38	0.81	0.37	5.4	1.7	0.9
26	10LWCSB27	Hill et al., 2025	141/01-15-035-07W3/00	WCSB	52.0015	-106.91	NAD83 Zone 13	SK-24-205	WR	Core	Dawson Bay	Dolomitic mudstone	Second Red Bed	Saskatchewan Geological Survey	11C559	1060.6		93.6	7.64	172	19.1	23	51	2.89	3.5	15	213	7.78	0.022	1.08	0.08	103000	747	0.375	55.3	59	0.06	0.8	0.1	<0.1	6.7	2.4	8	1.6	0.92	0.42	6.3	1.9	1
27	10LWCSB28	Hill et al., 2025	141/01-15-035-07W3/00	WCSB	52.0015	-106.91	NAD83 Zone 13	SK-24-206	WR	Core	Dawson Bay	Dolomitic mudstone	Second Red Bed	Saskatchewan Geological Survey	11C559	1061		93.8	6.2	133	22	16	43	1.87	2.94	12	170	9.6	0.024	0.75	0.065	87700	708	0.307	46	48	0.05	0.6	<0.1	<0.1	6.13	1.8	6.2	1.56	0.87	0.39	5.1	1.8	0.8
28	10LWCSB29	Hill et al., 2025	141/01-15-035-07W3/00	WCSB	52.0015	-106.91	NAD83 Zone 13	SK-24-207	WR	Core	Dawson Bay	Dolomitic mudstone	Second Red Bed	Saskatchewan Geological Survey	11C559	1061.4		92.1	9.29	201	15.3	30	58	2.9	3.75	19	200	10.5	0.032	4.34	0.094	51100	443	0.454	65.5	71	0.08	1.1	<0.1	<0.1	7.72	3.2	9.1	2.45	1.46	0.66	9.8	3	1.4
29	10LWCSB30	Hill et al., 2025	141/01-15-035-07W3/00	WCSB	52.0015	-106.91	NAD83 Zone 13	SK-24-208	WR	Core	Dawson Bay	Dolomitic mudstone	Second Red Bed	Saskatchewan Geological Survey	11C559	1061.9		74.1	7.02	123	10.2	25	39	3.01	2.4	16	121	10.1	0.027	21.3	0.071	17400	213	0.291	51.1	45	0.06	0.9	<0.1	<0.1	6.97	2.6	9	1.88	1.04	0.54	7.4	2.4	0.9
30	10LWCSB31	Hill et al., 2025	141/01-15-035-07W3/00	WCSB	52.0015	-106.91	NAD83 Zone 13	SK-24-209	WR	Core	Prairie Evaporite	Brown clays with mixed halite	Patience Lake Member	Saskatchewan Geological Survey	11C559	1067.8		86.6	8.2	185	13.2	31	48	3.94	3.75	20	71	15.1	0.039	7.06	0.082	861	142	0.411	63.2	62	0.08	0.9	<0.1	<0.1	7.17	3.1	7.9	2.64	1.46	0.71	9.1	3.3	1.2
31	10LWCSB32	Hill et al., 2025	141/01-15-035-07W3/00	WCSB	52.0015	-106.91	NAD83 Zone 13	SK-24-210	WR	Core	Prairie Evaporite	Brown clays with mixed halite	Patience Lake Member	Saskatchewan Geological Survey	11C559	1072.5		78.1	5.96	105	14.6	20	35	2.24	2.09	13	62	18.4	0.036	14	0.059	1980	116	0.278	42.7	46	0.05	0.6	<0.1	<0.1	5.55	1.9	6.1	1.61	0.89	0.44	6.1	2	0.8
32	10LWCSB33	Hill et al., 2025	141/01-15-035-07W3/00	WCSB	52.0015	-106.91	NAD83 Zone 13	SK-24-211	WR	Core	Prairie Evaporite	Green clays with mixed halite	Patience Lake Member	Saskatchewan Geological Survey	11C559	1074.4		69.7	7.18	151	13	25	36	2.03	3.19	16	68	11.7	0.028	13.9	0.072	32000	294	0.357	55.6	62	0.06	0.7	<0.1	<0.1	5.62	2.5	6.3	1.78	0.99	0.5	6.8	2.3	1.1
33	10LWCSB34	Hill et al., 2025	141/01-15-035-07W3/00	WCSB	52.0015	-106.91	NAD83 Zone 13	SK-24-212	WR	Core	Prairie Evaporite	Brown clays with mixed halite	Patience Lake Member	Saskatchewan Geological Survey	11C559	1075.1		65.7	5.09	143	8.77	21	34	2.02	3.34	13	41	8.21	0.021	27.8	0.082	14600	142	0.361	39	57	0.06	0.4	<0.1	<0.1	3.96	1.6	12.1	1.54	0.85	0.42	4.9	2	1
34	10LWCSB35	Hill et al., 2025	141/01-15-035-07W3/00	WCSB	52.0015	-106.91	NAD83 Zone 13	SK-24-213	WR	Core	Prairie Evaporite	Green clays with mixed halite	Patience Lake Member	Saskatchewan Geological Survey	11C559	1076.7		85.6	9.05	217	11.5	41	63	2.61	4.07	24	73	15	0.034	4.33	0.116	6120	142	0.516	71.6	88	0.1	1	<0.1	<0.1	7.34	3.3	6.4	3.1	1.7	0.86	9.8	3.9	1.5
35	10LWCSB36	Hill et al., 2025	141/01-15-035-07W3/00	WCSB	52.0015	-106.91	NAD83 Zone 13	SK-24-214	WR	Core	Prairie Evaporite	Green clays with mixed halite	Patience Lake Member	Saskatchewan Geological Survey	11C559	1078.77		48.7	5.55	132	7.52	20	35	1.6	2.37	12	47	9.24	0.021	30.8	0.065	2860	121	0.294	40.9	51	0.05	0.5	<0.1	<0.1	4.61	1.9	8.2	1.47	0.71	0.36	4.8	1.7	0.7
36	10LWCSB37	Hill et al., 2025	141/01-15-035-07W3/00	WCSB	52.0015	-106.91	NAD83 Zone 13	SK-24-215	WR	Core	Prairie Evaporite	Green clays with mixed halite	Patience Lake Member	Saskatchewan Geological Survey	11C559	1080		55.9	6.25	126	6.25	20	38	2.29	2.69	12	54	8.72	0.02	30.7	0.054	7160	102	0.259	47.5	41	0.04	0.6	<0.1	<0.1	5.04	2.4	10.7	1.34	0.75	0.38	6.3	1.8	0.7
37	10LWCSB38	Hill et al., 2025	141/01-15-035-07W3/00	WCSB	52.0015	-106.91	NAD83 Zone 13	SK-24-216	WR	Core	Prairie Evaporite	Green clays with mixed halite	Patience Lake Member	Saskatchewan Geological Survey	11C559	1083.2		87.8	8.07	193	16.7	30	54	2.44	4.01	18	77	12.1	0.032	1.15	0.104	44400	346	0.441	61.6	93	0.07	0.7	<0.1	<0.1	5.51	2.8	4.6	2.36	1.29	0.63	7.4	2.8	1.3
38	10LWCSB39	Hill et al., 2025	141/01-15-035-07W3/00	WCSB	52.0015	-106.91	NAD83 Zone 13	SK-24-217	WR	Core	Prairie Evaporite	Green clays with mixed halite	Patience Lake Member	Saskatchewan Geological Survey	11C559	1083.2		79.6	7.54	182	14.7	26	53	2.32	8.39	17	73	12	0.03	3.46	0.09	39200	302	0.385	58.5	78	0.06	0.7	<0.1	<0.1	5.2	2.6	4.8	2.12	1.17	0.56	7.1	2.6	1.1
39	10LWCSB40	Hill et al., 2025	141/01-15-035-07W3/00	WCSB	52.0015	-106.91	NAD83 Zone 13	SK-24-218	WR	Core	Prairie Evaporite	Brown clays	Belle Plaine Member	Saskatchewan Geological Survey	11C559	1087.7		77	9.07	230	10.6	31	54	3.18	5.01	19	74	12.3	0.031	8.51	0.089	8160	132	0.408	64.5	80	0.07	0.9	<0.1	<0.1	6.09	3.1	8.6	2.2	1.22	0.59	8.4	2.6	1.2
40	10LWCSB41	Hill et al., 2025	141/01-15-035-07W3/00	WCSB	52.0015	-106.91	NAD83 Zone 13	SK-24-219	WR	Core	Prairie Evaporite	Brown clays	Belle Plaine Member	Saskatchewan Geological Survey	11C559	1092.2		74.7	10.6	264	6.66	40	72	5.29	5.8	23	100	12	0.035	6.7	0.106	5810	111	0.529	83.5	87	0.09	1	<0.1	<0.1	7.51	3.7	10.8	2.8	1.58	0.76	10.3	3.4	1.4
41	10LWCSB42	Hill et al., 2025	141/01-15-035-07W3/00	WCSB	52.0015	-106.91	NAD83 Zone 13	SK-24-220	WR	Core	Prairie Evaporite	Brown clays with mixed halite	White Bear Member	Saskatchewan Geological Survey	11C559	1096.1		68.6	8.58	213	9.3	30	50	3.65	5.12	19	72	10	0.033	14	0.089	5490	156	0.421	65	80	0.07	0.8	<0.1	<0.1	5.4	2.8	7.8	2.23	1.24	0.6	7.6	2.7	1.2
42	10LWCSB43	Hill et al., 2025	141/01-15-035-07W3/00	WCSB	52.0015	-106.91	NAD83 Zone 13	SK-24-221	WR	Core	Prairie Evaporite	Brown clays with mixed halite	White Bear Member	Saskatchewan Geological Survey	11C559	1097.5		75.6	8.9	197	10.5	31	56	4.17	4.99	19	105	11.5	0.031	5.6	0.089	22000	262	0.403	70.9	72	0.07	0.9	<0.1	<0.1	6.31	3.4	9.2	2.15	1.19	0.6	8.5	2.7	1.2
43	10LWCSB44	Hill et al., 2025	101/03-14-020-25W2/00	WCSB	50.6888	-105.368	NAD83 Zone 13	SK-24-301	WR	Core	Prairie Evaporite	Brown clays with mixed halite	Halite Interbed 1	Saskatchewan Geological Survey	63915	1494.65		75.2	8.17	357	14.1	23	47	3.17	2.86	15	67	12.6	0.038	13.1	0.073	6330	326	0.358	54.1	61	0.18	0.6	<0.1	<0.1	5.1	2.1	14.4	1.83	1.01	0.5	6.5	2.2	0.9
44	10LWCSB45	Hill et al., 2025	101/03-14-020-25W2/00	WCSB	50.6888	-105.368	NAD83 Zone 13	SK-24-302	WR	Core	Prairie Evaporite	Brown clays with mixed halite	Halite Interbed 1	Saskatchewan Geological Survey	63915	1496.04		88.3	7.75	632	18	27	54	3.31	3.2	18	89	16.2	0.044	2.51	0.079	17200	515	0.363	60.3	60	0.24	0.7	<0.1	<0.1	6.31	2.6	7.2	2.06	1.14	0.6	7	2.5	1
45	10LWCSB46	Hill et al., 2025	101/03-14-020-25W2/00	WCSB	50.6888	-105.368	NAD83 Zone 13	SK-24-303	WR	Core	Prairie Evaporite	Brown clays	Halite Interbed 1	Saskatchewan Geological Survey	63915	1497.12		86.2	8.02	390	13	35	63	3.29	3.2	22	81	14.1	0.04	6.6	0.098	6980	274	0.474	64.2	103	0.92	0.8	<0.1	<0.1	6.85	2.8	15.2	2.53	1.42	0.68	7.6	3.2	1.8
46	10LWCSB47	Hill et al., 2025	101/03-14-020-25W2/00	WCSB	50.6888	-105.368	NAD83 Zone 13	SK-24-304	WR	Core	Prairie Evaporite	Brown clays	Patience Lake Member	Saskatchewan Geological Survey	63915	1501.84		59.7	2.53	90	10.4	8	17	1.15	13.2	6	29	10.2	0.02	24	0.03	5300	137	0.129	19.2	23	0.3	0.2	<0.1	<0.1	2.35	0.7	6.4	0.68	0.37	0.18	2.1	0.8	0.3
47	10LWCSB48	Hill et al., 2025	101/03-14-020-25W2/00	WCSB	50.6888	-105.368	NAD83 Zone 13	SK-24-305	WR	Core	Prairie Evaporite	Brown clays	Patience Lake Member	Saskatchewan Geological Survey	63915	1502.25		92.2	5.85	133	20.4	19	36	1.61	5.17	13	65	19.3	0.036	0.53	0.06	7780	234	0.281	46.4	50	0.31	0.6	<0.1	<0.1	4.69	1.8	3.8	1.54	0.85	0.4	5.2	1.9	0.8
48	10LWCSB49	Hill et al., 2025	101/03-14-020-25W2/00	WCSB	50.6888	-105.368	NAD83 Zone 13	SK-24-306	WR	Core	Prairie Evaporite	Brown clays	Patience Lake Member	Saskatchewan Geological Survey	63915	1502.25		85.5	5.3	127	19.2	17	36	1.51	7.37	12	60	18.7	0.034	3.83	0.057	10000	248	0.271	43.5	49	0.38	0.5	<0.1	<0.1	4.24	1.7	4.4	1.37	0.77	0.36	4.7	1.7	0.7
49	10LWCSB50	Hill et al., 2025	101/03-14-020-25W2/00	WCSB	50.6888	-105.368	NAD83 Zone 13	SK-24-307	WR	Core	Prairie Evaporite	Green clays with mixed halite	Patience Lake Member	Saskatchewan Geological Survey	63915	1504.42		84.4	9.36	549	11.2	38	63	2.68	12.1	23	81	13.2	0.035	0.6	0.108	5180	157	0.528	72	96	0.34	0.9	<0.1	<0.1	7.18	3.2	8.2	2.78	1.54	0.77	8.9	3.4	1.7
50	10LWCSB51	Hill et al., 2025	101/03-14-020-25W2/00	WCSB	50.6888	-105.368	NAD83 Zone 13	SK-24-308	WR	Core	Prairie Evaporite	Green clays with mixed halite	Patience Lake Member	Saskatchewan Geological Survey	63915	1511.75		64.1	6.8	281	12.1	25	41	1.98	10.2	16	58	9.3	0.024	12.1	0.082	30200	255	0.361	52.8	59	0.44	0.6	<0.1	<0.1	5.02	2.3	8.1	2	1.11	0.55	6.3	2.5	1
51	10LWCSB52	Hill et al., 2025	101/03-14-020-25W2/00	WCSB	50.6888	-105.368	NAD83 Zone 13	SK-24-309	WR	Core	Prairie Evaporite	Green clays with mixed halite	Patience Lake Member	Saskatchewan Geological Survey	63915	1518.02		64.8	11.6	382	10.2	39	72	3.63	5.23	24	120	14.3	0.044	1.21	0.103	354	134	0.528	82	79	0.16	1.2	<0.1	<0.1	9.01	4.6	7.4	2.73	1.52	0.76	11.8	3.3	1.4
52	10LWCSB53	Hill et al., 2025	101/03-14-020-25W2/00	WCSB	50.6888	-105.368	NAD83 Zone 13	SK-24-310	WR	Core	Prairie Evaporite	Brown clays	Belle Plaine Member	Saskatchewan Geological Survey	63915	1521.5		92.4	7.45	400	9.31	29	55	2.66	10.5	18	62	9.5	0.032	14	0.093	6590	126	0.441	60.5	78	0.18	0.7	<0.1	<0.1	5.28	2.4	7.4	2.23	1.23	0.63	6.6	2.8	1.3
53	10LWCSB54	Hill et al., 2025	101/03-14-020-25W2/00	WCSB	50.6888	-105.368	NAD83 Zone 13	SK-24-311	WR	Core	Prairie Evaporite	Brown clays	Belle Plaine Member	Saskatchewan Geological Survey	63915	1530.8		84.7	9.93	412	11.9	33	65	4.1	4.98	21	160	12	0.034	2.7	0.091	14700	267	0.453	74.3	71	0.08	0.9	<0.1	<0.1	6.61	3.5	7.7	2.36	1.3	0.65	9	2.8	1.2
54	10LWCSB55	Hill et al., 2025	101/03-14-020-25W2/00	WCSB	50.6888	-105.368	NAD83 Zone 13	SK-24-312	WR	Core	Prairie Evaporite	Brown clays	Belle Plaine Member	Saskatchewan Geological Survey	63915	1530.8		88.6	10.1	263	11.8	35	64	4.61	4.59	22	179	13.1	0.036	1.74	0.094	9860	258	0.465	81.1	71	0.08	1	<0.1	<0.1	7.03	3.8	8.6	2.48	1.34	0.66	9.7	3	1.2
55	10LWCSB56	Hill et al., 2025	101/03-14-020-25W2/00	WCSB	50.6888	-105.368	NAD83 Zone 13	SK-24-313	WR	Core	Prairie Evaporite	Green grey anhydritic clay	Halite Interbed 3	Saskatchewan Geological Survey	63915	1532.08		87.5	2.88	188	31.7	3	20	0.99	4.49	6	46	3.36	0.01	1.01	0.039	169000	1060	0.187	21.8	29	0.03	0.2	<0.1	<0.1	6.96	0.8	7.9	0.9	0.48	0.23	2.4	1.1	0.5
56	10LWCSB57	Hill et al., 2025	101/03-14-020-25W2/00	WCSB	50.6888	-105.368	NAD83 Zone 13	SK-24-314	WR	Core	Prairie Evaporite	Green grey anhydritic clay	Halite Interbed 3	Saskatchewan Geological Survey	63915	1532.46		80.8	7.76	311	16.1	28	56	2.65	10.7	18	117	10.1	0.028	1.06	0.09	49600	351	0.443	65.9	75	0.07	0.7	<0.1	<0.1	5.88	2.6	6.4	2.3	1.26	0.62	7.2	2.8	1.3
57	10LWCSB58	Hill et al., 2025	101/03-14-020-25W2/00	WCSB	50.6888	-105.368	NAD83 Zone 13	SK-24-315	WR	Core	Prairie Evaporite	Brown clays	White Bear Member	Saskatchewan Geological Survey	63915	1536.35		75.7	8.47	236	10.1	33	60	4.1	5.36	21	97	10.7	0.032	12.1	0.096	4940	186	0.447	68	73	0.07	0.8	<0.1	<0.1	6.13	2.6	8.2	2.28	1.25	0.62	7.8	2.8	1.2
58	10LWCSB59	Hill et al., 2025	101/03-14-020-25W2/00	WCSB	50.6888	-105.368	NAD83 Zone 13	SK-24-316	WR	Core	Prairie Evaporite	Brown clays	White Bear Member	Saskatchewan Geological Survey	63915	1537.9		88.2	10	385	12.4	34	64	4.15	5.01	21	151	14.4	0.035	1.04	0.098	1710	239	0.451	74.4	73	0.09	1	<0.1	<0.1	7.33	3.3	6.7	2.38	1.31	0.66	9.3	2.9	1.2
59	10LWCSB60	Hill et al., 2025	101/03-14-020-25W2/00	WCSB	50.6888	-105.368	NAD83 Zone 13	SK-24-317	WR	Core	Prairie Evaporite	Grey clays mixed halite	Halite Interbed 4	Saskatchewan Geological Survey	63915	1540.92		80.3	9.23	681	10.1	34	64	2.85	14.7	21	106	9.57	0.031	0.77	0.116	6200	168	0.525	65.8	87	0.09	0.8	<0.1	<0.1	6.51	2.9	5.2	2.59	1.41	0.73	8.4	3.3	1.6
60	10LWCSB61	Hill et al., 2025	111/02-30-027-14W2/00	WCSB	51.359	-103.972	NAD83 Zone 13	SK-24-401	WR	Core	Dawson Bay	Dolomitic mudstone	Second Red Bed	Saskatchewan Geological Survey	11H296	1151.83		78.6	3.11	136	19.9	7	22	1.13	3.22	6	64	15.5	0.028	13.3	0.03	3580	243	0.148	22.6	25	0.07	0.3	<0.1	0.2	4.08	1	10	0.93	0.49	0.24	2.4	1.1	0.4
61	10LWCSB62	Hill et al., 2025	111/02-30-027-14W2/00	WCSB	51.359	-103.972	NAD83 Zone 13	SK-24-402	WR	Core	Dawson Bay	Dolomitic mudstone	Second Red Bed	Saskatchewan Geological Survey	11H296	1152.23		91.6	7	160	19	19	48	2.57	4.16	13	209	17.1	0.037	2.74	0.077	7150	292	0.357	51	65	0.09	0.7	<0.1	0.1	7.55	2.3	13.7	1.83	1.02	0.45	6	2.2	1.1
62	10LWCSB63	Hill et al., 2025	111/02-30-027-14W2/00	WCSB	51.359	-103.972	NAD83 Zone 13	SK-24-403	WR	Core	Dawson Bay	Dolomitic mudstone	Second Red Bed	Saskatchewan Geological Survey	11H296	1152.23		94.2	7.02	142	19.8	19	49	2.56	3.99	13	214	17.9	0.038	1.02	0.078	6850	282	0.364	52.1	63	0.08	0.7	<0.1	0.1	7.47	2.4	15.5	1.85	1.04	0.46	6.1	2.2	1.1
63	10LWCSB64	Hill et al., 2025	111/02-30-027-14W2/00	WCSB	51.359	-103.972	NAD83 Zone 13	SK-24-404	WR	Core	Dawson Bay	Dolomitic mudstone	Second Red Bed	Saskatchewan Geological Survey	11H296	1153.51		93.8	4.9	577	19.9	12	33	1.85	1.64	9	174	20	0.029	2.74	0.057	4770	266	0.218	34.2	36	0.05	0.5	<0.1	0.1	5.48	1.5	10.9	1.15	0.64	0.33	4.1	1.4	0.6
64	10LWCSB65	Hill et al., 2025	111/02-30-027-14W2/00	WCSB	51.359	-103.972	NAD83 Zone 13	SK-24-405	WR	Core	Dawson Bay	Dolomitic mudstone	Second Red Bed	Saskatchewan Geological Survey	11H296	1154.91		93.6	6.53	123	18.2	25	42	2.01	2.25	16	263	21.1	0.03	0.23	0.065	580	299	0.318	48.8	51	0.06	0.7	<0.1	<0.1	4.66	2	4.5	1.69	0.94	0.44	5.9	2.1	0.8
65	10LWCSB66	Hill et al., 2025	111/02-30-027-14W2/00	WCSB	51.359	-103.972	NAD83 Zone 13	SK-24-406	WR	Core	Dawson Bay	Dolomitic mudstone	Second Red Bed	Saskatchewan Geological Survey	11H296	1156.86		94	6.76	172	19.1	18	41	2.71	3.8	13	191	18.3	0.035	1.65	0.062	<10	266	0.301	48.8	51	0.05	0.6	<0.1	<0.1	4.47	2.2	7.2	1.58	0.88	0.4	5.6	1.9	0.8
66	10LWCSB67	Hill et al., 2025	111/02-30-027-14W2/00	WCSB	51.359	-103.972	NAD83 Zone 13	SK-24-407	WR	Core	Dawson Bay	Dolomitic mudstone	Second Red Bed	Saskatchewan Geological Survey	11H296	1156.71		94.2	8.25	214	17.7	28	55	3.74	3.96	17	194	17.2	0.042	0.3	0.082	<10	303	0.381	61.7	60	0.06	0.8	<0.1	<0.1	5.78	2.7	7.7	2.02	1.13	0.53	7.1	2.4	1
67	10LWCSB68	Hill et al., 2025	111/02-30-027-14W2/00	WCSB	51.359	-103.972	NAD83 Zone 13	SK-24-408	WR	Core	Prairie Evaporite	Brown clays with mixed halite	Patience Lake Member	Saskatchewan Geological Survey	11H296	1165		67.6	6.53	133	13.4	22	38	2.93	9.58	15	74	12.2	0.031	11.9	0.063	17400	284	0.298	49.5	50	0.05	0.6	<0.1	<0.1	4.46	2	6.6	1.59	0.87	0.42	5.5	2	0.8
68	10LWCSB69	Hill et al., 2025	111/02-30-027-14W2/00	WCSB	51.359	-103.972	NAD83 Zone 13	SK-24-409	WR	Core	Prairie Evaporite	Grey clays	Patience Lake Member	Saskatchewan Geological Survey	11H296	1167.03		73.2	8.21	292	9.42	26	61	2.58	19.5	15	48	6.32	0.028	0.47	0.122	23700	206	0.565	59.3	91	0.09	0.6	<0.1	<0.1	6.4	2.5	6.2	2.24	1.21	0.59	7.5	2.7	1.5
69	10LWCSB70	Hill et al., 2025	111/02-30-027-14W2/00	WCSB	51.359	-103.972	NAD83 Zone 13	SK-24-410	WR	Core	Prairie Evaporite	Grey clays	Patience Lake Member	Saskatchewan Geological Survey	11H296	1167.03		74.7	8.17	284	9.3	27	58	2.51	19.5	15	47	6.16	0.027	0.3	0.12	23600	202	0.569	57.4	94	0.09	0.6	<0.1	<0.1	6.08	2.4	6.1	2.25	1.24	0.6	7.3	2.8	1.6
70	10LWCSB71	Hill et al., 2025	111/02-30-027-14W2/00	WCSB	51.359	-103.972	NAD83 Zone 13	SK-24-411	WR	Core	Prairie Evaporite	Grey clays	Patience Lake Member	Saskatchewan Geological Survey	11H296	1168.88		79.7	7.12	178	15	29	37	2.31	11.9	18	67	9.1	0.025	3.97	0.099	53200	396	0.444	57.8	75	0.07	0.6	<0.1	<0.1	5.36	2.4	5.7	2.16	1.16	0.56	6.6	2.7	1.3
71	10LWCSB72	Hill et al., 2025	111/02-30-027-14W2/00	WCSB	51.359	-103.972	NAD83 Zone 13	SK-24-412	WR	Core	Prairie Evaporite	Brown clays	Patience Lake Member	Saskatchewan Geological Survey	11H296	1175.15		76.2	7.96	185	11.8	28	50	3.54	9.16	17	92	12.5	0.032	5.23	0.076	12400	222	0.373	66.2	58	0.06	0.8	<0.1	<0.1	5.72	2.8	5.7	2.01	1.1	0.53	7.3	2.5	1.1
72	10LWCSB73	Hill et al., 2025	111/02-30-027-14W2/00	WCSB	51.359	-103.972	NAD83 Zone 13	SK-24-413	WR	Core	Prairie Evaporite	Brown clays with mixed halite	Interbed 2	Saskatchewan Geological Survey	11H296	1187.75		79.5	4.47	141	22.2	15	34	1.56	4.04	11	68	7.78	0.016	4.6	0.058	108000	643	0.283	37.9	49	0.05	0.4	0.1	<0.1	6.74	1.4	8.4	1.55	0.84	0.42	4.1	1.9	0.8
73	10LWCSB74	Hill et al., 2025	101/05-23-018-19W2/00	WCSB	50.532	-104.522	NAD83 Zone 13	SK-24-501	WR	Core	Souris River	Argillaceous dolomite	First Red Bed	Saskatchewan Geological Survey	127922	1497.87		89.4	2.72	75	26.2	8	20	1.07	1.73	7	55	17.6	0.031	1.52	0.029	5030	402	0.137	22.8	35	0.07	0.3	<0.1	<0.1	2.76	0.8	4.4	0.89	0.5	0.24	2.2	1.1	0.6
74	10LWCSB75	Hill et al., 2025	101/05-23-018-19W2/00	WCSB	50.532	-104.522	NAD83 Zone 13	SK-24-502	WR	Core	Dawson Bay	Grey mixed anhydrite and microcrystalline limestone	Dawson Bay Formation	Saskatchewan Geological Survey	127922	1501.88		87.4	2.27	112	34.9	<1	18	0.71	1.09	3	69	1.37	0.005	0.12	0.02	191000	1380	0.11	17.2	17	0.02	0.3	<0.1	<0.1	2.19	0.7	2.2	0.37	0.23	0.1	2.2	0.4	0.3
75	10LWCSB76	Hill et al., 2025	101/05-23-018-19W2/00	WCSB	50.532	-104.522	NAD83 Zone 13	SK-24-503	WR	Core	Dawson Bay	Grey mixed anhydrite and microcrystalline limestone	Dawson Bay Formation	Saskatchewan Geological Survey	127922	1502.28		87.7	2	62	33.7	<1	14	0.82	1.05	4	134	7.33	0.01	0.3	0.02	152000	1310	0.088	16.3	13	0.06	0.3	<0.1	<0.1	4.89	0.6	10	0.56	0.32	0.15	1.9	0.7	0.3
76	10LWCSB77	Hill et al., 2025	101/05-23-018-19W2/00	WCSB	50.532	-104.522	NAD83 Zone 13	SK-24-504	WR	Core	Dawson Bay	Halite with mixed anhydrite	Hubbard Evaporite	Saskatchewan Geological Survey	127922	1502.56		0.9	0.22	18	0.65	<1	2	0.14	0.162	<1	9	0.131	<0.001	51.7	<0.002	4270	32	0.012	1.6	1	<0.02	<0.1	<0.1	<0.1	0.31	<0.1	16.2	0.04	0.02	<0.02	0.2	<0.1	<0.1
77	10LWCSB78	Hill et al., 2025	101/05-23-018-19W2/00	WCSB	50.532	-104.522	NAD83 Zone 13	SK-24-505	WR	Core	Dawson Bay	Halite with mixed anhydrite	Hubbard Evaporite	Saskatchewan Geological Survey	127922	1503.88		28.4	0.53	16	15.6	<1	4	0.21	0.364	<1	29	0.844	0.002	34.2	<0.002	95200	717	0.025	3.2	2	<0.02	<0.1	<0.1	<0.1	0.6	0.2	9.9	0.1	0.06	0.02	0.4	0.1	<0.1
78	10LWCSB79	Hill et al., 2025	101/05-23-018-19W2/00	WCSB	50.532	-104.522	NAD83 Zone 13	SK-24-506	WR	Core	Dawson Bay	Anhydrite with tan microcrystalline limestone	Dawson Bay Formation	Saskatchewan Geological Survey	127922	1505.24		27.2	<0.01	15	19.4	<1	2	0.02	0.042	<1	<1	0.478	<0.001	32.1	<0.002	116000	802	<0.002	<0.1	<1	<0.02	<0.1	<0.1	0.2	0.26	<0.1	18.2	<0.02	<0.02	<0.02	<0.1	<0.1	<0.1
79	10LWCSB80	Hill et al., 2025	101/05-23-018-19W2/00	WCSB	50.532	-104.522	NAD83 Zone 13	SK-24-507	WR	Core	Dawson Bay	Dolomitic mudstone	Second Red Bed	Saskatchewan Geological Survey	127922	1546.43		91.4	9.01	179	16.6	19	73	3.13	5.14	11	277	16.3	0.033	0.5	0.072	6740	353	0.439	62.3	74	0.12	1	<0.1	0.1	9.65	3.1	13.5	2.16	1.28	0.52	8.6	2.5	1.3
80	10LWCSB81	Hill et al., 2025	101/05-23-018-19W2/00	WCSB	50.532	-104.522	NAD83 Zone 13	SK-24-508	WR	Core	Dawson Bay	Dolomitic mudstone	Second Red Bed	Saskatchewan Geological Survey	127922	1546.43		91.8	8.64	179	16.4	18	70	3.02	4.93	10	266	16	0.032	0.42	0.07	6670	325	0.424	60	70	0.13	1	<0.1	0.1	9.5	3	13.6	2.13	1.24	0.51	8.2	2.4	1.3
81	10LWCSB82	Hill et al., 2025	101/05-23-018-19W2/00	WCSB	50.532	-104.522	NAD83 Zone 13	SK-24-509	WR	Core	Dawson Bay	Dolomitic mudstone	Second Red Bed	Saskatchewan Geological Survey	127922	1546.9		86.2	6.53	145	18.5	10	43	2.37	2.73	7	316	20.4	0.044	4.81	0.062	6870	450	0.284	44	44	0.09	0.9	<0.1	<0.1	9.06	2.2	14.8	1.4	0.8	0.34	6.2	1.6	0.8
82	10LWCSB83	Hill et al., 2025	101/05-23-018-19W2/00	WCSB	50.532	-104.522	NAD83 Zone 13	SK-24-510	WR	Core	Dawson Bay	Dolomitic mudstone	Second Red Bed	Saskatchewan Geological Survey	127922	1548.57		93	4.9	137	22.7	10	34	1.49	2.77	7	188	21.1	0.035	0.68	0.043	176	259	0.227	36.2	37	0.08	0.6	<0.1	<0.1	6.74	1.8	12.5	1.44	0.83	0.37	4.5	1.8	0.7
83	10LWCSB84	Hill et al., 2025	101/05-23-018-19W2/00	WCSB	50.532	-104.522	NAD83 Zone 13	SK-24-511	WR	Core	Prairie Evaporite	Brown clays with mixed halite	Halite Interbed 1	Saskatchewan Geological Survey	127922	1550.29		85.3	8.38	253	12.7	32	65	3.24	3.58	17	93	14.7	0.04	6.52	0.091	1840	305	0.464	65.5	74	0.15	0.9	<0.1	<0.1	7.66	3.2	11	2.26	1.34	0.62	8.4	2.9	1.3
84	10LWCSB85	Hill et al., 2025	101/05-23-018-19W2/00	WCSB	50.532	-104.522	NAD83 Zone 13	SK-24-512	WR	Core	Prairie Evaporite	Brown clays with mixed halite	Halite Interbed 1	Saskatchewan Geological Survey	127922	1557.44		85.2	8.72	220	12.4	41	76	2.64	10.4	23	87	14.2	0.039	0.52	0.106	3190	176	0.562	67.2	104	0.15	0.9	<0.1	<0.1	7.82	3	6.2	2.88	1.64	0.78	8.5	3.7	1.8
85	10LWCSB86	Hill et al., 2025	101/05-23-018-19W2/00	WCSB	50.532	-104.522	NAD83 Zone 13	SK-24-513	WR	Core	Prairie Evaporite	Brown clays with mixed halite	Halite Interbed 1	Saskatchewan Geological Survey	127922	1557.51		86.7	9.17	217	11.6	41	77	2.66	9.23	24	88	14.1	0.04	1.23	0.107	<10	159	0.58	71.6	105	0.15	1	<0.1	<0.1	7.89	3.2	6.9	2.89	1.62	0.79	9.2	3.8	1.9
86	10LWCSB87	Hill et al., 2025	101/05-23-018-19W2/00	WCSB	50.532	-104.522	NAD83 Zone 13	SK-24-514	WR	Core	Prairie Evaporite	Brown clays with mixed halite	Patience Lake Member	Saskatchewan Geological Survey	127922	1566.19		67.6	8.43	169	8.84	28	41	3.35	9.51	17	93	10.5	0.026	12.1	0.066	15300	192	0.334	60.8	54	0.08	0.8	<0.1	<0.1	6.8	2.9	10.3	1.69	0.98	0.49	8	2.3	0.9
87	10LWCSB88	Hill et al., 2025	101/05-23-018-19W2/00	WCSB	50.532	-104.522	NAD83 Zone 13	SK-24-515	WR	Core	Prairie Evaporite	Brown clays with mixed halite	Patience Lake Member	Saskatchewan Geological Survey	127922	1567.43		26.3	3.13	86	3	11	23	1.16	14.5	6	33	3.96	0.011	26.2	0.027	2490	48	0.15	24	21	0.04	0.3	<0.1	<0.1	2.59	1	12.2	0.62	0.35	0.19	2.9	0.9	0.3
88	10LWCSB89	Hill et al., 2025	101/05-23-018-19W2/00	WCSB	50.532	-104.522	NAD83 Zone 13	SK-24-516	WR	Core	Prairie Evaporite	Brown clays with mixed halite	Patience Lake Member	Saskatchewan Geological Survey	127922	1570.23		78.7	8.38	177	13	30	60	2.68	10.6	17	97	13.3	0.033	2.39	0.075	12900	244	0.388	65.4	60	0.1	0.8	<0.1	<0.1	7.4	3.1	6.4	2.06	1.2	0.58	8.1	2.8	1.1
89	10LWCSB90	Hill et al., 2025	101/05-23-018-19W2/00	WCSB	50.532	-104.522	NAD83 Zone 13	SK-24-517	WR	Core	Prairie Evaporite	Green clay mixed with halite	White Bear Member	Saskatchewan Geological Survey	127922	1589.1		79.3	8.59	204	11	35	69	2.46	8.33	21	157	11.6	0.03	4.57	0.092	5130	185	0.462	69.9	77	0.13	0.9	<0.1	<0.1	7.53	3	6.8	2.45	1.65	0.77	7.3	6.5	1.4
90	10LWCSB91	Hill et al., 2025	101/05-23-018-19W2/00	WCSB	50.532	-104.522	NAD83 Zone 13	SK-24-518	WR	Core	Prairie Evaporite	Green clay mixed with halite	White Bear Member	Saskatchewan Geological Survey	127922	1589.1		83.2	9.92	214	12.5	37	78	2.82	6.06	22	177	12.2	0.034	0.48	0.092	13600	260	0.468	73.8	72	0.12	1.1	<0.1	<0.1	9.05	3.6	11.9	2.62	1.8	0.83	8.8	7.3	1.3
91	10LWCSB92	Hill et al., 2025	101/05-23-018-19W2/00	WCSB	50.532	-104.522	NAD83 Zone 13	SK-24-519	WR	Core	Prairie Evaporite	Brown clays with mixed halite	White Bear Member	Saskatchewan Geological Survey	127922	1589.3		50.1	4.65	106	7.1	16	34	2.03	3	13	167	7.27	0.019	26.8	0.045	563	99	0.235	37.8	39	0.09	0.5	<0.1	<0.1	4.03	1.5	11	1.3	1.94	0.74	<0.1	17.6	0.6
92	10LWCSB93	Hill et al., 2025	101/05-23-018-19W2/00	WCSB	50.532	-104.522	NAD83 Zone 13	SK-24-520	WR	Core	Prairie Evaporite	Green clay mixed with halite	Middle Halite Bed	Saskatchewan Geological Survey	127922	1627.64		87	1.53	35	33.2	<1	12	0.5	0.817	2	33	2.52	0.004	1.37	0.015	190000	1090	0.084	12.7	10	0.02	0.2	<0.1	<0.1	2.36	0.4	7	0.38	0.22	0.11	1.6	0.5	0.3
93	10LWCSB94	Hill et al., 2025	101/05-23-018-19W2/00	WCSB	50.532	-104.522	NAD83 Zone 13	SK-24-521	WR	Core	Prairie Evaporite	Green clay mixed with halite	Middle Halite Bed	Saskatchewan Geological Survey	127922	1632.16		74.3	2.44	56	26.5	3	19	0.8	1.11	5	88	5.7	0.008	9.25	0.022	131000	770	0.138	19.1	21	0.03	0.3	<0.1	<0.1	3.96	0.7	9.8	0.68	0.39	0.19	2.5	0.9	0.4
94	10LWCSB95	Hill et al., 2025	101/05-23-018-19W2/00	WCSB	50.532	-104.522	NAD83 Zone 13	SK-24-522	WR	Core	Prairie Evaporite	Green clay mixed with halite	Middle Halite Bed	Saskatchewan Geological Survey	127922	1632.56		83.5	2.74	150	28.5	2	22	0.99	1.27	5	86	2.84	0.008	4.51	0.024	162000	1030	0.145	21.1	21	0.04	0.4	<0.1	<0.1	5.72	0.9	13.3	0.57	0.34	0.15	3	0.7	0.4
95	10LWCSB96	Hill et al., 2025	101/05-23-018-19W2/00	WCSB	50.532	-104.522	NAD83 Zone 13	SK-24-523	WR	Core	Prairie Evaporite	Grey anhydrite	Shell Lake Member	Saskatchewan Geological Survey	127922	1656.73		20.1	<0.01	2	15.2	<1	1	<0.01	0.063	<1	2	0.131	<0.001	37.6	<0.002	95700	469	<0.002	0.2	<1	<0.02	<0.1	<0.1	<0.1	0.17	<0.1	11	<0.02	<0.02	<0.02	<0.1	<0.1	<0.1
96	10LWCSB97	Hill et al., 2025	101/05-23-018-19W2/00	WCSB	50.532	-104.522	NAD83 Zone 13	SK-24-524	WR	Core	Prairie Evaporite	Yellow anhydrite	Shell Lake Member	Saskatchewan Geological Survey	127922	1659.21		50	0.02	5	25.9	<1	<1	0.02	0.049	<1	11	0.973	<0.001	20.9	<0.002	152000	846	<0.002	0.4	<1	<0.02	<0.1	<0.1	<0.1	0.27	<0.1	7.2	<0.02	<0.02	<0.02	<0.1	<0.1	<0.1
97	10LWCSB98	Hill et al., 2025	101/05-23-018-19W2/00	WCSB	50.532	-104.522	NAD83 Zone 13	SK-24-525	WR	Core	Prairie Evaporite	Brown clays mixed anhydrite	Shell Lake Member	Saskatchewan Geological Survey	127922	1661.29		89.8	0.12	19	31.3	<1	<1	0.07	0.108	<1	29	21.4	0.008	2.98	<0.002	24300	327	0.008	1.4	<1	<0.02	<0.1	<0.1	<0.1	0.57	<0.1	6.3	0.04	0.02	<0.02	0.2	<0.1	<0.1
98	10LWCSB99	Hill et al., 2025	101/05-23-018-19W2/00	WCSB	50.532	-104.522	NAD83 Zone 13	SK-24-526	WR	Core	Prairie Evaporite	Brown clays mixed anhydrite	Shell Lake Member	Saskatchewan Geological Survey	127922	1661.98		78.3	0.05	20	26	<1	<1	0.04	0.097	<1	27	19.7	0.007	12.5	<0.002	5120	114	0.003	0.7	<1	<0.02	<0.1	<0.1	<0.1	0.33	<0.1	4.4	0.02	<0.02	<0.02	<0.1	<0.1	<0.1
99	10LWCSB100	Hill et al., 2025	101/05-23-018-19W2/00	WCSB	50.532	-104.522	NAD83 Zone 13	SK-24-527	WR	Core	Prairie Evaporite	Grey anhydrite	Shell Lake Member	Saskatchewan Geological Survey	127922	1666.77		87	0.07	7	34.4	<1	<1	0.03	0.174	<1	112	5.72	0.001	0.76	<0.002	183000	1200	0.003	0.6	<1	<0.02	<0.1	<0.1	<0.1	0.4	<0.1	1.9	<0.02	<0.02	<0.02	<0.1	<0.1	<0.1
100	10LWCSB101	Hill et al., 2025	101/05-23-018-19W2/00	WCSB	50.532	-104.522	NAD83 Zone 13	SK-24-528	WR	Core	Prairie Evaporite	Grey anhydrite	Shell Lake Member	Saskatchewan Geological Survey	127922	1666.77		87.9	<0.01	2	30.4	<1	<1	<0.01	0.022	<1	9	0.408	<0.001	0.05	<0.002	184000	1070	<0.002	<0.1	<1	<0.02	<0.1	<0.1	<0.1	0.3	<0.1	0.8	<0.02	<0.02	<0.02	<0.1	<0.1	<0.1
101	10LWCSB102	Hill et al., 2025	101/05-23-018-19W2/00	WCSB	50.532	-104.522	NAD83 Zone 13	SK-24-529	WR	Core	Prairie Evaporite	Grey laminated anhydrite	Shell Lake Member	Saskatchewan Geological Survey	127922	1670.8		87.9	<0.01	3	31.7	<1	3	<0.01	0.035	<1	34	0.479	<0.001	0.03	<0.002	190000	1130	<0.002	0.3	<1	<0.02	<0.1	<0.1	<0.1	0.34	<0.1	0.4	<0.02	<0.02	<0.02	<0.1	<0.1	<0.1
102	10LWCSB103	Hill et al., 2025	101/05-23-018-19W2/00	WCSB	50.532	-104.522	NAD83 Zone 13	SK-24-530	WR	Core	Prairie Evaporite	Grey laminated anhydrite	Shell Lake Member	Saskatchewan Geological Survey	127922	1674.18		88.5	<0.01	3	32.7	<1	<1	<0.01	0.031	<1	28	0.436	<0.001	0.04	<0.002	189000	1150	<0.002	0.2	<1	<0.02	<0.1	<0.1	<0.1	0.29	<0.1	1.1	<0.02	<0.02	<0.02	<0.1	<0.1	<0.1
103	10LWCSB104	Hill et al., 2025	101/05-23-018-19W2/00	WCSB	50.532	-104.522	NAD83 Zone 13	SK-24-531	WR	Core	Prairie Evaporite	Brown clays mixed anhydrite	Shell Lake Member	Saskatchewan Geological Survey	127922	1677.02		92.4	0.03	5	34.3	<1	<1	0.04	0.08	<1	45	19.4	0.006	1.33	<0.002	61200	478	0.002	1.2	<1	<0.02	<0.1	<0.1	<0.1	0.4	<0.1	1.9	0.03	<0.02	<0.02	<0.1	<0.1	<0.1
104	10LWCSB105	Hill et al., 2025	101/05-23-018-19W2/00	WCSB	50.532	-104.522	NAD83 Zone 13	SK-24-532	WR	Core	Prairie Evaporite	Grey laminated anhydrite	Shell Lake Member	Saskatchewan Geological Survey	127922	1680.61		88.4	0.04	4	32.9	<1	<1	0.01	0.132	<1	103	3.07	<0.001	0.06	<0.002	183000	1110	<0.002	0.4	<1	<0.02	<0.1	<0.1	<0.1	0.32	<0.1	1.6	<0.02	<0.02	<0.02	<0.1	<0.1	<0.1
105	10LWCSB106	Hill et al., 2025	121/04-03-020-01W2/00	WCSB	50.6808	-102.075	NAD83 Zone 13	SK-24-601	WR	Core	Dawson Bay	Mottled microcrystalline limestone	Dawson Bay Formation	Saskatchewan Geological Survey	15J308	983.65		76	0.99	20	27.4	<1	6	0.46	0.693	3	15	13.6	0.028	14	0.028	2170	155	0.039	7	3	0.03	0.2	<0.1	<0.1	1.31	0.3	10.5	0.44	0.27	0.09	0.9	0.5	0.1
106	10LWCSB107	Hill et al., 2025	121/04-03-020-01W2/00	WCSB	50.6808	-102.075	NAD83 Zone 13	SK-24-602	WR	Core	Dawson Bay	Mottled microcrystalline limestone	Dawson Bay Formation	Saskatchewan Geological Survey	15J308	985.84		78.2	4.14	66	19.4	6	34	1.49	2.82	5	164	18.3	0.028	11.3	0.035	3790	231	0.19	29.5	32	0.09	0.5	<0.1	0.1	4.87	1.5	9.6	1.02	0.58	0.28	4	1.3	0.5
107	10LWCSB108	Hill et al., 2025	121/04-03-020-01W2/00	WCSB	50.6808	-102.075	NAD83 Zone 13	SK-24-603	WR	Core	Dawson Bay	Dolomitic mudstone	Second Red Bed	Saskatchewan Geological Survey	15J308	987.12		97.9	4.4	74	23.6	12	33	1.65	1.88	8	148	22.4	0.038	1.68	0.05	3570	191	0.224	32.3	37	0.18	0.5	<0.1	<0.1	8.83	1.7	20.6	1.11	0.64	0.3	4.4	1.4	0.6
108	10LWCSB109	Hill et al., 2025	121/04-03-020-01W2/00	WCSB	50.6808	-102.075	NAD83 Zone 13	SK-24-604	WR	Core	Dawson Bay	Dolomitic mudstone	Second Red Bed	Saskatchewan Geological Survey	15J308	988.01		84.6	5.41	96	20.6	18	39	1.69	2.38	11	171	20.7	0.029	2.48	0.056	87	132	0.279	42.7	47	0.1	0.6	<0.1	<0.1	8.14	2.1	7.5	1.45	0.84	0.4	5.4	2	0.8
109	10LWCSB110	Hill et al., 2025	121/04-03-020-01W2/00	WCSB	50.6808	-102.075	NAD83 Zone 13	SK-24-605	WR	Core	Dawson Bay	Dolomitic mudstone	Second Red Bed	Saskatchewan Geological Survey	15J308	988.01		92.2	5.39	98	21	18	40	1.72	2.15	11	171	21.2	0.029	2.16	0.058	86	134	0.284	43	47	0.09	0.6	<0.1	<0.1	8.23	2.1	9.4	1.45	0.83	0.42	5.7	2	0.8
110	10LWCSB111	Hill et al., 2025	121/04-03-020-01W2/00	WCSB	50.6808	-102.075	NAD83 Zone 13	SK-24-606	WR	Core	Dawson Bay	Dolomitic mudstone	Second Red Bed	Saskatchewan Geological Survey	15J308	989.4		88.5	3.64	65	24	9	26	1.39	1.46	7	130	22.7	0.026	1	0.033	<10	155	0.187	29.4	30	0.07	0.4	<0.1	<0.1	4.5	1.3	4.5	1.1	0.61	0.31	3.9	1.5	0.5
111	10LWCSB112	Hill et al., 2025	121/04-03-020-01W2/00	WCSB	50.6808	-102.075	NAD83 Zone 13	SK-24-607	WR	Core	Dawson Bay	Dolomitic mudstone	Second Red Bed	Saskatchewan Geological Survey	15J308	990.59		90.8	6.22	123	21.7	18	44	2.49	2.75	12	163	16.2	0.04	2.08	0.057	29900	471	0.3	48.2	50	0.08	0.7	<0.1	<0.1	6.21	2.4	9.2	1.81	1.02	0.48	6.5	2.3	0.8
112	10LWCSB113	Hill et al., 2025	121/04-03-020-01W2/00	WCSB	50.6808	-102.075	NAD83 Zone 13	SK-24-608	WR	Core	Dawson Bay	Dolomitic mudstone	Second Red Bed	Saskatchewan Geological Survey	15J308	991.01		90.7	9.48	228	12.8	34	76	3.76	4.12	18	213	13.5	0.037	2.76	0.104	7480	171	0.557	73.8	85	0.14	0.9	<0.1	<0.1	9.56	3.6	22.3	2.67	1.54	0.74	10.4	3.5	1.6
113	10LWCSB114	Hill et al., 2025	121/04-03-020-01W2/00	WCSB	50.6808	-102.075	NAD83 Zone 13	SK-24-609	WR	Core	Dawson Bay	Dolomitic mudstone	Second Red Bed	Saskatchewan Geological Survey	15J308	992.78		65.2	7.44	168	7.8	29	59	3.83	3.22	16	89	8.7	0.032	18.9	0.073	1100	96	0.412	64.8	68	0.11	0.8	<0.1	<0.1	7.96	2.9	15.4	2.03	1.16	0.56	8.4	2.6	1.2
114	10LWCSB115	Hill et al., 2025	121/04-03-020-01W2/00	WCSB	50.6808	-102.075	NAD83 Zone 13	SK-24-610	WR	Core	Prairie Evaporite	Grey mixed anhydrite and clay	Interbed 3	Saskatchewan Geological Survey	15J308	999.59		78.3	6.88	164	14.8	25	46	3.18	10.1	15	100	9.39	0.026	3.63	0.07	45400	382	0.408	59.3	59	0.1	0.8	<0.1	<0.1	7.1	2.7	11.8	2.09	1.18	0.57	7.8	2.7	1.1
115	10LWCSB116	Hill et al., 2025	141/16-29-015-07W2/00	WCSB	50.2939	-102.924	NAD83 Zone 13	SK-24-701	WR	Core	Dawson Bay	Tan microcrystalline limestone	Dawson Bay Formation	Saskatchewan Geological Survey	15E166	1532.83		93.5	0.69	243	45.1	<1	43	1.17	0.445	8	8	4.96	0.022	4.39	0.018	1180	352	0.029	5.3	<1	0.02	<0.1	<0.1	<0.1	1.82	0.2	15.2	0.41	0.24	0.13	0.7	0.6	<0.1
116	10LWCSB117	Hill et al., 2025	141/16-29-015-07W2/00	WCSB	50.2939	-102.924	NAD83 Zone 13	SK-24-702	WR	Core	Dawson Bay	Dolomitic mudstone	Second Red Bed	Saskatchewan Geological Survey	15E166	1537.97		91.8	8.23	157	16.8	19	66	2.53	3.88	10	294	17	0.04	0.64	0.067	67	289	0.386	60.2	60	0.11	0.9	<0.1	<0.1	8.56	3.4	17.1	2.08	1.24	0.52	8.6	2.5	1.1
117	10LWCSB118	Hill et al., 2025	141/16-29-015-07W2/00	WCSB	50.2939	-102.924	NAD83 Zone 13	SK-24-703	WR	Core	Dawson Bay	Dolomitic mudstone	Second Red Bed	Saskatchewan Geological Survey	15E166	1537.97		92.1	8.15	156	16.9	19	67	2.53	3.83	10	295	17.2	0.04	0.86	0.068	65	286	0.389	60.5	60	0.11	0.9	<0.1	<0.1	8.64	3.3	19.2	2.05	1.24	0.52	8.6	2.4	1.1
118	10LWCSB119	Hill et al., 2025	141/16-29-015-07W2/00	WCSB	50.2939	-102.924	NAD83 Zone 13	SK-24-704	WR	Core	Dawson Bay	Tan dolomitic mudstone	Second Red Bed	Saskatchewan Geological Survey	15E166	1539.85		75.6	6.07	112	15.8	17	36	1.82	2.03	9	156	15.6	0.028	13.1	0.053	4800	255	0.288	45.9	48	0.08	0.6	<0.1	<0.1	7.02	2.1	10.3	1.5	0.87	0.38	6	1.9	0.7
119	10LWCSB120	Hill et al., 2025	141/16-29-015-07W2/00	WCSB	50.2939	-102.924	NAD83 Zone 13	SK-24-705	WR	Core	Dawson Bay	Dolomitic mudstone mixed halite	Second Red Bed	Saskatchewan Geological Survey	15E166	1540.11		85.1	7.78	145	15.7	22	56	2.91	2.56	12	187	16	0.034	6.14	0.064	17700	353	0.36	60.1	57	0.1	0.8	<0.1	<0.1	8.26	3	11	2.02	1.18	0.52	8.5	2.4	0.9
120	10LWCSB121	Hill et al., 2025	141/16-29-015-07W2/00	WCSB	50.2939	-102.924	NAD83 Zone 13	SK-24-706	WR	Core	Dawson Bay	Dolomitic mudstone mixed halite	Second Red Bed	Saskatchewan Geological Survey	15E166	1540.54		90.4	10.4	169	14.2	24	72	3.37	3.19	13	270	16	0.036	1.1	0.073	20500	411	0.412	75.5	63	0.11	1.1	<0.1	<0.1	12.4	3.6	10.5	2.2	1.33	0.55	11.4	2.6	1.1
121	10LWCSB122	Hill et al., 2025	141/16-29-015-07W2/00	WCSB	50.2939	-102.924	NAD83 Zone 13	SK-24-707	WR	Core	Prairie Evaporite	Brown clays with mixed halite	Halite Interbed 1	Saskatchewan Geological Survey	15E166	1542.86		75.7	7.45	240	10.4	28	54	3.27	3.01	16	84	10.8	0.035	14.7	0.074	5770	172	0.388	58.4	63	0.11	0.8	<0.1	<0.1	8.13	2.7	12	1.84	1.06	0.54	8	2.6	1.1
122	10LWCSB123	Hill et al., 2025	141/16-29-015-07W2/00	WCSB	50.2939	-102.924	NAD83 Zone 13	SK-24-708	WR	Core	Prairie Evaporite	Brown clays with mixed halite	Halite Interbed 1	Saskatchewan Geological Survey	15E166	1545.12		67.6	7.06	175	8.37	26	58	3.35	2.64	15	94	9.46	0.029	19.6	0.071	7480	158	0.405	56.8	65	0.1	0.7	<0.1	<0.1	7.54	2.5	12.6	1.76	1.03	0.51	7.4	2.4	1.1
123	10LWCSB124	Hill et al., 2025	141/16-29-015-07W2/00	WCSB	50.2939	-102.924	NAD83 Zone 13	SK-24-709	WR	Core	Prairie Evaporite	Brown clays with mixed halite	Halite Interbed 1	Saskatchewan Geological Survey	15E166	1546.6		71.8	7.43	145	9.66	28	51	3.43	2.78	16	103	11.5	0.03	17.5	0.066	4670	170	0.36	55.8	61	0.1	0.8	<0.1	<0.1	7.09	2.6	11.2	1.74	0.97	0.5	7.8	2.4	1
124	10LWCSB125	Hill et al., 2025	141/16-29-015-07W2/00	WCSB	50.2939	-102.924	NAD83 Zone 13	SK-24-710	WR	Core	Prairie Evaporite	Brown clays, very little halite	Halite Interbed 1	Saskatchewan Geological Survey	15E166	1549.97		78.4	8.5	187	8.04	31	56	3.82	3.26	18	119	10.9	0.031	16.4	0.076	3990	172	0.406	64.2	62	0.11	0.9	<0.1	<0.1	7.8	3	18.9	1.94	1.12	0.56	9	2.7	1
125	10LWCSB126	Hill et al., 2025	141/16-29-015-07W2/00	WCSB	50.2939	-102.924	NAD83 Zone 13	SK-24-711	WR	Core	Prairie Evaporite	Brown clays	Halite Interbed 1	Saskatchewan Geological Survey	15E166	1551.75		77.6	8.81	277	8.34	35	68	3.31	11.9	19	81	9.48	0.035	4.86	0.092	247	109	0.522	67.1	91	0.15	0.9	<0.1	<0.1	9.48	3.3	8.7	2.52	1.46	0.7	9.5	3.4	1.6
126	10LWCSB127	Hill et al., 2025	141/16-29-015-07W2/00	WCSB	50.2939	-102.924	NAD83 Zone 13	SK-24-712	WR	Core	Prairie Evaporite	Brown clays with mixed halite	White Bear Member	Saskatchewan Geological Survey	15E166	1559.05		65.6	7.78	158	9.65	26	42	3.7	4.04	16	145	10.6	0.027	11.9	0.062	13000	282	0.358	60.9	59	0.1	0.8	<0.1	<0.1	7.11	3	9.8	1.77	1.2	0.56	7.6	4.6	0.9
127	10LWCSB128	Hill et al., 2025	141/16-29-015-07W2/00	WCSB	50.2939	-102.924	NAD83 Zone 13	SK-24-713	WR	Core	Prairie Evaporite	Brown clays	Halite Interbed 4	Saskatchewan Geological Survey	15E166	1566.46		78.1	8.42	170	11.5	29	64	3.61	3.69	18	151	13.4	0.03	5.1	0.071	5320	289	0.385	72.6	58	0.1	0.9	<0.1	0.2	8.49	3.2	8.1	1.86	1.21	0.58	8.7	4.3	1
128	10LWCSB129	Hill et al., 2025	131/09-28-022-05W2/00	WCSB	50.9263	-102.637	NAD83 Zone 13	SK-24-801	WR	Core	Dawson Bay	Brown microcrystalline limestone	Dawson Bay Formation	Saskatchewan Geological Survey	11I229	1000.9		77.7	1.49	29	21.6	6	11	0.56	1.02	7	39	16	0.027	14.1	0.022	2900	92	0.062	10.5	8	0.05	0.2	<0.1	0.1	1.71	0.5	14	0.63	0.51	0.2	0.8	2.8	0.2
129	10LWCSB130	Hill et al., 2025	131/09-28-022-05W2/00	WCSB	50.9263	-102.637	NAD83 Zone 13	SK-24-802	WR	Core	Prairie Evaporite	Grey dolomitic mudstone	Second Red Bed	Saskatchewan Geological Survey	11I229	1001.8		91.6	7.45	143	17.5	18	59	2.65	4.3	11	195	17	0.035	3.26	0.062	8680	170	0.381	55.3	61	0.18	0.8	<0.1	0.2	9.23	2.7	18.4	1.85	1.1	0.49	7.4	2.9	1
130	10LWCSB131	Hill et al., 2025	131/09-28-022-05W2/00	WCSB	50.9263	-102.637	NAD83 Zone 13	SK-24-803	WR	Core	Prairie Evaporite	Grey dolomitic mudstone	Second Red Bed	Saskatchewan Geological Survey	11I229	1002.65		94.4	6.96	107	19.8	13	49	2.43	3.04	9	316	21.5	0.031	0.31	0.053	6350	210	0.307	47.4	51	0.1	0.8	<0.1	<0.1	10.1	2.5	14.5	1.46	0.84	0.4	7.2	2	0.8
131	10LWCSB132	Hill et al., 2025	131/09-28-022-05W2/00	WCSB	50.9263	-102.637	NAD83 Zone 13	SK-24-804	WR	Core	Prairie Evaporite	Grey dolomitic mudstone	Second Red Bed	Saskatchewan Geological Survey	11I229	1003.58		93	5.83	91	19.1	13	40	2.81	2.79	9	232	20.8	0.026	0.48	0.046	13600	205	0.254	41.3	42	0.09	0.7	<0.1	<0.1	8.75	2.2	12.7	1.32	0.77	0.36	6.1	1.7	0.7
132	10LWCSB133	Hill et al., 2025	131/09-28-022-05W2/00	WCSB	50.9263	-102.637	NAD83 Zone 13	SK-24-805	WR	Core	Prairie Evaporite	Grey dolomitic mudstone	Second Red Bed	Saskatchewan Geological Survey	11I229	1004.33		94.9	6.73	114	19.5	17	48	2.32	3.13	10	244	20	0.032	0.37	0.051	3660	200	0.31	49.5	52	0.1	0.7	<0.1	<0.1	10	2.6	20.8	1.64	0.95	0.43	7	2	0.8
133	10LWCSB134	Hill et al., 2025	131/09-28-022-05W2/00	WCSB	50.9263	-102.637	NAD83 Zone 13	SK-24-806	WR	Core	Prairie Evaporite	Grey dolomitic mudstone	Second Red Bed	Saskatchewan Geological Survey	11I229	1004.33		95.1	6.39	117	19.3	18	49	2.29	2.88	10	232	19.6	0.031	0.45	0.053	3760	197	0.325	48	57	0.1	0.7	<0.1	<0.1	9.95	2.6	19.4	1.68	0.96	0.43	7	2.1	0.9
134	10LWCSB135	Hill et al., 2025	131/09-28-022-05W2/00	WCSB	50.9263	-102.637	NAD83 Zone 13	SK-24-807	WR	Core	Prairie Evaporite	Brown dolomitic mudstone	Second Red Bed	Saskatchewan Geological Survey	11I229	1005.45		94.6	9.05	171	17.1	24	72	2.68	4.39	14	234	17.6	0.04	0.38	0.073	109	198	0.428	64.2	66	0.12	0.9	<0.1	<0.1	11.9	3.4	11.4	2.06	1.2	0.54	9.4	2.5	1.1
135	10LWCSB136	Hill et al., 2025	131/09-28-022-05W2/00	WCSB	50.9263	-102.637	NAD83 Zone 13	SK-24-808	WR	Core	Prairie Evaporite	Red dolomitic mudstone	Second Red Bed	Saskatchewan Geological Survey	11I229	1007.45		91	8.4	154	17.3	26	65	2.87	3.36	14	240	16.7	0.036	0.58	0.073	17700	362	0.405	62	63	0.12	1	<0.1	<0.1	10.6	3.2	10.5	2.21	1.28	0.58	9.3	2.8	1.1
136	10LWCSB137	Hill et al., 2025	131/09-28-022-05W2/00	WCSB	50.9263	-102.637	NAD83 Zone 13	SK-24-809	WR	Core	Prairie Evaporite	Red dolomitic mudstone	Second Red Bed	Saskatchewan Geological Survey	11I229	1008.37		84.5	10.8	187	9.75	34	79	5.63	4.27	18	321	13.9	0.032	3.89	0.085	13400	308	0.462	90.4	76	0.14	1.2	<0.1	<0.1	10.6	4.1	13.7	2.22	1.36	0.6	12.6	2.9	1.3
137	10LWCSB138	Hill et al., 2025	131/09-28-022-05W2/00	WCSB	50.9263	-102.637	NAD83 Zone 13	SK-24-810	WR	Core	Prairie Evaporite	Red dolomitic mudstone	Second Red Bed	Saskatchewan Geological Survey	11I229	1008.86		63.4	6.76	138	11.5	17	46	2.25	2.86	9	96	10.2	0.024	18.8	0.058	17800	247	0.321	50.2	55	0.09	0.7	<0.1	<0.1	6.5	2.4	20.1	1.59	0.94	0.42	7.2	2	0.9
138	10LWCSB139	Hill et al., 2025	131/09-28-022-05W2/00	WCSB	50.9263	-102.637	NAD83 Zone 13	SK-24-811	WR	Core	Prairie Evaporite	Red dolomitic mudstone	Second Red Bed	Saskatchewan Geological Survey	11I229	1009.04		61	9.69	197	4.06	27	69	4.65	3.44	15	135	7.84	0.03	21	0.082	12500	191	0.47	82.4	77	0.12	1	<0.1	<0.1	10.2	3.6	13.6	1.86	1.16	0.51	10.5	2.4	1.3
139	10LWCSB140	Hill et al., 2025	131/09-28-022-05W2/00	WCSB	50.9263	-102.637	NAD83 Zone 13	SK-24-812	WR	Core	Prairie Evaporite	Grey/brown clays mixed with halite	Halite Interbed 1	Saskatchewan Geological Survey	11I229	1010.66		3.6	0.52	11	0.95	1	4	0.26	0.6	1	6	0.859	0.003	50.3	0.004	515	15	0.024	3.9	4	<0.02	<0.1	<0.1	<0.1	0.57	0.2	16.2	0.12	0.07	0.03	0.5	0.2	<0.1
140	10LWCSB141	Hill et al., 2025	131/09-28-022-05W2/00	WCSB	50.9263	-102.637	NAD83 Zone 13	SK-24-813	WR	Core	Prairie Evaporite	Grey/brown clays mixed with halite	Halite Interbed 1	Saskatchewan Geological Survey	11I229	1010.66		3.1	0.45	10	0.83	1	3	0.23	0.555	1	5	0.772	0.002	51	0.003	344	12	0.022	3.6	4	<0.02	<0.1	<0.1	<0.1	0.5	0.1	16.1	0.11	0.06	0.03	0.5	0.2	<0.1
141	10LWCSB142	Hill et al., 2025	131/09-28-022-05W2/00	WCSB	50.9263	-102.637	NAD83 Zone 13	SK-24-814	WR	Core	Prairie Evaporite	Brown clays	Belle Plaine Member	Saskatchewan Geological Survey	11I229	1015.38		84	5.88	152	18.7	22	45	2.2	5.95	13	92	17.5	0.033	3.15	0.058	10300	257	0.308	47.2	53	0.08	0.6	<0.1	<0.1	5.97	2.1	6.6	1.53	0.87	0.44	6.2	2.1	0.8
142	10LWCSB143	Hill et al., 2025	131/09-28-022-05W2/00	WCSB	50.9263	-102.637	NAD83 Zone 13	SK-24-815	WR	Core	Prairie Evaporite	Grey anhydritic clays	Halite Interbed 3	Saskatchewan Geological Survey	11I229	1018.92		83.3	4.33	94	25.2	9	34	1.56	4.1	7	101	4.58	0.013	0.74	0.035	143000	703	0.234	35.2	35	0.07	0.5	<0.1	<0.1	11	1.7	12.5	1.16	0.65	0.33	5.2	1.6	0.6
143	10LWCSB144	Hill et al., 2025	131/09-28-022-05W2/00	WCSB	50.9263	-102.637	NAD83 Zone 13	SK-24-816	WR	Core	Prairie Evaporite	Grey anhydritic clays	Halite Interbed 3	Saskatchewan Geological Survey	11I229	1020.66		60	6.24	159	9.34	31	49	1.98	11.3	17	72	7.84	0.022	14	0.084	16400	179	0.498	46.8	92	0.12	0.6	<0.1	<0.1	6.81	2	11	2.26	1.29	0.62	7	3	1.6
144	10LWCSB145	Hill et al., 2025	131/09-28-022-05W2/00	WCSB	50.9263	-102.637	NAD83 Zone 13	SK-24-817	WR	Core	Prairie Evaporite	Brown clays	Halite Interbed 3	Saskatchewan Geological Survey	11I229	1024.11		86.7	9.22	205	13	35	69	3.36	3.98	20	122	14.2	0.035	1.84	0.081	182	260	0.46	67.9	72	0.13	1.1	<0.1	<0.1	9.7	3.4	8.8	2.41	1.39	0.68	10.7	3.2	1.3
145	10LWCSB146	Hill et al., 2025	131/09-28-022-05W2/00	WCSB	50.9263	-102.637	NAD83 Zone 13	SK-24-818	WR	Core	Prairie Evaporite	Grey clays	Halite Interbed 3	Saskatchewan Geological Survey	11I229	1031		75.8	7.97	200	10.1	34	63	2.28	7.26	19	104	11	0.025	7.25	0.092	<10	193	0.523	54.4	98	0.15	0.9	<0.1	<0.1	7.77	2.6	7.6	2.58	1.46	0.72	8.8	3.5	1.7
146	10LWCSB147	Hill et al., 2025	131/09-28-022-05W2/00	WCSB	50.9263	-102.637	NAD83 Zone 13	SK-24-819	WR	Core	Prairie Evaporite	Grey mixed anhydrite and clay	Middle Halite Bed	Saskatchewan Geological Survey	11I229	1060.15		12	1.03	147	5.98	1	8	0.44	0.472	2	60	1.42	0.003	43.4	0.008	37100	186	0.054	8.6	8	<0.02	0.1	0.1	<0.1	3.02	0.3	17.7	0.25	0.48	0.16	<0.1	4.8	0.1
147	10LWCSB148	Hill et al., 2025	111/16-28-034-01W3/00	WCSB	51.9512	-106.077	NAD83 Zone 13	SK-24-901	WR	Core	Dawson Bay	Green microcrystalline limestone	Dawson Bay Formation	Saskatchewan Geological Survey	06D075	1001.48		94.6	4	88	37.8	8	25	1.31	1.47	10	46	10.4	0.03	0.12	0.024	1290	434	0.162	32.7	35	0.04	0.4	<0.1	<0.1	3.7	1.4	4	0.75	0.45	0.21	3.6	0.9	0.5
148	10LWCSB149	Hill et al., 2025	111/16-28-034-01W3/00	WCSB	51.9512	-106.077	NAD83 Zone 13	SK-24-902	WR	Core	Dawson Bay	Tan dolomitic mudstone	Second Red Bed	Saskatchewan Geological Survey	06D075	1002.6		73.8	0.52	14	25.5	18	2	0.39	0.28	12	11	16.3	0.028	16	0.015	309	116	0.019	4.9	5	<0.02	<0.1	<0.1	<0.1	1	0.2	6	0.56	0.24	0.27	0.5	1.2	<0.1
149	10LWCSB150	Hill et al., 2025	111/16-28-034-01W3/00	WCSB	51.9512	-106.077	NAD83 Zone 13	SK-24-903	WR	Core	Dawson Bay	Grey dolomitic mudstone	Second Red Bed	Saskatchewan Geological Survey	06D075	1002.8		91.9	8.56	204	17.7	28	61	3.26	4.14	17	295	17.8	0.04	0.68	0.098	7660	327	0.452	69.4	83	0.18	1	<0.1	0.2	11.5	2.5	18.7	2.54	1.47	0.66	8.2	3.3	1.4
150	10LWCSB151	Hill et al., 2025	111/16-28-034-01W3/00	WCSB	51.9512	-106.077	NAD83 Zone 13	SK-24-904	WR	Core	Dawson Bay	Grey/brown dolomitic mudstone	Second Red Bed	Saskatchewan Geological Survey	06D075	1003.4		88.3	7.18	138	14.7	21	50	3.94	2.31	13	288	19.9	0.033	0.18	0.077	17500	487	0.325	52	51	0.08	0.9	<0.1	<0.1	8.94	2.2	15.3	1.8	1.02	0.49	7.1	2.1	0.9
151	10LWCSB152	Hill et al., 2025	111/16-28-034-01W3/00	WCSB	51.9512	-106.077	NAD83 Zone 13	SK-24-905	WR	Core	Dawson Bay	Brown dolomitic mudstone	Second Red Bed	Saskatchewan Geological Survey	06D075	1005.5		85.7	7.05	146	18.2	23	53	2.9	3.1	14	209	12	0.028	0.19	0.072	46100	700	0.341	57.1	51	0.06	0.9	<0.1	<0.1	6.9	2.2	7.7	1.84	1.07	0.48	7.3	2.1	0.9
152	10LWCSB153	Hill et al., 2025	111/16-28-034-01W3/00	WCSB	51.9512	-106.077	NAD83 Zone 13	SK-24-906	WR	Core	Dawson Bay	Brown dolomitic mudstone	Second Red Bed	Saskatchewan Geological Survey	06D075	1005.5		88.8	6.35	131	20.3	20	47	2.57	2.81	12	180	12.3	0.026	0.16	0.061	53000	763	0.307	50.3	50	0.05	0.8	<0.1	<0.1	6.33	2	6.5	1.76	1.03	0.45	6.8	2	0.8
153	10LWCSB154	Hill et al., 2025	111/16-28-034-01W3/00	WCSB	51.9512	-106.077	NAD83 Zone 13	SK-24-907	WR	Core	Dawson Bay	Grey/brown dolomitic mudstone	Second Red Bed	Saskatchewan Geological Survey	06D075	1006.2		87.6	7.99	168	18.7	27	55	2.37	3.29	16	204	14.7	0.032	1.97	0.082	23200	543	0.367	57	57	0.06	0.9	<0.1	<0.1	7.2	2.2	26.8	2.22	1.27	0.58	8	2.5	1
154	10LWCSB155	Hill et al., 2025	111/16-28-034-01W3/00	WCSB	51.9512	-106.077	NAD83 Zone 13	SK-24-908	WR	Core	Prairie Evaporite	Brown clays	Halite Interbed 1	Saskatchewan Geological Survey	06D075	1008.8		70.1	7.48	158	10.7	32	54	3.45	2.9	19	92	11.7	0.032	15.1	0.073	928	231	0.361	60.5	59	0.07	1	<0.1	<0.1	7.21	2.1	10.4	2.12	1.21	0.59	8	2.6	1
155	10LWCSB156	Hill et al., 2025	141/10-06-036-06W3/00	WCSB	52.0664	-106.844	NAD83 Zone 13	SK-24-1001	WR	Core	Souris River	Grey green dolomite/anhydrite	First Red Bed	Saskatchewan Geological Survey	10J324	976.81		88.2	2.2	41	31.5	1	13	0.74	1.17	4	94	13.1	0.014	0.2	0.022	87300	784	0.096	17.1	12	0.02	0.3	<0.1	<0.1	3.5	0.6	5.6	0.63	0.35	0.18	2.2	0.7	0.2
156	10LWCSB157	Hill et al., 2025	141/10-06-036-06W3/00	WCSB	52.0664	-106.844	NAD83 Zone 13	SK-24-1002	WR	Core	Souris River	Grey green dolomite/anhydrite	First Red Bed	Saskatchewan Geological Survey	10J324	977.6		86.1	7	121	22.5	11	48	2.12	3.78	9	341	2.93	0.014	0.44	0.058	112000	934	0.297	49.6	42	0.05	0.9	<0.1	<0.1	6.75	2.1	6	0.89	0.55	0.24	7.7	1	0.7
157	10LWCSB158	Hill et al., 2025	141/10-06-036-06W3/00	WCSB	52.0664	-106.844	NAD83 Zone 13	SK-24-1003	WR	Core	Souris River	Grey green dolomite/anhydrite	First Red Bed	Saskatchewan Geological Survey	10J324	977.6		86.5	6.55	113	24.1	10	44	1.95	3.7	8	307	2.65	0.013	0.4	0.053	115000	975	0.271	45.3	38	0.05	0.8	<0.1	<0.1	6.3	1.9	5.8	0.79	0.5	0.22	7.1	0.9	0.6
158	10LWCSB159	Hill et al., 2025	141/10-06-036-06W3/00	WCSB	52.0664	-106.844	NAD83 Zone 13	SK-24-1004	WR	Core	Souris River	Grey green anhydrite/dolomite	First Red Bed	Saskatchewan Geological Survey	10J324	978.69		86.9	0.11	3	30.6	<1	<1	0.06	0.118	<1	5	1.54	0.001	0.1	<0.002	134000	1240	0.005	1.6	<1	<0.02	<0.1	<0.1	<0.1	1.12	<0.1	0.8	0.04	0.02	<0.02	0.1	<0.1	<0.1
159	10LWCSB160	Hill et al., 2025	141/10-06-036-06W3/00	WCSB	52.0664	-106.844	NAD83 Zone 13	SK-24-1005	WR	Core	Souris River	Grey green anhydrite/dolomite	First Red Bed	Saskatchewan Geological Survey	10J324	979.28		86.2	1.39	28	36.9	<1	9	0.4	0.888	1	44	0.827	0.003	0.23	0.004	168000	1630	0.062	9.6	6	0.02	0.1	<0.1	<0.1	1.92	0.4	3.5	0.15	0.1	0.04	1.4	0.2	0.2
160	10LWCSB161	Hill et al., 2025	141/10-06-036-06W3/00	WCSB	52.0664	-106.844	NAD83 Zone 13	SK-24-1006	WR	Core	Dawson Bay	Tan microcystalline limestone	Dawson Bay Formation	Saskatchewan Geological Survey	10J324	980.12		72	0.09	5	26.1	<1	<1	0.09	0.421	<1	9	16	0.011	16	<0.002	474	237	0.004	2.1	<1	<0.02	<0.1	<0.1	<0.1	0.44	<0.1	4.9	0.04	0.02	<0.02	0.1	<0.1	<0.1
161	10LWCSB162	Hill et al., 2025	141/10-06-036-06W3/00	WCSB	52.0664	-106.844	NAD83 Zone 13	SK-24-1007	WR	Core	Dawson Bay	Mottled microcrystalline limestone	Dawson Bay Formation	Saskatchewan Geological Survey	10J324	980.98		95.4	0.1	4	56.2	<1	<1	0.05	0.161	<1	3	1.49	0.008	0.28	<0.002	<10	283	0.005	1	<1	<0.02	<0.1	<0.1	<0.1	0.6	<0.1	0.6	0.03	<0.02	<0.02	0.1	<0.1	<0.1
162	10LWCSB163	Hill et al., 2025	141/10-06-036-06W3/00	WCSB	52.0664	-106.844	NAD83 Zone 13	SK-24-1008	WR	Core	Prairie Evaporite	Grey dolomitic mudstone	Second Red Bed	Saskatchewan Geological Survey	10J324	1008.45		83.3	4.91	120	19.2	20	36	1.84	3.11	13	87	15.7	0.038	9.17	0.063	5860	204	0.248	34.1	49	0.14	0.6	<0.1	0.2	5.54	1.3	19.1	1.63	0.92	0.46	4.8	1.9	0.9
163	10LWCSB164	Hill et al., 2025	141/10-06-036-06W3/00	WCSB	52.0664	-106.844	NAD83 Zone 13	SK-24-1009	WR	Core	Prairie Evaporite	Grey dolomitic mudstone	Second Red Bed	Saskatchewan Geological Survey	10J324	1009.03		87.2	8.29	197	14.3	33	64	3.1	4.9	19	208	13.6	0.043	4.78	0.101	8090	275	0.443	63	84	0.1	1	<0.1	0.1	9.36	2.4	19.8	2.54	1.44	0.66	8.8	2.9	1.6
164	10LWCSB165	Hill et al., 2025	141/10-06-036-06W3/00	WCSB	52.0664	-106.844	NAD83 Zone 13	SK-24-1010	WR	Core	Prairie Evaporite	Grey dolomitic mudstone	Second Red Bed	Saskatchewan Geological Survey	10J324	1009.71		88.5	7.74	148	15.3	27	55	2.99	3.74	15	301	18.9	0.044	0.64	0.084	8740	275	0.357	54.6	59	0.07	1	<0.1	<0.1	9.44	2.3	15.1	2	1.15	0.52	7.9	2.3	1.1
165	10LWCSB166	Hill et al., 2025	141/10-06-036-06W3/00	WCSB	52.0664	-106.844	NAD83 Zone 13	SK-24-1011	WR	Core	Prairie Evaporite	Grey dolomitic mudstone	Second Red Bed	Saskatchewan Geological Survey	10J324	1010.25		88.5	10.2	191	10.7	42	69	4.01	5.55	23	389	14.2	0.04	0.35	0.119	6350	266	0.436	77.1	59	0.11	1.5	<0.1	<0.1	11.7	2.9	20.3	2.48	1.4	0.71	11.4	3.1	1.1
166	10LWCSB167	Hill et al., 2025	141/10-06-036-06W3/00	WCSB	52.0664	-106.844	NAD83 Zone 13	SK-24-1012	WR	Core	Prairie Evaporite	Grey dolomitic mudstone	Second Red Bed	Saskatchewan Geological Survey	10J324	1010.25		89	10.2	187	10.7	41	69	4.1	5.54	22	385	14.1	0.039	0.43	0.118	6680	278	0.427	75.3	57	0.11	1.4	<0.1	<0.1	11.4	2.9	20.8	2.39	1.33	0.7	10.9	3	1
167	10LWCSB168	Hill et al., 2025	141/10-06-036-06W3/00	WCSB	52.0664	-106.844	NAD83 Zone 13	SK-24-1013	WR	Core	Prairie Evaporite	Green/grey dolomitic mudstone	Second Red Bed	Saskatchewan Geological Survey	10J324	1010.6		87	9.98	221	11.4	33	69	2.92	4.95	19	255	9.65	0.032	2.3	0.103	24800	361	0.485	72.4	78	0.09	1.1	<0.1	<0.1	10	2.8	10.1	2.4	1.37	0.64	10.5	2.7	1.4
168	10LWCSB169	Hill et al., 2025	141/10-06-036-06W3/00	WCSB	52.0664	-106.844	NAD83 Zone 13	SK-24-1014	WR	Core	Prairie Evaporite	Green/brown dolomitic mudstone	Second Red Bed	Saskatchewan Geological Survey	10J324	1011.3		87.6	9.37	217	12.4	35	67	2.9	4.78	20	212	14	0.034	3.65	0.099	850	209	0.465	75.9	70	0.09	1.1	<0.1	<0.1	10.2	2.7	9.2	2.46	1.46	0.63	9.7	2.8	1.3
169	10LWCSB170	Hill et al., 2025	141/10-06-036-06W3/00	WCSB	52.0664	-106.844	NAD83 Zone 13	SK-24-1015	WR	Core	Prairie Evaporite	Brown dolomitic mudstone	Second Red Bed	Saskatchewan Geological Survey	10J324	1011.86		77.8	9.25	201	10.6	38	73	4.45	4.08	21	169	10.6	0.04	8.06	0.106	10300	306	0.442	78.5	70	0.08	0.9	<0.1	<0.1	7.6	2.6	9.9	2.29	1.34	0.63	9	2.7	1.2
170	10LWCSB171	Hill et al., 2025	131/13-25-032-24W2/00	WCSB	51.7785	-105.285	NAD83 Zone 13	SK-24-1101	WR	Core	Dawson Bay	Laminated limestone	Dawson Bay Formation	Saskatchewan Geological Survey	81G087	1009.4		91.2	4.49	102	29	10	27	1.44	1.81	10	44	16	0.032	1.56	0.036	2050	414	0.165	35.6	26	0.04	0.6	<0.1	0.2	4.18	1.5	6.2	0.76	0.48	0.22	4.2	1	0.4
171	10LWCSB172	Hill et al., 2025	131/13-25-032-24W2/00	WCSB	51.7785	-105.285	NAD83 Zone 13	SK-24-1102	WR	Core	Dawson Bay	Tan mottled limestone	Dawson Bay Formation	Saskatchewan Geological Survey	81G087	1009.57		79.3	2.83	60	25	5	16	0.9	1.27	6	31	15.2	0.03	8.23	0.028	1230	329	0.104	22.4	15	0.04	0.4	<0.1	0.4	3.02	1	7.2	0.51	0.32	0.16	2.7	0.7	0.3
172	10LWCSB173	Hill et al., 2025	131/13-25-032-24W2/00	WCSB	51.7785	-105.285	NAD83 Zone 13	SK-24-1103	WR	Core	Dawson Bay	Grey/green dolomitic mudstone	Second Red Bed	Saskatchewan Geological Survey	81G087	1010.28		75	2.19	52	20	8	14	0.91	1.31	6	57	15.1	0.026	15.1	0.026	3340	288	0.102	18.2	16	0.05	0.2	<0.1	0.2	5.91	0.6	12.9	0.75	0.41	0.24	2	1	0.3
173	10LWCSB174	Hill et al., 2025	131/13-25-032-24W2/00	WCSB	51.7785	-105.285	NAD83 Zone 13	SK-24-1104	WR	Core	Dawson Bay	Grey/green dolomitic mudstone	Second Red Bed	Saskatchewan Geological Survey	81G087	1010.93		91.6	9.14	188	17	27	63	3.21	4.23	16	304	18.3	0.041	0.22	0.089	9490	285	0.424	68.2	70	0.1	1.3	<0.1	0.1	12.6	2.4	20.5	2.04	1.17	0.54	9.6	2.3	1.1
174	10LWCSB175	Hill et al., 2025	131/13-25-032-24W2/00	WCSB	51.7785	-105.285	NAD83 Zone 13	SK-24-1105	WR	Core	Dawson Bay	Brown dolomitic mudstone	Second Red Bed	Saskatchewan Geological Survey	81G087	1011.43		90.5	5.35	94	18	13	30	1.81	1.45	9	200	22	0.032	0.15	0.054	4080	408	0.22	37.1	35	0.06	0.9	<0.1	<0.1	7.58	1.4	11.2	1.18	0.69	0.31	5.9	1.3	0.6
175	10LWCSB176	Hill et al., 2025	131/13-25-032-24W2/00	WCSB	51.7785	-105.285	NAD83 Zone 13	SK-24-1106	WR	Core	Dawson Bay	Green/brown dolomitic mudstone	Second Red Bed	Saskatchewan Geological Survey	81G087	1012.23		88	8.31	143	14	34	56	2.75	2.67	20	322	21.1	0.032	0.2	0.087	288	404	0.369	60.2	53	0.07	1.5	<0.1	<0.1	10.9	1.8	21.3	1.9	1.07	0.53	9.4	2.3	0.9
176	10LWCSB177	Hill et al., 2025	131/13-25-032-24W2/00	WCSB	51.7785	-105.285	NAD83 Zone 13	SK-24-1107	WR	Core	Dawson Bay	Green/brown dolomitic mudstone	Second Red Bed	Saskatchewan Geological Survey	81G087	1012.23		89.1	8.06	143	14.7	34	55	2.6	2.58	19	320	21.6	0.031	0.19	0.086	<10	420	0.357	58.1	55	0.07	1.5	<0.1	<0.1	9.01	2	16.2	1.81	1.02	0.51	9.1	2.2	0.8
177	10LWCSB178	Hill et al., 2025	131/13-25-032-24W2/00	WCSB	51.7785	-105.285	NAD83 Zone 13	SK-24-1108	WR	Core	Dawson Bay	Brown/red dolomitic mudstone	Second Red Bed	Saskatchewan Geological Survey	81G087	1012.93		90.6	10.6	242	9.51	41	75	4.79	4.7	23	270	13.5	0.046	0.32	0.111	<10	313	0.54	82	89	0.1	1.8	<0.1	<0.1	12.3	2.8	10.3	2.43	1.44	0.65	12.8	2.8	1.6
178	10LWCSB179	Hill et al., 2025	131/13-25-032-24W2/00	WCSB	51.7785	-105.285	NAD83 Zone 13	SK-24-1109	WR	Core	Dawson Bay	Brown/red dolomitic mudstone	Second Red Bed	Saskatchewan Geological Survey	81G087	1013.33		93.3	6.83	130	19.9	23	43	2.91	3.09	15	174	20	0.039	0.17	0.066	<10	287	0.289	50	46	0.05	1	<0.1	<0.1	6.51	1.8	8.3	1.61	0.9	0.43	7.3	1.8	0.7
179	10LWCSB180	Hill et al., 2025	131/13-25-032-24W2/00	WCSB	51.7785	-105.285	NAD83 Zone 13	SK-24-1110	WR	Core	Dawson Bay	Brown/red dolomitic mudstone	Second Red Bed	Saskatchewan Geological Survey	81G087	1013.93		91.1	9.09	183	15.5	37	61	4.61	3.74	21	214	16	0.04	0.25	0.095	9300	403	0.411	68	62	0.07	1.5	<0.1	<0.1	8.87	2.4	13.5	2.06	1.18	0.56	10.1	2.4	1
180	10LWCSB181	Hill et al., 2025	131/13-25-032-24W2/00	WCSB	51.7785	-105.285	NAD83 Zone 13	SK-24-1111	WR	Core	Prairie Evaporite	Brown clays with mixed halite	Patience Lake Member	Saskatchewan Geological Survey	81G087	1018.5		67.4	6.59	153	9.25	25	46	2.77	6.77	15	71	9.81	0.025	19.3	0.07	13300	226	0.334	52	52	0.06	1	<0.1	<0.1	6.44	1.7	9.2	1.43	0.82	0.4	7.3	1.8	0.8
181	10LWCSB182	Hill et al., 2025	131/13-25-032-24W2/00	WCSB	51.7785	-105.285	NAD83 Zone 13	SK-24-1112	WR	Core	Prairie Evaporite	Brown clays	Patience Lake Member	Saskatchewan Geological Survey	81G087	1026.27		48.8	4.72	91	8.29	17	77	2.95	4.76	10	67	8.49	0.017	28.4	0.055	14500	152	0.21	45.6	36	0.04	0.8	<0.1	<0.1	6.38	1.3	13	1.06	0.61	0.3	5.3	1.3	0.6
182	10LWCSB183	Hill et al., 2025	131/13-25-032-24W2/00	WCSB	51.7785	-105.285	NAD83 Zone 13	SK-24-1113	WR	Core	Prairie Evaporite	Grey clays	Belle Plaine Member	Saskatchewan Geological Survey	81G087	1033.42		10.9	1.43	32	1.29	5	11	0.66	2.69	3	20	1.62	0.005	46.4	0.016	3680	42	0.07	14	11	<0.02	0.2	<0.1	<0.1	1.54	0.4	14.2	0.28	0.18	0.08	1.8	0.5	0.2
183	10LWCSB184	Hill et al., 2025	131/13-25-032-24W2/00	WCSB	51.7785	-105.285	NAD83 Zone 13	SK-24-1114	WR	Core	Prairie Evaporite	Brown clays	Halite Interbed 3	Saskatchewan Geological Survey	81G087	1038.47		47.7	6.24	141	5.47	23	45	3.01	6.18	13	82	7.85	0.022	25.5	0.064	6910	124	0.288	50.3	53	0.05	0.9	<0.1	<0.1	6.15	1.7	11.8	1.35	0.77	0.39	7.1	1.7	0.8
184	10LWCSB185	Hill et al., 2025	131/13-25-032-24W2/00	WCSB	51.7785	-105.285	NAD83 Zone 13	SK-24-1115	WR	Core	Prairie Evaporite	Brown clays	Halite Interbed 3	Saskatchewan Geological Survey	81G087	1048.75		82.6	10.9	174	9.85	41	69	4.46	4.76	24	160	13	0.031	2.14	0.092	1790	201	0.426	74.8	65	0.09	1.2	<0.1	<0.1	9.51	3.2	7.2	2.18	1.18	0.61	11.1	2.7	1.2
185	10LWCSB186	Hill et al., 2025	131/13-25-032-24W2/00	WCSB	51.7785	-105.285	NAD83 Zone 13	SK-24-1116	WR	Core	Prairie Evaporite	Grey anhydrite/clay	Middle Halite Bed	Saskatchewan Geological Survey	81G087	1056.35		85.1	7.95	210	12.7	34	61	2.98	3.68	19	195	13.7	0.028	0.75	0.086	18200	255	0.483	65.5	79	0.09	0.8	<0.1	<0.1	14	2.5	25.8	2.56	1.41	0.66	8.3	3	1.4
186	10LWCSB187	Hill et al., 2025	141/06-10-031-23W2/00	WCSB	51.6403	-105.184	NAD83 Zone 13	SL-25-101	WR	Core	Prairie Evaporite	Grey laminated anhydrite	Shell Lake Member	Saskatchewan Geological Survey	69A013	1139.95			0.2	5	32.6	<1	<1	0.08	0.105	<1	38	7.85	0.002	0.05	<0.002	139000	963	0.01	2.6	23	<0.02	<0.1	<0.1	<0.1	0.61	<0.1	0.6	0.07	0.04	0.02	0.2	<0.1	0.1
187	10LWCSB188	Hill et al., 2025	141/06-10-031-23W2/00	WCSB	51.6403	-105.184	NAD83 Zone 13	SL-25-102	WR	Core	Prairie Evaporite	Brown dolomite mudstone	Shell Lake Member	Saskatchewan Geological Survey	69A013	1140.59			0.08	4	32.1	<1	<1	0.05	0.037	<1	8	22.7	0.005	2.95	<0.002	6440	114	0.004	1.5	27	<0.02	<0.1	<0.1	<0.1	0.65	<0.1	1.4	0.07	0.04	<0.02	<0.1	<0.1	<0.1
188	10LWCSB189	Hill et al., 2025	141/06-10-031-23W2/00	WCSB	51.6403	-105.184	NAD83 Zone 13	SL-25-103	WR	Core	Prairie Evaporite	Duplicate	Shell Lake Member	Saskatchewan Geological Survey	69A013	1140.59			0.05	4	32.9	<1	<1	0.04	0.03	<1	7	24.6	0.005	2.3	<0.002	1740	96	0.002	1.1	13	<0.02	<0.1	<0.1	<0.1	0.45	<0.1	1.9	0.06	0.03	<0.02	<0.1	<0.1	<0.1
189	10LWCSB190	Hill et al., 2025	141/06-10-031-23W2/00	WCSB	51.6403	-105.184	NAD83 Zone 13	SL-25-104	WR	Core	Prairie Evaporite	Mixed brown dolomitic mudstone and grey massive anhydrite	Shell Lake Member	Saskatchewan Geological Survey	69A013	1141.16			0.05	4	25.2	<1	<1	0.03	0.032	<1	6	14.8	0.003	18.6	<0.002	30000	254	0.003	1.4	16	<0.02	<0.1	<0.1	<0.1	0.3	<0.1	3.8	0.09	0.04	0.03	<0.1	0.1	<0.1
190	10LWCSB191	Hill et al., 2025	141/06-10-031-23W2/00	WCSB	51.6403	-105.184	NAD83 Zone 13	SL-25-105	WR	Core	Prairie Evaporite	Grey laminated anhydrite	Shell Lake Member	Saskatchewan Geological Survey	69A013	1142.49			0.26	7	30.4	<1	2	0.1	0.151	<1	51	1.12	<0.001	0.06	<0.002	174000	1030	0.014	2.7	6	<0.02	<0.1	<0.1	<0.1	1.45	0.1	1.3	0.06	0.03	<0.02	0.3	<0.1	<0.1
191	10LWCSB192	Hill et al., 2025	141/06-10-031-23W2/00	WCSB	51.6403	-105.184	NAD83 Zone 13	SL-25-106	WR	Core	Prairie Evaporite	Grey laminated anhydrite	Shell Lake Member	Saskatchewan Geological Survey	69A013	1143.7			0.03	1	30.9	<1	<1	0.01	0.025	<1	7	0.186	<0.001	0.04	<0.002	166000	1210	<0.002	0.5	<1	<0.02	<0.1	<0.1	<0.1	1.79	<0.1	0.2	<0.02	<0.02	<0.02	<0.1	<0.1	<0.1
192	10LWCSB193	Hill et al., 2025	141/06-10-031-23W2/00	WCSB	51.6403	-105.184	NAD83 Zone 13	SL-25-107	WR	Core	Prairie Evaporite	Brown crystalline dolomite mudstone	Shell Lake Member	Saskatchewan Geological Survey	69A013	1144.47			0.05	2	33.6	<1	<1	0.06	0.039	<1	12	23.8	0.005	0.35	<0.002	7470	138	0.006	1.4	5	<0.02	<0.1	<0.1	<0.1	0.5	<0.1	0.8	0.1	0.05	0.03	0.1	0.1	<0.1
193	10LWCSB194	Hill et al., 2025	141/06-10-031-23W2/00	WCSB	51.6403	-105.184	NAD83 Zone 13	SL-25-108	WR	Core	Prairie Evaporite	Grey massive anhydrite	Shell Lake Member	Saskatchewan Geological Survey	69A013	1145.95			1.5	35	32.4	<1	9	0.58	0.705	3	81	20.7	0.007	0.09	0.014	41700	317	0.079	10.9	16	0.02	0.2	<0.1	<0.1	1.63	0.6	2.4	0.52	0.28	0.14	1.4	0.6	0.2
194	10LWCSB195	Hill et al., 2025	141/06-10-031-23W2/00	WCSB	51.6403	-105.184	NAD83 Zone 13	SL-25-109	WR	Core	Prairie Evaporite	Brown crystalline dolomite mudstone	Shell Lake Member	Saskatchewan Geological Survey	69A013	1148.05			0.04	2	34.1	<1	<1	0.04	0.026	<1	5	24.4	0.004	1.15	<0.002	17300	215	<0.002	1.4	3	<0.02	<0.1	<0.1	<0.1	0.36	<0.1	0.5	0.03	<0.02	<0.02	<0.1	<0.1	<0.1
195	10LWCSB196	Hill et al., 2025	141/06-10-031-23W2/00	WCSB	51.6403	-105.184	NAD83 Zone 13	SL-25-110	WR	Core	Prairie Evaporite	Brown crystalline dolomite mudstone	Shell Lake Member	Saskatchewan Geological Survey	69A013	1148.72			0.08	3	34	<1	<1	0.04	0.048	<1	4	22.8	0.004	0.22	<0.002	24600	289	0.004	1.7	1	<0.02	<0.1	<0.1	<0.1	0.41	<0.1	0.5	0.03	<0.02	<0.02	<0.1	<0.1	0.1
196	10LWCSB197	Hill et al., 2025	141/06-10-031-23W2/00	WCSB	51.6403	-105.184	NAD83 Zone 13	SL-25-111	WR	Core	Prairie Evaporite	Brown crystalline dolomite mudstone	Shell Lake Member	Saskatchewan Geological Survey	69A013	1149.22			0.06	3	31.3	<1	<1	0.04	0.053	<1	6	24.1	0.004	4.83	<0.002	9820	174	0.003	1.3	2	<0.02	<0.1	<0.1	<0.1	0.34	<0.1	1.1	0.02	<0.02	<0.02	<0.1	<0.1	<0.1
197	10LWCSB198	Hill et al., 2025	141/06-10-031-23W2/00	WCSB	51.6403	-105.184	NAD83 Zone 13	SL-25-112	WR	Core	Prairie Evaporite	Brown crystalline dolomite mudstone	Shell Lake Member	Saskatchewan Geological Survey	69A013	1149.81			0.02	2	32.8	<1	<1	0.02	0.025	<1	4	24	0.005	1.5	<0.002	10600	151	<0.002	1.3	<1	<0.02	<0.1	<0.1	<0.1	0.32	<0.1	0.5	0.03	<0.02	<0.02	<0.1	<0.1	<0.1
198	10LWCSB199	Hill et al., 2025	141/06-10-031-23W2/00	WCSB	51.6403	-105.184	NAD83 Zone 13	SL-25-113	WR	Core	Prairie Evaporite	Grey laminated anhydrite, with brown dolomite stringers	Shell Lake Member	Saskatchewan Geological Survey	69A013	1152.51			0.45	10	30.3	<1	3	0.17	0.266	<1	146	4.6	0.002	0.17	<0.002	154000	1090	0.025	3.5	3	<0.02	<0.1	<0.1	<0.1	0.92	0.2	0.8	0.11	0.06	0.03	0.5	0.1	<0.1
199	10LWCSB200	Hill et al., 2025	141/06-10-031-23W2/00	WCSB	51.6403	-105.184	NAD83 Zone 13	SL-25-114	WR	Core	Prairie Evaporite	Grey laminated anhydrite	Shell Lake Member	Saskatchewan Geological Survey	69A013	1154.59			0.1	2	30.2	<1	<1	0.04	0.064	<1	25	2.47	<0.001	0.08	<0.002	165000	1200	0.006	0.6	<1	<0.02	<0.1	<0.1	<0.1	1.08	<0.1	0.3	0.03	<0.02	<0.02	<0.1	<0.1	<0.1
200	10LWCSB201	Hill et al., 2025	131/16-02-030-21W2/00	WCSB	51.5462	-104.846	NAD83 Zone 13	SL-25-201	WR	Core	Prairie Evaporite	Grey massive anhydrite , clear halite and brown crystalline dolomite	Shell Lake Member	Saskatchewan Geological Survey	65I095	1157.44			0.07	33	30	<1	2	0.06	0.022	<1	2	0.732	<0.001	0.54	<0.002	175000	887	0.003	0.9	<1	<0.02	<0.1	<0.1	<0.1	1.13	<0.1	0.6	<0.02	<0.02	<0.02	<0.1	<0.1	<0.1
201	10LWCSB202	Hill et al., 2025	131/16-02-030-21W2/00	WCSB	51.5462	-104.846	NAD83 Zone 13	SL-25-202	WR	Core	Prairie Evaporite	Brown cyrstalline dolomite mudstone	Shell Lake Member	Saskatchewan Geological Survey	65I095	1158.03			0.08	25	23.9	<1	<1	0.07	0.037	<1	3	17.4	0.005	18.2	<0.002	416	55	0.004	1.9	2	<0.02	<0.1	<0.1	<0.1	0.41	<0.1	3.8	0.03	<0.02	<0.02	0.1	<0.1	<0.1
202	10LWCSB203	Hill et al., 2025	131/16-02-030-21W2/00	WCSB	51.5462	-104.846	NAD83 Zone 13	SL-25-203	WR	Core	Prairie Evaporite	Brown cyrstalline dolomite mudstone	Shell Lake Member	Saskatchewan Geological Survey	65I095	1158.89			0.11	18	25.3	<1	<1	0.06	0.069	<1	4	18.9	0.005	14.8	<0.002	1270	62	0.006	1.8	2	<0.02	<0.1	<0.1	<0.1	0.4	<0.1	3.3	0.03	<0.02	<0.02	0.1	<0.1	<0.1
203	10LWCSB204	Hill et al., 2025	131/16-02-030-21W2/00	WCSB	51.5462	-104.846	NAD83 Zone 13	SL-25-204	WR	Core	Prairie Evaporite	Duplicate	Shell Lake Member	Saskatchewan Geological Survey	65I095	1158.89			0.09	5	24.5	<1	3	0.06	0.057	<1	4	17	0.004	15.6	<0.002	1000	57	0.004	2.1	<1	<0.02	<0.1	<0.1	<0.1	0.74	<0.1	3.9	0.03	<0.02	<0.02	<0.1	<0.1	<0.1
204	10LWCSB205	Hill et al., 2025	131/16-02-030-21W2/00	WCSB	51.5462	-104.846	NAD83 Zone 13	SL-25-205	WR	Core	Prairie Evaporite	Brown laminated dolomitic mudstone	Shell Lake Member	Saskatchewan Geological Survey	65I095	1159.69			0.23	51	30.7	<1	1	0.12	0.106	<1	8	20.9	0.005	2.1	<0.002	3470	148	0.012	2.6	1	<0.02	<0.1	<0.1	<0.1	0.92	<0.1	1.6	0.06	0.04	0.02	0.3	<0.1	<0.1
205	10LWCSB206	Hill et al., 2025	131/16-02-030-21W2/00	WCSB	51.5462	-104.846	NAD83 Zone 13	SL-25-206	WR	Core	Prairie Evaporite	Grey laminated anhydrite	Shell Lake Member	Saskatchewan Geological Survey	65I095	1160.39			0.15	44	31.9	<1	14	0.14	0.061	<1	13	0.198	0.001	0.14	<0.002	181000	1260	0.007	2	<1	<0.02	<0.1	<0.1	<0.1	1.49	<0.1	1	0.05	0.03	0.02	0.2	0.1	<0.1
206	10LWCSB207	Hill et al., 2025	131/16-02-030-21W2/00	WCSB	51.5462	-104.846	NAD83 Zone 13	SL-25-207	WR	Core	Prairie Evaporite	Grey laminated anhydrite	Shell Lake Member	Saskatchewan Geological Survey	65I095	1161.14			0.35	93	33.2	<1	14	0.26	0.125	<1	20	0.671	0.003	0.09	<0.002	186000	1300	0.016	3.5	1	<0.02	<0.1	<0.1	<0.1	1.43	0.1	2	0.08	0.05	0.03	0.4	<0.1	<0.1
207	10LWCSB208	Hill et al., 2025	131/16-02-030-21W2/00	WCSB	51.5462	-104.846	NAD83 Zone 13	SL-25-208	WR	Core	Prairie Evaporite	Grey laminated anhydrite with disseminated dolomite	Shell Lake Member	Saskatchewan Geological Survey	65I095	1161.95			0.06	30	28.7	<1	2	0.04	0.031	<1	16	0.932	<0.001	0.06	<0.002	161000	957	0.003	0.6	<1	<0.02	<0.1	<0.1	<0.1	1.4	<0.1	2.9	<0.02	<0.02	<0.02	<0.1	<0.1	<0.1
208	10LWCSB209	Hill et al., 2025	131/16-02-030-21W2/00	WCSB	51.5462	-104.846	NAD83 Zone 13	SL-25-209	WR	Core	Prairie Evaporite	Grey laminated anhydrite with disseminated dolomite	Shell Lake Member	Saskatchewan Geological Survey	65I095	1162.42			0.01	4	29.3	<1	<1	0.01	0.012	<1	5	1.1	<0.001	0.04	<0.002	165000	879	<0.002	<0.1	<1	<0.02	<0.1	<0.1	<0.1	1.38	<0.1	0.5	<0.02	<0.02	<0.02	<0.1	<0.1	<0.1
209	10LWCSB210	Hill et al., 2025	131/16-02-030-21W2/00	WCSB	51.5462	-104.846	NAD83 Zone 13	SL-25-210	WR	Core	Prairie Evaporite	Grey laminated anhydrite, near base of Shell Lake	Shell Lake Member	Saskatchewan Geological Survey	65I095	1162.78			0.01	3	32.5	<1	<1	0.01	0.018	<1	14	2.64	<0.001	0.06	<0.002	168000	964	<0.002	0.4	<1	<0.02	<0.1	<0.1	<0.1	0.92	<0.1	0.5	<0.02	<0.02	<0.02	<0.1	<0.1	<0.1
210	10LWCSB211	Hill et al., 2025	131/16-02-030-21W2/00	WCSB	51.5462	-104.846	NAD83 Zone 13	SL-25-211	WR	Core	Prairie Evaporite	Disseminated white anydrite amongst coarse clear halite	Prairie Evaporite	Saskatchewan Geological Survey	65I095	1172.91			0.02	10	9.4	<1	<1	<0.01	0.019	<1	2	0.169	<0.001	47.5	<0.002	60900	339	<0.002	0.2	<1	<0.02	<0.1	<0.1	<0.1	0.17	<0.1	10	<0.02	<0.02	<0.02	<0.1	<0.1	<0.1
211	10LWCSB212	Hill et al., 2025	131/16-02-030-21W2/00	WCSB	51.5462	-104.846	NAD83 Zone 13	SL-25-212	WR	Core	Prairie Evaporite	Disseminated white anydrite amongst coarse clear halite	Prairie Evaporite	Saskatchewan Geological Survey	65I095	1173.43			0.02	28	30.7	<1	1	0.01	0.015	<1	4	0.79	<0.001	6.18	<0.002	166000	1080	<0.002	0.4	<1	<0.02	<0.1	<0.1	<0.1	0.65	<0.1	1.4	<0.02	<0.02	<0.02	<0.1	<0.1	<0.1
212	10LWCSB213	Hill et al., 2025	111/05-15-036-09W3/00	WCSB	52.0897	-107.213	NAD83 Zone 13	SL-25-301	WR	Core	Prairie Evaporite	White, chicken wire structure anhydrite	Shell Lake Member	Saskatchewan Geological Survey	03G097	1178.76			<0.01	<1	30.4	<1	<1	<0.01	0.045	<1	4	0.616	<0.001	0.07	<0.002	169000	1000	<0.002	<0.1	<1	<0.02	<0.1	<0.1	<0.1	0.58	<0.1	0.2	<0.02	<0.02	<0.02	<0.1	<0.1	<0.1
213	10LWCSB214	Hill et al., 2025	111/05-15-036-09W3/00	WCSB	52.0897	-107.213	NAD83 Zone 13	SL-25-302	WR	Core	Prairie Evaporite	White, chicken wire structure anhydrite	Shell Lake Member	Saskatchewan Geological Survey	03G097	1179.44			0.01	1	31.5	<1	<1	0.01	0.075	<1	5	3.11	<0.001	0.18	<0.002	163000	944	<0.002	<0.1	3	<0.02	<0.1	<0.1	<0.1	0.39	<0.1	0.4	<0.02	<0.02	<0.02	<0.1	<0.1	0.1
214	10LWCSB215	Hill et al., 2025	111/05-15-036-09W3/00	WCSB	52.0897	-107.213	NAD83 Zone 13	SL-25-303	WR	Core	Prairie Evaporite	White, chicken wire structure anhydrite	Shell Lake Member	Saskatchewan Geological Survey	03G097	1180.14			0.01	1	33	<1	<1	<0.01	0.077	<1	5	2.93	<0.001	0.14	<0.002	166000	1030	<0.002	0.1	<1	<0.02	<0.1	<0.1	<0.1	0.38	<0.1	0.2	<0.02	<0.02	<0.02	<0.1	<0.1	<0.1
215	10LWCSB216	Hill et al., 2025	111/05-15-036-09W3/00	WCSB	52.0897	-107.213	NAD83 Zone 13	SL-25-304	WR	Core	Prairie Evaporite	White, chicken wire structure anhydrite	Shell Lake Member	Saskatchewan Geological Survey	03G097	1180.83			0.02	1	32.2	<1	<1	0.01	0.053	<1	5	5.92	<0.001	0.13	<0.002	148000	889	<0.002	0.2	<1	<0.02	<0.1	<0.1	<0.1	0.32	<0.1	0.3	<0.02	<0.02	<0.02	<0.1	<0.1	<0.1
216	10LWCSB217	Hill et al., 2025	111/05-15-036-09W3/00	WCSB	52.0897	-107.213	NAD83 Zone 13	SL-25-305	WR	Core	Prairie Evaporite	White, chicken wire structure anhydrite	Shell Lake Member	Saskatchewan Geological Survey	03G097	1181.53			0.01	1	31.9	<1	<1	<0.01	0.046	<1	5	3.13	<0.001	0.09	<0.002	163000	913	<0.002	<0.1	<1	<0.02	<0.1	<0.1	<0.1	0.37	<0.1	0.2	<0.02	<0.02	<0.02	<0.1	<0.1	<0.1
217	10LWCSB218	Hill et al., 2025	111/05-15-036-09W3/00	WCSB	52.0897	-107.213	NAD83 Zone 13	SL-25-306	WR	Core	Prairie Evaporite	Duplicate	Shell Lake Member	Saskatchewan Geological Survey	03G097	1181.53			0.02	1	32.8	<1	<1	0.01	0.035	<1	5	3.67	<0.001	0.06	<0.002	163000	930	<0.002	0.1	<1	<0.02	<0.1	<0.1	<0.1	0.37	<0.1	0.9	<0.02	<0.02	<0.02	<0.1	<0.1	<0.1
218	10LWCSB219	Hill et al., 2025	111/05-15-036-09W3/00	WCSB	52.0897	-107.213	NAD83 Zone 13	SL-25-307	WR	Core	Prairie Evaporite	White, chicken wire structure anhydrite	Shell Lake Member	Saskatchewan Geological Survey	03G097	1182.22			<0.01	<1	31.9	<1	<1	<0.01	0.034	<1	3	1.34	<0.001	0.08	<0.002	174000	970	<0.002	<0.1	<1	<0.02	<0.1	<0.1	<0.1	0.51	<0.1	0.3	<0.02	<0.02	<0.02	<0.1	<0.1	<0.1
219	10LWCSB220	Hill et al., 2025	111/05-15-036-09W3/00	WCSB	52.0897	-107.213	NAD83 Zone 13	SL-25-308	WR	Core	Prairie Evaporite	White, chicken wire structure anhydrite	Shell Lake Member	Saskatchewan Geological Survey	03G097	1182.54			<0.01	1	31.3	<1	<1	<0.01	0.035	<1	3	2.4	<0.001	0.06	<0.002	164000	928	<0.002	<0.1	<1	<0.02	<0.1	<0.1	<0.1	0.6	<0.1	0.1	<0.02	<0.02	<0.02	<0.1	<0.1	<0.1
220	10LWCSB221	Hill et al., 2025	111/05-15-036-09W3/00	WCSB	52.0897	-107.213	NAD83 Zone 13	SL-25-309	WR	Core	Prairie Evaporite	White, chicken wire structure anhydrite	Shell Lake Member	Saskatchewan Geological Survey	03G097	1183.4			0.01	1	31.3	<1	<1	<0.01	0.104	<1	4	1.82	<0.001	3.73	<0.002	168000	796	<0.002	<0.1	<1	<0.02	<0.1	<0.1	<0.1	0.47	<0.1	1.1	<0.02	<0.02	<0.02	<0.1	<0.1	<0.1
221	10LWCSB222	Hill et al., 2025	131/12-20-004-08W2/00	WCSB	49.314	-103.058	NAD83 Zone 13	SL-25-401	WR	Core	Prairie Evaporite	White chicken wire structure anhydrite, thin mixed brown dolomite	Shell Lake Member	Saskatchewan Geological Survey	87K022	2427.52			<0.01	<1	33	<1	<1	<0.01	0.006	<1	2	1.26	<0.001	0.03	<0.002	175000	1210	<0.002	0.2	<1	<0.02	<0.1	<0.1	<0.1	0.68	<0.1	0.1	<0.02	<0.02	<0.02	<0.1	<0.1	<0.1
222	10LWCSB223	Hill et al., 2025	131/12-20-004-08W2/00	WCSB	49.314	-103.058	NAD83 Zone 13	SL-25-402	WR	Core	Prairie Evaporite	White chicken wire structure anhydrite, thin mixed brown dolomite	Shell Lake Member	Saskatchewan Geological Survey	87K022	2428.22			0.03	2	30.9	<1	<1	0.04	0.012	<1	3	1.54	0.001	0.04	<0.002	168000	1080	0.002	0.3	<1	<0.02	<0.1	<0.1	<0.1	0.65	<0.1	0.3	<0.02	<0.02	<0.02	<0.1	<0.1	<0.1
223	10LWCSB224	Hill et al., 2025	131/12-20-004-08W2/00	WCSB	49.314	-103.058	NAD83 Zone 13	SL-25-403	WR	Core	Prairie Evaporite	Smokey grey massive anhydrite	Shell Lake Member	Saskatchewan Geological Survey	87K022	2429.09			<0.01	<1	31.6	<1	<1	<0.01	0.005	<1	2	1.34	<0.001	0.03	<0.002	171000	1110	<0.002	<0.1	<1	<0.02	<0.1	<0.1	<0.1	0.87	<0.1	0.1	<0.02	<0.02	<0.02	<0.1	<0.1	<0.1
224	10LWCSB225	Hill et al., 2025	131/12-20-004-08W2/00	WCSB	49.314	-103.058	NAD83 Zone 13	SL-25-404	WR	Core	Prairie Evaporite	Smokey grey massive anhydrite	Shell Lake Member	Saskatchewan Geological Survey	87K022	2429.85			<0.01	1	32.6	<1	<1	<0.01	0.006	<1	3	1.4	<0.001	0.02	<0.002	171000	1110	<0.002	<0.1	<1	<0.02	<0.1	<0.1	<0.1	0.74	<0.1	0.1	<0.02	<0.02	<0.02	<0.1	<0.1	<0.1
225	10LWCSB226	Hill et al., 2025	131/12-20-004-08W2/00	WCSB	49.314	-103.058	NAD83 Zone 13	SL-25-405	WR	Core	Prairie Evaporite	Duplicate	Shell Lake Member	Saskatchewan Geological Survey	87K022	2429.85			0.01	<1	32.1	<1	<1	0.01	0.01	<1	4	2.54	0.001	0.03	<0.002	164000	1020	<0.002	0.1	<1	<0.02	<0.1	<0.1	<0.1	0.64	<0.1	0.1	<0.02	<0.02	<0.02	<0.1	<0.1	<0.1
226	10LWCSB227	Hill et al., 2025	131/12-20-004-08W2/00	WCSB	49.314	-103.058	NAD83 Zone 13	SL-25-406	WR	Core	Prairie Evaporite	Smokey grey massive anhydrite	Shell Lake Member	Saskatchewan Geological Survey	87K022	2430.43			<0.01	<1	32.4	<1	<1	0.01	0.009	<1	3	4.97	0.002	0.03	<0.002	154000	943	<0.002	0.2	<1	<0.02	<0.1	<0.1	<0.1	0.54	<0.1	0.2	<0.02	<0.02	<0.02	<0.1	<0.1	<0.1
227	10LWCSB228	Hill et al., 2025	131/12-20-004-08W2/00	WCSB	49.314	-103.058	NAD83 Zone 13	SL-25-407	WR	Core	Prairie Evaporite	Smokey grey massive anhydrite	Shell Lake Member	Saskatchewan Geological Survey	87K022	2431.07			<0.01	<1	31	<1	<1	<0.01	0.005	<1	1	0.848	<0.001	0.02	<0.002	170000	1080	<0.002	0.1	<1	<0.02	<0.1	<0.1	<0.1	0.7	<0.1	<0.1	<0.02	<0.02	<0.02	<0.1	<0.1	<0.1
228	10LWCSB229	Hill et al., 2025	131/12-20-004-08W2/00	WCSB	49.314	-103.058	NAD83 Zone 13	SL-25-408	WR	Core	Prairie Evaporite	Smokey grey massive anhydrite	Shell Lake Member	Saskatchewan Geological Survey	87K022	2431.59			<0.01	1	33.5	<1	<1	<0.01	0.008	<1	2	4.38	0.002	0.03	<0.002	163000	986	<0.002	<0.1	<1	<0.02	<0.1	<0.1	<0.1	0.49	<0.1	<0.1	<0.02	<0.02	<0.02	<0.1	<0.1	<0.1
229	10LWCSB230	Hill et al., 2025	131/12-20-004-08W2/00	WCSB	49.314	-103.058	NAD83 Zone 13	SL-25-409	WR	Core	Prairie Evaporite	Smokey grey massive anhydrite	Shell Lake Member	Saskatchewan Geological Survey	87K022	2432.57			<0.01	<1	31.2	<1	<1	<0.01	0.007	<1	2	3.1	0.001	0.03	<0.002	159000	961	<0.002	0.2	<1	<0.02	<0.1	<0.1	<0.1	0.55	<0.1	0.1	<0.02	<0.02	<0.02	<0.1	<0.1	<0.1
230	10LWCSB231	Hill et al., 2025	131/12-20-004-08W2/00	WCSB	49.314	-103.058	NAD83 Zone 13	SL-25-410	WR	Core	Prairie Evaporite	Smokey grey massive anhydrite	Shell Lake Member	Saskatchewan Geological Survey	87K022	2433.26			<0.01	1	33.2	<1	<1	0.01	0.012	<1	2	7.34	0.003	0.03	<0.002	142000	849	<0.002	0.4	<1	<0.02	<0.1	<0.1	<0.1	0.45	<0.1	0.2	<0.02	<0.02	<0.02	<0.1	<0.1	<0.1
231	10LWCSB232	Hill et al., 2025	131/12-20-004-08W2/00	WCSB	49.314	-103.058	NAD83 Zone 13	SL-25-411	WR	Core	Prairie Evaporite	Smokey grey massive anhydrite	Shell Lake Member	Saskatchewan Geological Survey	87K022	2434.84			<0.01	1	32.4	<1	<1	0.01	0.008	<1	2	3.44	0.002	0.03	<0.002	163000	1010	<0.002	0.2	<1	<0.02	<0.1	<0.1	<0.1	0.53	<0.1	0.3	<0.02	<0.02	<0.02	<0.1	<0.1	<0.1
232	10LWCSB233	Hill et al., 2025	131/12-20-004-08W2/00	WCSB	49.314	-103.058	NAD83 Zone 13	SL-25-412	WR	Core	Prairie Evaporite	Smokey grey massive anhydrite	Shell Lake Member	Saskatchewan Geological Survey	87K022	2436.05			0.02	1	35.2	<1	<1	0.02	0.018	<1	3	11.2	0.005	0.03	<0.002	119000	702	<0.002	0.8	<1	<0.02	<0.1	<0.1	<0.1	0.43	<0.1	0.2	<0.02	<0.02	<0.02	<0.1	<0.1	<0.1
233	10LWCSB234	Hill et al., 2025	131/12-20-004-08W2/00	WCSB	49.314	-103.058	NAD83 Zone 13	SL-25-413	WR	Core	Prairie Evaporite	Smokey grey massive anhydrite	Shell Lake Member	Saskatchewan Geological Survey	87K022	2437.27			<0.01	1	34.1	<1	<1	0.02	0.01	<1	2	9.02	0.004	0.03	<0.002	137000	752	<0.002	0.2	<1	<0.02	<0.1	<0.1	<0.1	0.39	<0.1	0.1	<0.02	<0.02	<0.02	<0.1	<0.1	<0.1
234	10LWCSB235	Hill et al., 2025	131/12-20-004-08W2/00	WCSB	49.314	-103.058	NAD83 Zone 13	SL-25-414	WR	Core	Prairie Evaporite	Smokey grey massive anhydrite	Shell Lake Member	Saskatchewan Geological Survey	87K022	2439.15			0.01	1	36.9	<1	<1	0.03	0.016	<1	2	15	0.007	0.03	<0.002	96800	546	<0.002	0.8	<1	<0.02	<0.1	<0.1	<0.1	0.46	<0.1	0.2	<0.02	<0.02	<0.02	<0.1	<0.1	<0.1
235	10LWCSB236	Hill et al., 2025	131/12-20-004-08W2/00	WCSB	49.314	-103.058	NAD83 Zone 13	SL-25-415	WR	Core	Prairie Evaporite	Duplicate	Shell Lake Member	Saskatchewan Geological Survey	87K022	2439.15			0.01	1	37.7	<1	<1	0.04	0.018	<1	2	16.6	0.008	0.04	<0.002	92100	518	<0.002	0.7	<1	<0.02	<0.1	<0.1	<0.1	0.44	<0.1	0.9	<0.02	<0.02	<0.02	<0.1	<0.1	<0.1
236	10LWCSB237	Hill et al., 2025	131/12-20-004-08W2/00	WCSB	49.314	-103.058	NAD83 Zone 13	SL-25-416	WR	Core	Prairie Evaporite	Smokey grey massive anhydrite	Shell Lake Member	Saskatchewan Geological Survey	87K022	2442.31			0.03	2	35.8	<1	<1	0.07	0.028	<1	2	18	0.009	0.07	<0.002	65400	389	<0.002	0.9	<1	<0.02	<0.1	<0.1	<0.1	0.4	<0.1	0.4	<0.02	<0.02	<0.02	<0.1	<0.1	<0.1
237	10LWCSB238	Hill et al., 2025	131/12-20-004-08W2/00	WCSB	49.314	-103.058	NAD83 Zone 13	SL-25-417	WR	Core	Prairie Evaporite	Laminated brown dolomite and grey anhydrite	Shell Lake Member	Saskatchewan Geological Survey	87K022	2442.96			0.03	1	37	<1	<1	0.08	0.022	<1	2	17.5	0.01	0.06	<0.002	75100	454	<0.002	0.5	<1	<0.02	<0.1	<0.1	<0.1	0.36	<0.1	0.3	<0.02	<0.02	<0.02	<0.1	<0.1	<0.1
238	10LWCSB239	Hill et al., 2025	131/12-20-004-08W2/00	WCSB	49.314	-103.058	NAD83 Zone 13	SL-25-418	WR	Core	Winnipegosis	Laminated brownish grey dolomitic mudstone	Winnipegosis	Saskatchewan Geological Survey	87K022	2443.29			0.1	4	36.5	<1	<1	0.16	0.053	<1	2	19	0.011	0.03	<0.002	57500	330	0.006	1.3	<1	0.02	<0.1	<0.1	<0.1	0.48	<0.1	0.5	0.04	0.02	<0.02	0.1	<0.1	<0.1
239	10LWCSB240	Hill et al., 2025	131/12-20-004-08W2/00	WCSB	49.314	-103.058	NAD83 Zone 13	SL-25-419	WR	Core	Winnipegosis	Laminated brownish grey dolomitic mudstone	Winnipegosis	Saskatchewan Geological Survey	87K022	2444.45			0.06	2	33.6	<1	<1	0.16	0.031	<1	2	23.3	0.013	0.16	<0.002	17	44	0.002	2	<1	<0.02	<0.1	<0.1	<0.1	0.45	<0.1	0.7	<0.02	<0.02	<0.02	<0.1	<0.1	<0.1
240	10LWCSB241	Hill et al., 2025	101/05-20-094-25W3/00	WCSB	57.167	-109.999	NAD83 Zone 13	SK-25-501	WR	Core	Dawson Bay	Grey lime mudstone and siltstone	Dawson Bay	Saskatchewan Geological Survey	10I303	207.78			5.93	249	18.8	31	64	7.9	2.08	18	42	0.843	0.022	0.06	0.122	59200	87	0.436	39	145	0.15	0.5	<0.1	0.1	5.98	1.4	7.8	3.04	1.71	0.84	6.4	3.4	3.3
241	10LWCSB242	Hill et al., 2025	101/05-20-094-25W3/00	WCSB	57.167	-109.999	NAD83 Zone 13	SK-25-502	WR	Core	Dawson Bay	Grey lime mudstone and siltstone	Dawson Bay	Saskatchewan Geological Survey	10I303	208.12			6.44	280	26.4	25	52	1.92	2.6	16	47	0.836	0.029	0.07	0.179	9250	96	0.352	35.2	92	0.14	0.5	0.1	<0.1	6.07	1.5	7.4	2.72	1.5	0.81	6.3	3.1	1.9
242	10LWCSB243	Hill et al., 2025	101/05-20-094-25W3/00	WCSB	57.167	-109.999	NAD83 Zone 13	SK-25-503	WR	Core	Dawson Bay	Brown algal lime mudstone	Dawson Bay	Saskatchewan Geological Survey	10I303	209.31			1.04	46	43.3	<1	8	1.62	0.383	3	10	7.86	0.136	0.02	0.05	3410	226	0.058	8.9	8	0.14	0.3	<0.1	<0.1	1.73	0.3	2.8	0.44	0.26	0.13	1.2	0.5	0.3
243	10LWCSB244	Hill et al., 2025	101/05-20-094-25W3/00	WCSB	57.167	-109.999	NAD83 Zone 13	SK-25-504	WR	Core	Dawson Bay	Green dolomitic mudstone	Dawson Bay	Saskatchewan Geological Survey	10I303	210.17			9.48	275	14.7	38	89	3.97	3.27	25	71	10.6	0.078	0.1	0.142	2810	122	0.572	67.4	110	0.16	1.2	1.2	<0.1	16.3	3.7	18.2	2.79	1.56	0.88	11.7	3.4	2.3
244	10LWCSB245	Hill et al., 2025	101/05-20-094-25W3/00	WCSB	57.167	-109.999	NAD83 Zone 13	SK-25-505	WR	Core	Dawson Bay	Duplicate	Dawson Bay	Saskatchewan Geological Survey	10I303	210.17			6.6	235	17.7	27	60	3.12	2.32	17	45	12.2	0.08	0.08	0.098	1040	124	0.418	40.3	79	0.1	0.8	<0.1	<0.1	6.97	1.9	7.6	2.38	1.35	0.72	7.5	2.8	1.8
245	10LWCSB246	Hill et al., 2025	101/05-20-094-25W3/00	WCSB	57.167	-109.999	NAD83 Zone 13	SK-25-506	WR	Core	Dawson Bay	Blue green lime mudstone	Dawson Bay	Saskatchewan Geological Survey	10I303	213.32			10.7	282	15.2	34	90	4.46	3.62	22	84	11.5	0.07	0.1	0.108	936	155	0.536	72.4	83	0.11	1.1	<0.1	<0.1	9.45	4	9	2.6	1.5	0.81	13	3.1	1.8
246	10LWCSB247	Hill et al., 2025	101/05-20-094-25W3/00	WCSB	57.167	-109.999	NAD83 Zone 13	SK-25-507	WR	Core	Dawson Bay	Laminated blue green crystalline lime mudstone	Dawson Bay	Saskatchewan Geological Survey	10I303	214.21			7.7	244	17.7	29	64	3.08	2.71	18	61	13.5	0.066	0.09	0.092	433	114	0.432	51.4	69	0.09	0.8	<0.1	<0.1	6.6	2.6	6.8	2.47	1.39	0.76	8.6	2.9	1.5
247	10LWCSB248	Hill et al., 2025	101/05-20-094-25W3/00	WCSB	57.167	-109.999	NAD83 Zone 13	SK-25-508	WR	Core	Dawson Bay	Blue green lime mudstone	Dawson Bay	Saskatchewan Geological Survey	10I303	215.25			5.78	171	21	24	51	2.36	2.03	15	52	15.6	0.06	0.09	0.075	300	120	0.309	41.1	46	0.06	0.6	<0.1	<0.1	5.54	2.1	5.1	2.48	1.35	0.73	6.5	2.8	0.9
248	10LWCSB249	Hill et al., 2025	101/05-20-094-25W3/00	WCSB	57.167	-109.999	NAD83 Zone 13	SK-25-509	WR	Core	Dawson Bay	Blue green lime mudstone	Dawson Bay	Saskatchewan Geological Survey	10I303	216.02			10.6	254	15	39	103	4.16	3.62	25	102	9.35	0.065	0.1	0.113	499	123	0.518	87.9	76	0.1	1.2	<0.1	<0.1	11.8	4.5	41.3	2.72	1.52	0.85	13	3.3	1.6
249	10LWCSB250	Hill et al., 2025	101/05-20-094-25W3/00	WCSB	57.167	-109.999	NAD83 Zone 13	SK-25-510	WR	Core	Dawson Bay	Grey brecciated lime mudstone	Dawson Bay	Saskatchewan Geological Survey	10I303	217.53			3.74	94	46.7	2	33	1.53	1.55	7	42	3.85	0.06	0.04	0.024	2670	108	0.172	22.2	22	0.04	0.3	<0.1	<0.1	4.3	1.3	7.2	0.81	0.47	0.24	3.8	1	0.5
250	10LWCSB251	Hill et al., 2025	101/05-20-094-25W3/00	WCSB	57.167	-109.999	NAD83 Zone 13	SK-25-511	WR	Core	Dawson Bay	Brown crystalline dolomite mudstone	Dawson Bay	Saskatchewan Geological Survey	10I303	217.66			0.12	8	32.1	<1	<1	1.57	0.044	4	2	19.9	0.058	0.09	<0.002	347	162	0.016	5.4	<1	<0.02	<0.1	<0.1	<0.1	0.66	<0.1	1.7	0.26	0.12	0.08	0.2	0.4	<0.1
251	10LWCSB252	Hill et al., 2025	101/05-20-094-25W3/00	WCSB	57.167	-109.999	NAD83 Zone 13	SK-25-512	WR	Core	Dawson Bay	Brown crystalline dolomite mudstone	Dawson Bay	Saskatchewan Geological Survey	10I303	217.79			0.14	10	33.3	<1	<1	1.62	0.05	3	5	21.8	0.061	0.09	<0.002	166	139	0.007	10.1	<1	<0.02	<0.1	<0.1	<0.1	0.63	<0.1	1.4	0.29	0.13	0.1	0.2	0.4	<0.1
252	10LWCSB253	Hill et al., 2025	101/05-20-094-25W3/00	WCSB	57.167	-109.999	NAD83 Zone 13	SK-25-513	WR	Core	Dawson Bay	grey Calcerous breccia	Dawson Bay	Saskatchewan Geological Survey	10I303	219.14			4.34	105	43.2	12	40	1.78	1.64	12	52	4.33	0.064	0.05	0.054	1640	114	0.204	28.7	29	0.06	0.4	0.1	<0.1	5.76	1.6	10.9	1.5	0.82	0.45	4.8	1.8	0.6
253	10LWCSB254	Hill et al., 2025	101/05-20-094-25W3/00	WCSB	57.167	-109.999	NAD83 Zone 13	SK-25-514	WR	Core	Dawson Bay	Duplicate	Dawson Bay	Saskatchewan Geological Survey	10I303	219.14			4.16	101	44.4	10	37	1.83	1.5	12	49	4.66	0.066	0.04	0.042	2510	113	0.184	27.8	27	0.07	0.4	0.1	<0.1	7.12	1.4	12.4	1.43	0.76	0.42	4.5	1.7	0.6
254	10LWCSB255	Hill et al., 2025	101/05-20-094-25W3/00	WCSB	57.167	-109.999	NAD83 Zone 13	SK-25-515	WR	Core	Dawson Bay	grey strongly calc breccia	Dawson Bay	Saskatchewan Geological Survey	10I303	219.78			2.66	59	53.4	3	28	0.96	0.958	9	31	1.5	0.065	0.02	0.011	843	68	0.12	22.5	14	0.03	0.2	<0.1	<0.1	3.65	1	3.9	1.07	0.56	0.31	2.8	1.3	0.4
255	10LWCSB256	Hill et al., 2025	101/13-15-094-25W3/00	WCSB	57.16	-109.945	NAD83 Zone 13	SK-25-601	WR	Core	Dawson Bay	Tan breccia clasts within grey mud matrix	Dawson Bay	Saskatchewan Geological Survey	10I151	204.21			5.28	155	29.7	25	67	4.5	1.57	17	59	9.1	0.098	0.06	0.093	7750	127	0.323	41.8	67	0.08	0.8	<0.1	<0.1	7.17	1.9	9.7	2.43	1.32	0.69	6.2	2.8	1.5
256	10LWCSB257	Hill et al., 2025	101/13-15-094-25W3/00	WCSB	57.16	-109.945	NAD83 Zone 13	SK-25-602	WR	Core	Dawson Bay	Tan breccia clasts within grey mud matrix	Dawson Bay	Saskatchewan Geological Survey	10I151	205.06			5.75	150	23.4	19	43	4.91	1.65	14	55	15.1	0.1	0.07	0.065	6530	109	0.276	38.8	50	0.07	0.6	<0.1	0.2	7.76	2	10.8	1.52	0.86	0.45	6.1	1.8	1
257	10LWCSB258	Hill et al., 2025	101/13-15-094-25W3/00	WCSB	57.16	-109.945	NAD83 Zone 13	SK-25-603	WR	Core	Dawson Bay	Brown crystalline dolomite	Dawson Bay	Saskatchewan Geological Survey	10I151	205.73			7.95	201	19.7	31	69	3.95	2.67	20	69	14.7	0.073	0.09	0.095	4330	112	0.399	53.3	68	0.08	0.9	<0.1	<0.1	9.06	3	8.8	2.87	1.61	0.86	9.2	3.3	1.4
258	10LWCSB259	Hill et al., 2025	101/13-15-094-25W3/00	WCSB	57.16	-109.945	NAD83 Zone 13	SK-25-604	WR	Core	Dawson Bay	Brown crystalline dolomite	Dawson Bay	Saskatchewan Geological Survey	10I151	206.4			4.75	137	22.8	32	41	2.63	1.54	21	56	15.4	0.063	0.07	0.073	2760	124	0.281	35.9	47	0.05	0.5	<0.1	<0.1	4	1.7	3.5	2.85	1.38	0.9	5.3	3.6	1
259	10LWCSB260	Hill et al., 2025	101/13-15-094-25W3/00	WCSB	57.16	-109.945	NAD83 Zone 13	SK-25-605	WR	Core	Dawson Bay	Brown crystalline dolomite	Dawson Bay	Saskatchewan Geological Survey	10I151	208.1			2.09	57	26.7	10	16	1.83	0.659	10	50	18.3	0.057	0.05	0.03	1920	98	0.117	19.3	15	0.02	0.2	<0.1	<0.1	2.92	0.9	3.4	0.96	0.51	0.31	2.4	1.3	0.3
260	10LWCSB261	Hill et al., 2025	101/13-15-094-25W3/00	WCSB	57.16	-109.945	NAD83 Zone 13	SK-25-606	WR	Core	Dawson Bay	Brown vuggy dolomite	Dawson Bay	Saskatchewan Geological Survey	10I151	208.35			0.15	8	31.9	<1	2	1.36	0.07	3	4	21.9	0.058	0.13	0.004	232	85	0.006	8.6	29	<0.02	<0.1	<0.1	<0.1	0.55	<0.1	1.9	0.26	0.14	0.08	0.2	0.3	0.1
261	10LWCSB262	Hill et al., 2025	101/13-15-094-25W3/00	WCSB	57.16	-109.945	NAD83 Zone 13	SK-25-607	WR	Core	Dawson Bay	Blue grey dolomite mudstone	Dawson Bay	Saskatchewan Geological Survey	10I151	209.62			7.59	245	15.8	31	58	2.45	2.51	19	43	11.5	0.048	0.09	0.095	3040	98	0.457	40.4	103	0.1	0.6	<0.1	<0.1	5.74	1.5	5.5	2.41	1.39	0.7	5.9	2.8	1.7
262	10LWCSB263	Hill et al., 2025	101/13-15-094-25W3/00	WCSB	57.16	-109.945	NAD83 Zone 13	SK-25-608	WR	Core	Dawson Bay	Duplicate	Dawson Bay	Saskatchewan Geological Survey	10I151	209.62			7.94	251	16.2	31	62	2.76	2.66	20	46	12	0.049	0.1	0.099	5130	108	0.479	42.4	95	0.12	0.6	<0.1	<0.1	6.33	1.6	5.9	2.52	1.41	0.72	6.3	2.9	1.8
263	10LWCSB264	Hill et al., 2025	101/13-15-094-25W3/00	WCSB	57.16	-109.945	NAD83 Zone 13	SK-25-609	WR	Core	Dawson Bay	Blue grey dolomite mudstone	Dawson Bay	Saskatchewan Geological Survey	10I151	211.7			8.28	194	20.4	30	69	3.5	2.96	19	92	14.1	0.059	0.1	0.08	6880	137	0.386	58.4	69	0.1	0.9	0.1	<0.1	9.45	2.8	14.4	2.19	1.24	0.7	8.8	2.6	1.3
264	10LWCSB265	Hill et al., 2025	101/13-15-094-25W3/00	WCSB	57.16	-109.945	NAD83 Zone 13	SK-25-610	WR	Core	Dawson Bay	Blue grey dolomite mudstone	Dawson Bay	Saskatchewan Geological Survey	10I151	212.7			8.05	237	19.8	33	61	3.28	3.15	21	88	13.4	0.058	0.11	0.099	5880	118	0.428	50.3	87	0.1	0.9	0.1	<0.1	7.06	2.4	6.8	2.46	1.43	0.74	8.1	2.9	1.7
265	10LWCSB266	Hill et al., 2025	101/13-15-094-25W3/00	WCSB	57.16	-109.945	NAD83 Zone 13	SK-25-611	WR	Core	Dawson Bay	White breccia clast within lime matrix	Dawson Bay	Saskatchewan Geological Survey	10I151	214.66			3.5	70	48.4	7	31	1.52	0.854	9	64	0.891	0.039	0.03	0.056	7470	54	0.196	24.3	34	0.04	0.4	<0.1	<0.1	3.53	1.2	6.2	1.32	0.73	0.37	3.6	1.5	0.7
266	10LWCSB267	Hill et al., 2025	121/01-03-040-10W3/00	WCSB	52.407	-107.353	NAD83 Zone 13	SK-25-701	WR	Core	Dawson Bay	Tan microcrystalline laminated lime mudstone	Dawson Bay	Saskatchewan Geological Survey	12G213	902.92			0.55	12	45.5	<1	<1	0.28	0.28	1	9	18.2	0.014	1	0.004	676	169	0.02	4.8	<1	<0.02	<0.1	<0.1	<0.1	0.75	0.3	1.2	0.14	0.07	0.04	0.6	0.2	0.1
267	10LWCSB268	Hill et al., 2025	121/01-03-040-10W3/00	WCSB	52.407	-107.353	NAD83 Zone 13	SK-25-702	WR	Core	Dawson Bay	Tan microcrystalline lime mudstone	Dawson Bay	Saskatchewan Geological Survey	12G213	907.71			0.75	17	53.4	<1	6	0.34	0.497	1	9	7.69	0.013	1.09	0.031	1690	491	0.031	4.6	<1	<0.02	0.1	<0.1	<0.1	1.17	0.3	3.2	0.32	0.2	0.07	0.9	0.4	0.1
268	10LWCSB269	Hill et al., 2025	121/01-03-040-10W3/00	WCSB	52.407	-107.353	NAD83 Zone 13	SK-25-703	WR	Core	Dawson Bay	Tan vuggy lime mudstone, local corals	Dawson Bay	Saskatchewan Geological Survey	12G213	916.1			0.24	6	59.6	<1	1	0.13	0.218	1	3	4.77	0.009	1.53	<0.002	558	286	0.011	1.6	<1	<0.02	<0.1	<0.1	<0.1	0.76	0.1	1.4	0.12	0.07	0.03	0.3	0.2	<0.1
269	10LWCSB270	Hill et al., 2025	121/01-03-040-10W3/00	WCSB	52.407	-107.353	NAD83 Zone 13	SK-25-704	WR	Core	Dawson Bay	Tan vuggy lime mudstone, local corals	Dawson Bay	Saskatchewan Geological Survey	12G213	918.89			0.3	7	63.6	<1	2	0.14	0.178	4	3	3.22	0.012	0.98	<0.002	497	261	0.015	4.1	<1	<0.02	<0.1	<0.1	<0.1	0.9	0.1	1.6	0.25	0.13	0.07	0.4	0.4	<0.1
270	10LWCSB271	Hill et al., 2025	121/01-03-040-10W3/00	WCSB	52.407	-107.353	NAD83 Zone 13	SK-25-705	WR	Core	Dawson Bay	Tan microcrystalline algal laminated lime mudstone	Dawson Bay	Saskatchewan Geological Survey	12G213	921.2			0.09	67	59	28	<1	0.18	0.464	25	3	1.84	0.009	3.6	0.002	2720	273	0.004	1.5	<1	<0.02	<0.1	<0.1	<0.1	0.68	<0.1	3.2	0.52	0.21	0.32	0.5	1.4	<0.1
271	10LWCSB272	Hill et al., 2025	121/01-03-040-10W3/00	WCSB	52.407	-107.353	NAD83 Zone 13	SK-25-706	WR	Core	Dawson Bay	Grey microcrystalline argillaceous dolomitic mudstone	Second Red Bed	Saskatchewan Geological Survey	12G213	921.52			4.4	251	24.5	21	34	1.6	3.01	14	119	18.9	0.047	6.12	0.062	6120	111	0.246	31.3	47	0.07	0.5	<0.1	<0.1	5.53	1.8	15	1.78	1	0.56	5.2	2.2	0.9
272	10LWCSB273	Hill et al., 2025	121/01-03-040-10W3/00	WCSB	52.407	-107.353	NAD83 Zone 13	SK-25-707	WR	Core	Dawson Bay	Duplicate	Second Red Bed	Saskatchewan Geological Survey	12G213	921.52			4.56	146	25.3	22	34	1.65	3.07	14	123	19.8	0.049	4.24	0.065	6480	109	0.255	32.2	47	0.06	0.4	<0.1	<0.1	5.27	1.8	13.5	1.74	0.96	0.54	5.2	2.1	0.9
273	10LWCSB274	Hill et al., 2025	121/01-03-040-10W3/00	WCSB	52.407	-107.353	NAD83 Zone 13	SK-25-708	WR	Core	Dawson Bay	Grey microcrystalline argillaceous dolomitic mudstone	Second Red Bed	Saskatchewan Geological Survey	12G213	922			8.36	256	17.7	29	69	3.18	5.14	17	251	15.4	0.049	1.61	0.095	11400	77	0.444	57.8	81	0.1	0.8	0.2	0.2	14.8	3.5	23.6	2.65	1.51	0.76	9.8	3.1	1.7
274	10LWCSB275	Hill et al., 2025	121/01-03-040-10W3/00	WCSB	52.407	-107.353	NAD83 Zone 13	SK-25-709	WR	Core	Dawson Bay	Grey microcrystalline argillaceous dolomitic mudstone	Second Red Bed	Saskatchewan Geological Survey	12G213	922.66			11.1	278	13.4	36	84	4.32	6.02	20	506	17.2	0.045	2.3	0.123	12300	66	0.525	76	78	0.14	1.1	0.2	0.1	14.5	5	23.9	3.02	1.74	0.88	14.1	3.5	1.7
275	10LWCSB276	Hill et al., 2025	121/01-03-040-10W3/00	WCSB	52.407	-107.353	NAD83 Zone 13	SK-25-710	WR	Core	Dawson Bay	Grey microcrystalline argillaceous dolomitic mudstone	Second Red Bed	Saskatchewan Geological Survey	12G213	923.51			10.3	249	12.1	38	71	3.92	5.67	22	491	16.2	0.042	2.11	0.123	7370	76	0.478	70.1	65	0.12	1.1	0.1	<0.1	14.3	4.3	37.9	2.9	1.57	0.88	12.8	3.5	1.4
276	10LWCSB277	Hill et al., 2025	121/01-03-040-10W3/00	WCSB	52.407	-107.353	NAD83 Zone 13	SK-25-711	WR	Core	Dawson Bay	Tan microcrystalline argillaceous dolomitic mudstone	Second Red Bed	Saskatchewan Geological Survey	12G213	923.96			11.1	244	10.5	40	80	3.74	5.91	24	471	15.5	0.037	1.88	0.138	3220	69	0.49	73.5	62	0.11	1.2	0.2	<0.1	11.5	4.1	13	2.96	1.66	0.94	13.8	3.7	1.3
277	10LWCSB278	Hill et al., 2025	121/01-03-040-10W3/00	WCSB	52.407	-107.353	NAD83 Zone 13	SK-25-712	WR	Core	Dawson Bay	Red microcrystalline argillaceous dolomitic mudstone	Second Red Bed	Saskatchewan Geological Survey	12G213	924.81			7.04	176	23.4	18	53	2.75	3.34	13	234	9.19	0.028	1.15	0.067	90800	681	0.341	55.8	46	0.06	0.6	<0.1	<0.1	6.83	2.9	7	1.85	1.1	0.51	8.2	2.1	0.9
278	10LWCSB279	Hill et al., 2025	121/01-03-040-10W3/00	WCSB	52.407	-107.353	NAD83 Zone 13	SK-25-713	WR	Core	Dawson Bay	Red microcrystalline argillaceous dolomitic mudstone	Second Red Bed	Saskatchewan Geological Survey	12G213	925.65			10.3	293	16.7	33	92	4.61	4.33	20	238	9.89	0.037	3.1	0.104	53700	507	0.511	79.3	74	0.09	0.9	<0.1	<0.1	9.72	4.1	14.8	2.7	1.6	0.77	12.1	3	1.5
279	10LWCSB280	Hill et al., 2025	121/01-03-040-10W3/00	WCSB	52.407	-107.353	NAD83 Zone 13	SK-25-714	WR	Core	Dawson Bay	Grey microcrystalline argillaceous dolomitic mudstone	Second Red Bed	Saskatchewan Geological Survey	12G213	925.9			10.3	312	12.5	46	90	3.3	4.24	26	277	12.9	0.035	3.04	0.143	14700	153	0.697	82.5	121	0.16	1	0.8	0.2	24.1	4	13	3.37	1.9	0.98	12.2	4	2.5
280	10LWCSB281	Hill et al., 2025	121/01-03-040-10W3/00	WCSB	52.407	-107.353	NAD83 Zone 13	SK-25-715	WR	Core	Dawson Bay	Grey microcrystalline argillaceous dolomitic mudstone	Second Red Bed	Saskatchewan Geological Survey	12G213	925.9			9.69	309	14.9	43	87	3.02	4.05	24	247	11.5	0.032	1.06	0.14	34400	251	0.674	75.5	123	0.13	0.9	0.6	0.3	20.6	3.7	16.7	3.33	1.88	0.97	11.5	3.9	2.6
281	10LWCSB282	Hill et al., 2025	121/01-03-040-10W3/00	WCSB	52.407	-107.353	NAD83 Zone 13	SK-25-716	WR	Core	Dawson Bay	Red microcrystalline argillaceous dolomitic mudstone	Second Red Bed	Saskatchewan Geological Survey	12G213	926.36			9.05	234	19.4	35	75	3.56	3.66	22	160	13.6	0.035	1.52	0.091	43800	385	0.436	68.7	66	13.3	0.8	<0.1	<0.1	9.32	3.8	5.7	2.55	1.48	0.76	10.2	3	1.3
282	10LWCSB283	Hill et al., 2025	121/01-03-040-10W3/00	WCSB	52.407	-107.353	NAD83 Zone 13	SK-25-717	WR	Core	Dawson Bay	Duplicate	Second Red Bed	Saskatchewan Geological Survey	12G213	926.96			8.61	152	12.7	27	66	3.36	3.15	17	109	13.6	0.028	12.1	0.067	15000	145	0.328	61.8	49	0.1	0.8	<0.1	<0.1	8.49	3.9	10.9	1.74	0.99	0.55	10.4	2.1	0.9
283	10LWCSB284	Hill et al., 2025	121/01-03-040-10W3/00	WCSB	52.407	-107.353	NAD83 Zone 13	SK-25-718	WR	Core	Prairie Evaporite	Brown and Red clays	Halite Interbed 1	Saskatchewan Geological Survey	12G213	927.34			10.2	186	10.5	35	76	3.49	3.79	23	119	13.6	0.029	12	0.086	5050	86	0.408	69.3	57	0.1	1	<0.1	<0.1	9.41	4.5	10.8	2.18	1.24	0.73	12.5	2.8	1.1
284	10LWCSB285	Hill et al., 2025	121/01-03-040-10W3/00	WCSB	52.407	-107.353	NAD83 Zone 13	SK-25-719	WR	Core	Prairie Evaporite	Brown and Red clays	Patience Lake	Saskatchewan Geological Survey	12G213	931.52			5.68	112	11	19	34	2.43	18.5	12	69	9.62	0.019	10.6	0.057	23100	301	0.254	39.8	38	0.05	0.5	<0.1	<0.1	5.78	2.3	10.7	1.31	0.74	0.4	6.3	1.6	0.7
285	10LWCSB286	Hill et al., 2025	121/01-03-040-10W3/00	WCSB	52.407	-107.353	NAD83 Zone 13	SK-25-720	WR	Core	Prairie Evaporite	Brown and Red clays	Patience Lake	Saskatchewan Geological Survey	12G213	935.09			9.27	283	8.36	33	77	5.16	3.93	20	115	11.9	0.033	9.77	0.076	333	354	0.386	82.5	59	0.07	1	<0.1	<0.1	10.2	4.4	11.4	2.54	1.43	0.79	12.3	3	1.2
286	10LWCSB287	Hill et al., 2025	121/01-03-040-10W3/00	WCSB	52.407	-107.353	NAD83 Zone 13	SK-25-721	WR	Core	Prairie Evaporite	Brown clay	Patience Lake	Saskatchewan Geological Survey	12G213	938.05			8.06	210	16	32	62	3.15	3.3	19	97	13.2	0.03	0.3	0.092	26300	436	0.426	61.6	63	0.08	0.7	<0.1	<0.1	7.67	3.4	8.2	2.4	1.36	0.72	9.5	2.9	1.3
287	10LWCSB288	Hill et al., 2025	121/01-03-040-10W3/00	WCSB	52.407	-107.353	NAD83 Zone 13	SK-25-722	WR	Core	Prairie Evaporite	Mixed greenish grey and brown clay	Halite Interbed 2	Saskatchewan Geological Survey	12G213	941.95			7.39	181	8.09	29	58	2.59	3.27	17	92	9.48	0.026	15.8	0.075	2520	264	0.389	56.2	60	0.08	0.7	<0.1	<0.1	7.33	3.1	9.7	2.19	1.2	0.67	8.9	2.6	1.2
288	10LWCSB289	Hill et al., 2025	121/01-03-040-10W3/00	WCSB	52.407	-107.353	NAD83 Zone 13	SK-25-723	WR	Core	Prairie Evaporite	Brown clay	Halite interbed 3	Saskatchewan Geological Survey	12G213	951.81			10.8	237	11.8	37	75	4.76	4.86	23	112	13.2	0.038	0.95	0.098	4980	421	0.468	80.8	65	0.1	1.1	<0.1	<0.1	10.2	4.8	8.6	2.56	1.48	0.78	13.8	3.1	1.4
289	10LWCSB290	Hill et al., 2025	111/13-28-038-08W3/00	WCSB	52.3009	-107.093	NAD83 Zone 13	SK-25-801	WR	Core	Souris River	Tan microcrystalline lime mudstone	Souris River	Saskatchewan Geological Survey	66F092	880.85			0.5	10	63.8	<1	4	0.33	0.223	8	5	0.996	0.008	0.28	<0.002	2000	283	0.026	4.4	<1	0.02	<0.1	<0.1	<0.1	1.52	0.3	3.3	0.45	0.21	0.17	0.6	0.8	<0.1
290	10LWCSB291	Hill et al., 2025	111/13-28-038-08W3/00	WCSB	52.3009	-107.093	NAD83 Zone 13	SK-25-802	WR	Core	Souris River	Tan microcrystalline lime mudstone	Souris River	Saskatchewan Geological Survey	66F092	881.58			5.87	133	27.3	24	48	2.56	2.59	17	72	18.6	0.04	0.16	0.061	10000	272	0.313	42.2	50	0.07	0.7	<0.1	<0.1	8.43	2.6	11.5	2.15	1.18	0.66	7.1	2.5	1
291	10LWCSB292	Hill et al., 2025	111/13-28-038-08W3/00	WCSB	52.3009	-107.093	NAD83 Zone 13	SK-25-803	WR	Core	Souris River	Green/grey crystalline dolomitic mudstone	Souris River	Saskatchewan Geological Survey	66F092	883.65			6.97	155	26.4	18	58	2.24	3.28	12	105	10.3	0.023	0.14	0.067	82800	640	0.341	54.3	52	0.08	0.7	0.7	<0.1	10.6	2.9	10.2	1.82	1.04	0.52	8.4	2.1	1
292	10LWCSB293	Hill et al., 2025	111/13-28-038-08W3/00	WCSB	52.3009	-107.093	NAD83 Zone 13	SK-25-804	WR	Core	Souris River	Green/grey crystalline dolomitic mudstone	Souris River	Saskatchewan Geological Survey	66F092	884.38			7.79	165	23.4	22	52	2.43	3.55	15	135	12.4	0.028	0.2	0.066	51700	639	0.369	58.3	60	0.06	0.7	0.1	<0.1	8.11	3.2	6.9	1.9	1.07	0.55	9	2.1	1.1
293	10LWCSB294	Hill et al., 2025	111/13-28-038-08W3/00	WCSB	52.3009	-107.093	NAD83 Zone 13	SK-25-805	WR	Core	Souris River	Duplicate	Souris River	Saskatchewan Geological Survey	66F092	884.38			6.74	140	24.5	19	38	2.07	3.05	13	119	11.4	0.025	0.17	0.058	66000	690	0.311	49.1	50	0.06	0.7	<0.1	<0.1	7.11	2.9	6.3	1.75	0.99	0.5	8.2	2	1
294	10LWCSB295	Hill et al., 2025	111/13-28-038-08W3/00	WCSB	52.3009	-107.093	NAD83 Zone 13	SK-25-806	WR	Core	Souris River	Red crystalline dolomitic mudstone	First Red Bed	Saskatchewan Geological Survey	66F092	885.91			6.04	129	27.5	15	47	2.31	3.03	11	127	10.8	0.024	0.13	0.054	87700	804	0.305	41.4	46	0.05	0.5	<0.1	<0.1	5.75	2.4	5.7	1.52	0.87	0.43	6.8	1.7	0.9
295	10LWCSB296	Hill et al., 2025	111/13-28-038-08W3/00	WCSB	52.3009	-107.093	NAD83 Zone 13	SK-25-807	WR	Core	Souris River	Red crystalline dolomitic mudstone	First Red Bed	Saskatchewan Geological Survey	66F092	886.91			7.06	162	24.2	19	52	3.02	3.33	13	132	9.4	0.027	0.15	0.073	80000	818	0.383	54.6	56	0.06	0.7	<0.1	<0.1	7.43	2.9	7	1.77	1.05	0.52	8.4	2	1.2
296	10LWCSB297	Hill et al., 2025	111/13-28-038-08W3/00	WCSB	52.3009	-107.093	NAD83 Zone 13	SK-25-808	WR	Core	Souris River	Red crystalline dolomitic mudstone	First Red Bed	Saskatchewan Geological Survey	66F092	888.19			8.36	176	21.3	21	70	3.39	4.03	14	202	9.75	0.027	0.19	0.065	66100	719	0.403	62.9	56	0.08	0.9	<0.1	<0.1	9.16	3.6	7.7	1.77	1.03	0.52	10.5	2	1.1
297	10LWCSB298	Hill et al., 2025	111/13-28-038-08W3/00	WCSB	52.3009	-107.093	NAD83 Zone 13	SK-25-809	WR	Core	Souris River	Grey /green crystalline dolomitic mudstone	First Red Bed	Saskatchewan Geological Survey	66F092	890.32			6.99	155	25.1	20	61	2.17	3.4	13	123	12.8	0.026	0.13	0.066	57500	558	0.342	54.5	54	0.06	0.6	<0.1	<0.1	8.83	2.7	44.4	1.77	1	0.52	8.1	2	1
298	10LWCSB299	Hill et al., 2025	111/13-28-038-08W3/00	WCSB	52.3009	-107.093	NAD83 Zone 13	SK-25-810	WR	Core	Dawson Bay	Strong organic content dark brown to black crystalline lime mudstone	Dawson Bay	Saskatchewan Geological Survey	66F092	892.65			0.06	4	28	<1	<1	0.17	0.08	<1	3	15.8	0.015	19.1	<0.002	1300	98	0.002	2	<1	<0.02	<0.1	<0.1	<0.1	1.06	<0.1	6.1	0.04	0.02	<0.02	0.1	<0.1	<0.1
299	10LWCSB300	Hill et al., 2025	111/13-28-038-08W3/00	WCSB	52.3009	-107.093	NAD83 Zone 13	SK-25-811	WR	Core	Dawson Bay	Strong organic content dark brown to black crystalline lime mudstone	Dawson Bay	Saskatchewan Geological Survey	66F092	893.89			0.32	10	31.8	<1	<1	0.23	0.236	1	7	18	0.016	12.5	<0.002	2000	149	0.013	3.6	<1	<0.02	<0.1	<0.1	0.2	0.78	0.1	5.7	0.06	0.04	0.02	0.4	<0.1	<0.1
300	10LWCSB301	Hill et al., 2025	111/13-28-038-08W3/00	WCSB	52.3009	-107.093	NAD83 Zone 13	SK-25-812	WR	Core	Dawson Bay	Strong organic content dark brown to black crystalline lime mudstone	Dawson Bay	Saskatchewan Geological Survey	66F092	894.24			0.16	6	30.5	<1	1	0.18	0.118	<1	5	15.1	0.013	16.8	<0.002	15900	186	0.007	3.2	<1	<0.02	<0.1	<0.1	<0.1	0.6	<0.1	6.1	0.04	0.02	<0.02	0.2	<0.1	<0.1
301	10LWCSB302	Hill et al., 2025	111/13-28-038-08W3/00	WCSB	52.3009	-107.093	NAD83 Zone 13	SK-25-813	WR	Core	Dawson Bay	Dark tan mottled lime mudstone	Dawson Bay	Saskatchewan Geological Survey	66F092	897.74			0.46	12	46.7	<1	1	0.22	0.294	1	7	12.1	0.012	4.72	<0.002	2810	271	0.018	5.2	<1	<0.02	<0.1	<0.1	<0.1	0.86	0.2	2.3	0.11	0.06	0.03	0.5	0.1	<0.1
302	10LWCSB303	Hill et al., 2025	111/13-28-038-08W3/00	WCSB	52.3009	-107.093	NAD83 Zone 13	SK-25-814	WR	Core	Dawson Bay	Dark tan mottled lime mudstone	Dawson Bay	Saskatchewan Geological Survey	66F092	908.29			0.4	10	59.4	<1	3	0.24	0.362	1	4	1.54	0.01	4.34	0.004	1850	547	0.019	2.4	<1	<0.02	<0.1	<0.1	<0.1	1.17	0.2	2	0.21	0.13	0.05	0.5	0.2	<0.1
303	10LWCSB304	Hill et al., 2025	111/13-28-038-08W3/00	WCSB	52.3009	-107.093	NAD83 Zone 13	SK-25-815	WR	Core	Dawson Bay	Grey crystalline dolomitic mudstone	Second Red Bed	Saskatchewan Geological Survey	66F092	923.58			2.53	60	29.1	11	20	0.98	1.55	8	54	22.2	0.05	6.79	0.049	3630	101	0.138	19.3	24	0.03	0.2	<0.1	<0.1	3.87	1	9.3	1.11	0.62	0.36	2.9	1.4	0.5
304	10LWCSB305	Hill et al., 2025	111/13-28-038-08W3/00	WCSB	52.3009	-107.093	NAD83 Zone 13	SK-25-816	WR	Core	Dawson Bay	Grey crystalline dolomitic mudstone	Second Red Bed	Saskatchewan Geological Survey	66F092	924.68			7.48	154	18.2	26	54	2.8	3.68	15	283	21	0.043	0.23	0.087	8740	254	0.387	52.8	64	0.11	0.7	0.1	<0.1	10.8	3.4	16	2.25	1.28	0.63	8.7	2.7	1.3
305	10LWCSB306	Hill et al., 2025	111/13-28-038-08W3/00	WCSB	52.3009	-107.093	NAD83 Zone 13	SK-25-817	WR	Core	Dawson Bay	Grey crystalline dolomitic mudstone	Second Red Bed	Saskatchewan Geological Survey	66F092	925.43			8.97	175	14.7	30	67	3.03	4.64	17	350	18.6	0.035	0.28	0.087	11100	345	0.426	63.8	64	0.11	0.9	0.4	<0.1	14	4.1	42.9	2.69	1.53	0.75	11.5	3	1.4
306	10LWCSB307	Hill et al., 2025	111/13-28-038-08W3/00	WCSB	52.3009	-107.093	NAD83 Zone 13	SK-25-818	WR	Core	Dawson Bay	Red crystalline dolomitic mudstone	Second Red Bed	Saskatchewan Geological Survey	66F092	926.48			7.86	137	21.5	26	59	3.13	4.01	17	251	13.3	0.031	0.22	0.078	57600	662	0.336	56	46	0.07	0.8	<0.1	<0.1	7.65	3.3	7.8	2.06	1.17	0.6	9.5	2.5	0.9
307	10LWCSB308	Hill et al., 2025	111/13-28-038-08W3/00	WCSB	52.3009	-107.093	NAD83 Zone 13	SK-25-819	WR	Core	Dawson Bay	Red crystalline dolomitic mudstone	Second Red Bed	Saskatchewan Geological Survey	66F092	926.98			10	216	18.6	31	81	3.78	4.62	20	222	17.7	0.038	0.36	0.091	5420	332	0.484	73	71	0.09	0.9	<0.1	<0.1	10.9	4.4	9.1	3.12	1.79	0.83	12.2	3.4	1.5
308	10LWCSB309	Hill et al., 2025	111/13-28-038-08W3/00	WCSB	52.3009	-107.093	NAD83 Zone 13	SK-25-820	WR	Core	Dawson Bay	Red and green crystalline dolomitic mudstone	Second Red Bed	Saskatchewan Geological Survey	66F092	927.3			10.7	200	14.8	40	73	3.57	4.5	22	279	14.7	0.035	0.28	0.105	17400	403	0.479	79.5	66	0.1	1.1	<0.1	<0.1	15.5	4.8	12	2.8	1.57	0.86	13.6	3.4	1.4
309	10LWCSB310	Hill et al., 2025	111/13-28-038-08W3/00	WCSB	52.3009	-107.093	NAD83 Zone 13	SK-25-821	WR	Core	Prairie Evaporite	Brown clays	Halite Interbed 1	Saskatchewan Geological Survey	66F092	928.71			7.81	116	17	29	55	3.62	1.94	18	102	25.4	0.05	0.28	0.078	1830	203	0.336	55.6	53	0.07	0.8	<0.1	<0.1	9.15	3.2	5.5	2.15	1.18	0.64	9.6	2.6	1.1
310	10LWCSB311	Hill et al., 2025	111/13-28-038-08W3/00	WCSB	52.3009	-107.093	NAD83 Zone 13	SK-25-822	WR	Core	Prairie Evaporite	Brown clays	Halite Interbed 1	Saskatchewan Geological Survey	66F092	931.03			6.35	97	8.66	20	43	2.5	2.44	13	74	11.4	0.022	25	0.039	7710	161	0.237	43.7	34	0.05	0.7	<0.1	<0.1	6.16	3.1	10.9	1.28	0.75	0.4	7.8	1.6	0.6
311	10LWCSB312	Hill et al., 2025	111/13-28-038-08W3/00	WCSB	52.3009	-107.093	NAD83 Zone 13	SK-25-823	WR	Core	Prairie Evaporite	Brown clays	Patience Lake	Saskatchewan Geological Survey	66F092	934.78			3.64	73	3.88	12	28	1.48	3.52	7	32	4.51	0.012	38.6	0.031	7180	93	0.156	27.3	22	0.03	0.4	<0.1	<0.1	3.79	1.8	13	0.89	0.51	0.27	4.8	1	0.4
312	10LWCSB313	Hill et al., 2025	111/13-28-038-08W3/00	WCSB	52.3009	-107.093	NAD83 Zone 13	SK-25-824	WR	Core	Prairie Evaporite	Brown and grey clays	Patience Lake	Saskatchewan Geological Survey	66F092	938.28			5.04	136	14.6	19	42	1.75	6.34	13	40	8.94	0.022	17.2	0.064	39800	273	0.298	37	54	0.06	0.4	<0.1	<0.1	5.26	2.3	9.1	1.76	0.97	0.52	6.6	2	1.1
313	10LWCSB314	Hill et al., 2025	111/13-28-038-08W3/00	WCSB	52.3009	-107.093	NAD83 Zone 13	SK-25-825	WR	Core	Prairie Evaporite	Brown clays	Halite Interbed 2	Saskatchewan Geological Survey	66F092	940.33			5.12	97	7.96	18	40	2.31	2.22	11	55	9.16	0.02	30.9	0.049	2470	93	0.22	38.4	33	0.04	0.5	<0.1	<0.1	4.91	2.5	11.5	1.32	0.72	0.4	6.2	1.6	0.6
314	10LWCSB315	Hill et al., 2025	101/04-19-048-24W2/00	WCSB	53.2009	-105.538	NAD83 Zone 13	SK-25-901	WR	Core	Dawson Bay	Tan crystalline lime mudstone	Dawson Bay	Saskatchewan Geological Survey	67F077	481.87			0.6	12	53.2	<1	3	0.71	0.313	4	4	9.54	0.027	0.06	<0.002	1320	147	0.027	4.9	<1	<0.02	<0.1	<0.1	<0.1	1.38	0.3	1.9	0.38	0.24	0.12	0.6	1.1	<0.1
315	10LWCSB316	Hill et al., 2025	101/04-19-048-24W2/00	WCSB	53.2009	-105.538	NAD83 Zone 13	SK-25-902	WR	Core	Dawson Bay	Grey crystalline lime mudstone	Dawson Bay	Saskatchewan Geological Survey	67F077	482.98			4.69	97	47	10	36	1.86	1.98	12	24	6.48	0.032	0.11	0.015	8460	180	0.199	37.2	26	0.04	0.4	<0.1	<0.1	5.64	2.5	8.2	0.98	0.59	0.31	5.7	1.3	0.6
316	10LWCSB317	Hill et al., 2025	101/04-19-048-24W2/00	WCSB	53.2009	-105.538	NAD83 Zone 13	SK-25-903	WR	Core	Dawson Bay	Tan laminated crystalline lime mudstone	Dawson Bay	Saskatchewan Geological Survey	67F077	483.96			1.38	30	59.1	3	10	0.56	0.776	9	8	1.47	0.027	0.05	0.01	2920	153	0.06	10.7	3	0.04	0.1	<0.1	<0.1	3.25	0.6	6.9	0.57	0.3	0.2	1.7	0.9	0.2
317	10LWCSB318	Hill et al., 2025	101/04-19-048-24W2/00	WCSB	53.2009	-105.538	NAD83 Zone 13	SK-25-904	WR	Core	Dawson Bay	Grey dolomitic mudstone	Second Red Bed	Saskatchewan Geological Survey	67F077	484.49			4.37	113	30.4	25	34	2.57	2.83	16	32	21.7	0.054	0.15	0.07	12400	101	0.255	30.1	50	0.06	0.4	<0.1	0.1	10.7	1.5	16	2.05	1.11	0.7	5.4	2.6	1
318	10LWCSB319	Hill et al., 2025	101/04-19-048-24W2/00	WCSB	53.2009	-105.538	NAD83 Zone 13	SK-25-905	WR	Core	Dawson Bay	Greyish green dolomitic mudstone	Second Red Bed	Saskatchewan Geological Survey	67F077	485.37			8.08	144	24.8	26	62	3.12	4.1	16	59	18.8	0.059	0.14	0.084	11700	87	0.399	54.5	63	0.09	0.6	0.1	<0.1	12.1	3	19.3	2.43	1.37	0.66	8.8	2.7	1.3
319	10LWCSB320	Hill et al., 2025	101/04-19-048-24W2/00	WCSB	53.2009	-105.538	NAD83 Zone 13	SK-25-906	WR	Core	Dawson Bay	Duplicate	Second Red Bed	Saskatchewan Geological Survey	67F077	485.37			8.18	147	24.9	26	63	3	4.21	16	59	19	0.059	0.15	0.085	10500	84	0.403	55.1	63	0.09	0.7	0.1	<0.1	12.1	3	19.3	2.47	1.44	0.67	9	2.8	1.3
320	10LWCSB321	Hill et al., 2025	101/04-19-048-24W2/00	WCSB	53.2009	-105.538	NAD83 Zone 13	SK-25-907	WR	Core	Dawson Bay	Grey dolomitic mudstone	Second Red Bed	Saskatchewan Geological Survey	67F077	486.04			12.1	228	17	41	77	4.56	6.61	23	105	13.6	0.047	0.21	0.141	17600	101	0.539	85.2	71	0.17	1.2	0.2	<0.1	17.9	4.7	29.3	2.97	1.61	0.92	15.7	3.6	1.6
321	10LWCSB322	Hill et al., 2025	101/04-19-048-24W2/00	WCSB	53.2009	-105.538	NAD83 Zone 13	SK-25-908	WR	Core	Dawson Bay	Greyish red crystalline dolomitic mudstone	Second Red Bed	Saskatchewan Geological Survey	67F077	486.66			13.3	260	12.4	43	108	3.43	7.45	25	100	10.1	0.032	0.19	0.146	9590	98	0.617	89.8	82	0.13	1.2	0.1	<0.1	26.4	5.5	19.2	3.2	1.76	0.96	16.6	3.9	1.7
322	10LWCSB323	Hill et al., 2025	101/04-19-048-24W2/00	WCSB	53.2009	-105.538	NAD83 Zone 13	SK-25-909	WR	Core	Dawson Bay	Grey dolomitic mudstone thin organics	Second Red Bed	Saskatchewan Geological Survey	67F077	487.29			10.3	191	20	35	80	3.94	5.47	22	62	14.7	0.038	0.16	0.099	14400	96	0.461	75	62	0.09	0.9	<0.1	<0.1	7.88	4.3	10.9	2.94	1.66	0.83	12	3.3	1.2
323	10LWCSB324	Hill et al., 2025	101/04-19-048-24W2/00	WCSB	53.2009	-105.538	NAD83 Zone 13	SK-25-910	WR	Core	Dawson Bay	Grey dolomitic mudstone	Second Red Bed	Saskatchewan Geological Survey	67F077	488.72			14.2	278	13.5	47	120	5.07	6.17	29	84	9.74	0.033	0.21	0.139	19700	144	0.648	108	95	0.12	1.3	<0.1	<0.1	11.9	6.9	13.8	3.45	1.91	1.04	18.4	4.1	1.9
324	10LWCSB325	Hill et al., 2025	101/04-19-048-24W2/00	WCSB	53.2009	-105.538	NAD83 Zone 13	SK-25-911	WR	Core	Dawson Bay	Tan dolomitic cryptocrystalline dolomitic mudstone	Second Red Bed	Saskatchewan Geological Survey	67F077	489.71			0.99	18	34.4	4	15	3.25	0.5	5	15	21.8	0.046	0.05	0.008	2380	88	0.042	13.2	3	<0.02	0.1	<0.1	<0.1	4.13	0.5	7.8	0.96	0.49	0.26	1.1	1.1	0.1
325	10LWCSB326	Hill et al., 2025	101/04-19-048-24W2/00	WCSB	53.2009	-105.538	NAD83 Zone 13	SK-25-912	WR	Core	Dawson Bay	Grey dolomitic mudstone	Second Red Bed	Saskatchewan Geological Survey	67F077	491.97			7.84	167	36.2	22	63	2.2	3.36	17	75	2.53	0.023	0.12	0.089	11100	75	0.383	51.4	60	0.1	0.6	<0.1	0.3	17.3	3.2	32.8	1.89	1.06	0.54	8.4	2.2	1.1
326	10LWCSB327	Hill et al., 2025	101/04-19-048-24W2/00	WCSB	53.2009	-105.538	NAD83 Zone 13	SK-25-913	WR	Core	Dawson Bay	Grey dolomitic mudstone	Second Red Bed	Saskatchewan Geological Survey	67F077	492.26			10.2	201	26.2	32	87	3.39	4.4	22	96	5.35	0.025	0.16	0.101	14500	99	0.478	73.4	71	0.12	1	0.1	0.4	21.1	4.8	29.6	2.3	1.34	0.7	13.5	2.8	1.5
327	10LWCSB328	Hill et al., 2025	101/04-19-048-24W2/00	WCSB	53.2009	-105.538	NAD83 Zone 13	SK-25-914	WR	Core	Dawson Bay	Duplicate	Second Red Bed	Saskatchewan Geological Survey	67F077	492.26			12.5	266	18.2	44	104	3.42	4.85	27	105	4.85	0.023	0.19	0.147	14700	104	0.621	91.6	103	0.15	1.1	0.2	0.3	21.1	5.6	25.9	3.03	1.73	0.91	15.2	3.6	2
328	10LWCSB329	Hill et al., 2025	101/04-19-048-24W2/00	WCSB	53.2009	-105.538	NAD83 Zone 13	SK-25-915	WR	Core	Winnipegosis	Tan brecciated crystalline lime mudstone	Winnipegosis	Saskatchewan Geological Survey	67F077	492.66			0.8	22	62.2	<1	7	0.28	0.333	1	11	0.339	0.011	0.02	0.005	1200	73	0.038	7.6	<1	<0.02	0.1	<0.1	<0.1	1.79	0.3	2.7	0.38	0.21	0.1	0.8	0.4	0.1
329	10LWCSB330	Hill et al., 2025	101/04-19-048-24W2/00	WCSB	53.2009	-105.538	NAD83 Zone 13	SK-25-916	WR	Core	Winnipegosis	Grey crystalline lime mudstone	Winnipegosis	Saskatchewan Geological Survey	67F077	493.32			0.57	17	64.2	<1	5	0.26	0.247	1	9	0.253	0.01	0.02	0.003	1420	79	0.027	5.8	<1	<0.02	<0.1	<0.1	<0.1	1.62	0.2	1.8	0.36	0.2	0.08	0.6	0.4	<0.1
330	10LWCSB331	Hill et al., 2025	121/08-14-054-12W3/00	WCSB	53.6622	-107.658	NAD83 Zone 13	SK-25-1001	WR	Core	Dawson Bay	Tan, vuggy lime mudstone	Dawson Bay	Saskatchewan Geological Survey	68I044	601.97			0.38	10	35.9	<1	<1	0.58	0.091	1	11	25.2	0.015	0.09	<0.002	1520	153	0.01	7	<1	<0.02	<0.1	<0.1	<0.1	1.21	0.1	2.9	0.16	0.08	0.04	0.6	0.2	<0.1
331	10LWCSB332	Hill et al., 2025	121/08-14-054-12W3/00	WCSB	53.6622	-107.658	NAD83 Zone 13	SK-25-1002	WR	Core	Dawson Bay	Tan, vuggy microbial lime mudstone	Dawson Bay	Saskatchewan Geological Survey	68I044	602.51			0.19	6	40	<1	<1	0.81	0.077	3	8	22.8	0.024	0.04	<0.002	1450	136	0.006	6	<1	<0.02	<0.1	<0.1	<0.1	1.11	<0.1	4.5	0.2	0.1	0.07	0.3	0.3	<0.1
332	10LWCSB333	Hill et al., 2025	121/08-14-054-12W3/00	WCSB	53.6622	-107.658	NAD83 Zone 13	SK-25-1003	WR	Core	Dawson Bay	Grey dolomitic mudstone	Second Red Bed	Saskatchewan Geological Survey	68I044	603.53			9.57	204	19	33	73	3.71	6.2	22	63	14.1	0.046	0.21	0.095	19700	225	0.47	62.2	78	0.11	0.9	0.2	<0.1	13.8	3.1	19.4	2.74	1.56	0.77	11.2	3.2	1.5
333	10LWCSB334	Hill et al., 2025	121/08-14-054-12W3/00	WCSB	53.6622	-107.658	NAD83 Zone 13	SK-25-1004	WR	Core	Dawson Bay	Grey dolomitic mudstone	Second Red Bed	Saskatchewan Geological Survey	68I044	604.15			10.8	217	15.4	40	73	3.53	6.54	24	80	11.7	0.035	0.24	0.116	17300	343	0.514	74.8	74	0.13	1	0.2	<0.1	18	4	23.4	3.04	1.72	0.9	14.1	3.7	1.6
334	10LWCSB335	Hill et al., 2025	121/08-14-054-12W3/00	WCSB	53.6622	-107.658	NAD83 Zone 13	SK-25-1005	WR	Core	Dawson Bay	Olive green dolomitic mudstone	Second Red Bed	Saskatchewan Geological Survey	68I044	604.93			10.4	210	19.2	43	73	2.75	6.41	27	98	14.8	0.035	0.24	0.121	8430	359	0.533	70.6	77	0.14	1	0.2	<0.1	28.1	3.8	113	3.24	1.84	0.92	12.3	3.8	1.6
335	10LWCSB336	Hill et al., 2025	121/08-14-054-12W3/00	WCSB	53.6622	-107.658	NAD83 Zone 13	SK-25-1006	WR	Core	Dawson Bay	Olive green dolomitic mudstone	Second Red Bed	Saskatchewan Geological Survey	68I044	605.87			11.6	231	14.2	43	86	3.1	6.4	27	126	11.3	0.031	0.24	0.126	6910	400	0.543	78.6	76	0.12	1.2	<0.1	<0.1	13	4.7	48.6	2.97	1.69	0.9	14.8	3.7	1.6
336	10LWCSB337	Hill et al., 2025	121/08-14-054-12W3/00	WCSB	53.6622	-107.658	NAD83 Zone 13	SK-25-1007	WR	Core	Dawson Bay	Duplicate	Second Red Bed	Saskatchewan Geological Survey	68I044	605.87			11.6	232	13.8	44	85	3.06	6.43	27	125	11	0.03	0.24	0.129	7190	409	0.535	78.6	75	0.11	1.2	<0.1	<0.1	10.7	4.6	24.8	2.89	1.64	0.88	14.5	3.6	1.5
337	10LWCSB338	Hill et al., 2025	121/08-14-054-12W3/00	WCSB	53.6622	-107.658	NAD83 Zone 13	SK-25-1008	WR	Core	Dawson Bay	Pinkish black dolomitic mudstone	Second Red Bed	Saskatchewan Geological Survey	68I044	606.68			9.82	228	16.3	49	94	2.43	4.9	29	84	11.4	0.029	0.17	0.147	5790	520	0.525	66.9	79	0.1	0.7	<0.1	0.2	16.7	3.6	36.4	3.11	1.77	0.94	10.3	3.8	1.5
338	10LWCSB339	Hill et al., 2025	121/08-14-054-12W3/00	WCSB	53.6622	-107.658	NAD83 Zone 13	SK-25-1009	WR	Core	Dawson Bay	Pinkish green dolomitic mudstone	Second Red Bed	Saskatchewan Geological Survey	68I044	608.09			13.3	269	12.6	56	108	3.3	6.31	34	103	9.41	0.027	0.23	0.161	11500	606	0.66	93.5	105	0.13	1	0.1	<0.1	8.55	5.2	21.7	3.55	2.06	1.08	15	4.3	2
339	10LWCSB340	Hill et al., 2025	121/08-14-054-12W3/00	WCSB	53.6622	-107.658	NAD83 Zone 13	SK-25-1010	WR	Core	Dawson Bay	Pinkish green dolomitic mudstone	Second Red Bed	Saskatchewan Geological Survey	68I044	609.74			13	253	16.4	47	100	3.14	4.54	30	112	8.23	0.023	0.24	0.128	8040	497	0.594	90.1	90	0.13	1.2	<0.1	<0.1	12.6	6.3	31.5	2.82	1.64	0.87	16.1	3.5	1.8
340	10LWCSB341	Hill et al., 2025	121/08-14-054-12W3/00	WCSB	53.6622	-107.658	NAD83 Zone 13	SK-25-1011	WR	Core	Dawson Bay	Greyish green dolomitic mudstone	Second Red Bed	Saskatchewan Geological Survey	68I044	610.67			11.2	171	16.9	28	79	3.59	4.34	20	202	11.2	0.028	0.24	0.073	11600	367	0.382	77.5	62	0.11	1.3	0.2	0.2	14.4	5.7	25.8	1.63	0.93	0.5	12.6	1.9	1.2
341	10LWCSB342	Hill et al., 2025	121/08-14-054-12W3/00	WCSB	53.6622	-107.658	NAD83 Zone 13	SK-25-1012	WR	Core	Dawson Bay	Greyish green dolomitic mudstone	Second Red Bed	Saskatchewan Geological Survey	68I044	611.48			10.8	231	18.4	42	84	2.74	4.49	26	99	10.6	0.02	0.21	0.126	10800	531	0.542	72	86	0.2	1.1	2	0.4	30.7	4.5	62.8	2.69	1.57	0.79	11.3	3.1	1.7
342	10LWCSB343	Hill et al., 2025	121/08-14-054-12W3/00	WCSB	53.6622	-107.658	NAD83 Zone 13	SK-25-1013	WR	Core	Prairie Evaporite	Dark anhydrite with white mudlcasts	Interbed Halite 1	Saskatchewan Geological Survey	68I044	611.97			0.12	3	37.3	<1	1	0.05	0.056	<1	1	0.807	0.001	<0.01	<0.002	191000	1510	0.006	0.8	<1	<0.02	<0.1	<0.1	<0.1	3.4	<0.1	16.6	0.05	0.03	<0.02	0.1	<0.1	<0.1
343	10LWCSB344	Hill et al., 2025	121/08-14-054-12W3/00	WCSB	53.6622	-107.658	NAD83 Zone 13	SK-25-1014	WR	Core	Prairie Evaporite	Green dolomitic mudstone	Interbed Halite 1	Saskatchewan Geological Survey	68I044	613.25			3.41	82	29.1	6	30	0.85	1.88	6	50	17.2	0.012	0.45	0.028	31000	404	0.192	23.2	33	0.04	0.3	<0.1	<0.1	5.12	1.1	25.4	0.87	0.51	0.22	3.2	0.9	0.6
[truncated: 23 more columns]

[truncated: 12 more sheets: 11LWCSB, 12LWCSB, 13LWCSB, 14LWCSB, 15LWCSB, 16LWCSB, 17LWCSB, 18LWCSB, 19LWCSB, 20LWCSB, 21LWCSB, 22LWCSB]
