# Supplementary material for: Geochemistry and X-ray diffraction data from rock salts and saltwork wastes of Canada: data compilation
Source: Data Brief. 2026 Jun 6;67:112941. doi: 10.1016/j.dib.2026.112941 (PMC13292661; doi:10.1016/j.dib.2026.112941)
Supplement: Supplementary file 2 [file mmc2.xlsx]

## Sheet: 01BMICH
	UniqueID	Source	GSC curation C#	Basin	Province/Territory	Latitude	Longitude	Sample	SampleCode	SampleType	Analysis	Unit	Lithology	MD(m)	WellName	DilutionFactor		Al(mg/L)	K(mg/L)	Ba(mg/L)	Li(mg/L)	Mn(mg/L)	Si(mg/L)	Fe(mg/L)	Ca(mg/L)	Mg(mg/L)	Sr(mg/L)	Na(mg/L)	La(ug/L)	Ce(ug/L)	Pr(ug/L)	Nd(ug/L)	Sm(ug/L)	Eu(ug/L)	Gd(ug/L)	Tb(ug/L)	Dy(ug/L)	Y(ug/L)	Ho(ug/L)	Er(ug/L)	Tm(ug/L)	Yb(ug/L)	Lu(ug/L)
																	LDL	0.01	0.01	0.01	0.01	0.01	0.01	0.01	0.01	0.01	0.01	0.01	0.001	0.001	0.001	0.001	0.001	0.001	0.001	0.001	0.001	0.001	0.001	0.001	0.001	0.001	0.001
0	01BMICH4	this work	C-711917	Michigan	Ontario	43.7389	-81.6955	89-102-V 2.74m(1)	BC	Brined Core	ICP-OES, ICP-MS	Salina	Salt	2.74	89-102-V	"Halite saturation" dilution factor to 23,000 mg/L Na		159.587	0.834144	131.177	0.58699	15.8858	0.376909	10.4052	1572.24	514.197	9.77493	23000	10374.3	229692	69147.4	59452.8	42306.5	9150.87	7253.96	8619.49	12839.6	1044.22	457.234	43455.8	15811.7	80.325	49.4307
1	01BMICH5	this work	C-711919	Michigan	Ontario	43.7389	-81.6955	89-102-V 11.49m(3)	BC	Brined Core	ICP-OES, ICP-MS	Salina	Salt	11.49	89-102-V	"Halite saturation" dilution factor to 23,000 mg/L Na		106.957	6.24165	221.405	1.23693	28.4494	0.604215	12.4719	244.827	0.00570014	11.0241	23000	4486.01	253707	30763.6	51979.6	13731.6	7307.58	3499.88	1379.43	2376.96	6372.75	3494.18	22065.2	45185	79.8019	176.704
2	01BMICH6	this work	C-711920	Michigan	Ontario	43.7389	-81.6955	89-102-V 17.85m(5)	BC	Brined Core	ICP-OES, ICP-MS	Salina	Salt	17.85	89-102-V	"Halite saturation" dilution factor to 23,000 mg/L Na		142.828	27.1199	284.62	3.85442	61.7718	1.47858	27.2969	2994.39	0.0126374	947.997	23000	88.462	0	12.6374	8.42495	12.6374	12.6374	12.6374	12.6374	12.6374	12.6374	12.6374	12.6374	12.6374	12.6374	164.287

## Sheet: 02BMICH
	UniqueID	Source	GSC curation C#	Basin	Province/Territory	Latitude	Longitude	Sample	SampleCode	SampleType	Unit	Lithology	CollectionDate	Collector	MD(m)	WellName	DilutionFactor		Al(mg/L)	K(mg/L)	Ba(mg/L)	Li(mg/L)	Mn(mg/L)	Si(mg/L)	Fe(mg/L)	Ca(mg/L)	Mg(mg/L)	Sr(mg/L)	Na(mg/L)	La(ug/L)	Ce(ug/L)	Pr(ug/L)	Nd(ug/L)	Sm(ug/L)	Eu(ug/L)	Gd(ug/L)	Tb(ug/L)	Dy(ug/L)	Y(ug/L)	Ho(ug/L)	Er(ug/L)	Tm(ug/L)	Yb(ug/L)	Lu(ug/L)
																		LDL	0.01	0.01	0.01	0.01	0.01	0.01	0.01	0.01	0.01	0.01	0.01	0.001	0.001	0.001	0.001	0.001	0.001	0.001	0.001	0.001	0.001	0.001	0.001	0.001	0.001	0.001
0	02BMICH1	this work	C-675352	Michigan	Ontario	42.293	-83.0847	MTO X11-5 Gold 306.98m (99)	BC	Brined Core	Salina	Salt and Anhydrite	2023-09-08	Frank R. Brunton	306.98	MTO X11-5, SANDWICH WEST - -	"Halite saturation" dilution factor to 23,000 mg/L Na		33.8731	30.945	0.168928	263.878	0.193954	11.6998	0.00625658	19.6394	0	0.306572	23000	3366.04	234853	141974	30895	14283.8	11336.9	719.507	71756.7	2696.59	5612.15	4310.78	72032	47950.4	344.112	87.5921
1	02BMICH2	this work	C-675355	Michigan	Ontario	42.293	-83.0847	MTO X11-5 Gold 309.00m (100)	BC	Brined Core	Salina	Salt and Anhydrite	2023-09-08	Frank R. Brunton	309	MTO X11-5, SANDWICH WEST - -	"Halite saturation" dilution factor to 23,000 mg/L Na		5.81332	312.539	2.42442	132.392	0.151939	109.29	0.0198181	1102.31	3.62672	8.99743	23000	21357.3	362269	127259	40904.6	18701.7	4214.66	376.545	4829.02	30209.4	18166.6	19203.8	16871.8	50622.1	845.574	39.6363
2	02BMICH3	this work	C-675360	Michigan	Ontario	42.293	-83.0847	MTO X11-5 Gold 335.20m (109)	BC	Brined Core	Salina	Salt and Anhydrite	2023-09-08	Frank R. Brunton	335.2	MTO X11-5, SANDWICH WEST - -	"Halite saturation" dilution factor to 23,000 mg/L Na		29.7074	155.399	9.96457	329.163	0.137722	38.2785	0	3363.49	172.816	28.6461	23000	3434.94	317700	33482.6	23404.6	4925.57	11066.3	5824.82	79335.8	11536.2	421.266	8295.7	52893.2	70910.4	461.773	251.139
3	02BMICH4	this work	C-675361	Michigan	Ontario	42.293	-83.0847	MTO X11-5 Gold 339.63m (111)	BC	Brined Core	Salina	Salt and Anhydrite	2023-09-08	Frank R. Brunton	339.63	MTO X11-5, SANDWICH WEST - -	"Halite saturation" dilution factor to 23,000 mg/L Na		6.33537	29.5875	4.4001	188.241	0.625835	199.141	0.00962822	5368.2	0	37.6849	23000	4082.37	377580	39793.5	27815.9	5853.96	13152.2	6922.69	94289.2	13710.6	500.668	9859.3	62862.7	84275.9	548.809	298.475
4	02BMICH5	this work	C-675362	Michigan	Ontario	42.293	-83.0847	MTO X11-5 Gold 348.95m (116)	BC	Brined Core	Salina	Salt and Anhydrite	2023-09-08	Frank R. Brunton	348.95	MTO X11-5, SANDWICH WEST - -	"Halite saturation" dilution factor to 23,000 mg/L Na		13.502	69.0445	0.416946	353.712	0.0088712	46.0238	0.0088712	4135.01	0.532272	33.8259	23000	22692.5	587335	174035	49652.1	26462.8	6014.67	18194.8	76389.9	20102.1	20465.9	13546.3	121172	10485.8	275.007	133.068
5	02BMICH6	this work	C-675364	Michigan	Ontario	42.293	-83.0847	MTO X11-5 Gold 382.40m (133)	BC	Brined Core	Salina	Salt and Anhydrite	2023-09-08	Frank R. Brunton	382.4	MTO X11-5, SANDWICH WEST - -	"Halite saturation" dilution factor to 23,000 mg/L Na		45.7637	294.542	2.92222	716.298	1.11576	122.769	0.0177104	17366.7	0	163.095	23000	37422.1	305292	407039	194230	73462.9	26654.2	15461.2	48207.8	9191.71	1275.15	5950.7	18312.6	116003	354.209	1133.47
6	02BMICH7	this work	C-675366	Michigan	Ontario	42.293	-83.0847	MTO X11-5 Gold 395.94m (141)	BC	Brined Core	Salina	Salt and Anhydrite	2023-09-08	Frank R. Brunton	395.94	MTO X11-5, SANDWICH WEST - -	"Halite saturation" dilution factor to 23,000 mg/L Na		5.73062	22.1073	0.495164	166.001	0	5.03014	0.00603858	41.3522	0	0.16908	23000	25084.3	163440	96695.8	187812	17505.9	6111.05	6237.86	55355.7	5005.99	9927.43	5603.81	15404.4	1932.35	163.042	24.1543
7	02BMICH8	this work	C-675369	Michigan	Ontario	42.293	-83.0847	MTO X11-5 Gold 437.25m (163)	BC	Brined Core	Salina	Salt and Anhydrite	2023-09-08	Frank R. Brunton	437.25	MTO X11-5, SANDWICH WEST - -	"Halite saturation" dilution factor to 23,000 mg/L Na		21.4626	33.2475	1.16568	212.865	0.269003	23.32	0.0192145	768.343	7.32713	6.34078	23000	14430.1	165770	116190	10094	4291.24	5873.23	16428.4	7929.18	9953.11	3023.08	7634.56	40926.9	47741.6	19.2145	64.0483
8	02BMICH9	this work	C-675372	Michigan	Ontario	42.293	-83.0847	MTO X11-5 Gold 447.32m (168)	BC	Brined Core	Salina	Salt and Anhydrite	2023-09-08	Frank R. Brunton	447.32	MTO X11-5, SANDWICH WEST - -	"Halite saturation" dilution factor to 23,000 mg/L Na		9.26617	55.6215	0.146888	231.642	0.232572	33.5394	0.00612033	280.097	0	0.403941	23000	13177.1	161466	78505.4	154691	7919.7	10325	18036.6	53877.2	2839.83	1554.56	5220.64	46373.7	47567.2	12.2407	238.693
9	02BMICH10	this work	C-675375	Michigan	Ontario	42.293	-83.0847	MTO X11-5 Gold 457.45m (174)	BC	Brined Core	Salina	Salt and Anhydrite	2023-09-08	Frank R. Brunton	457.45	MTO X11-5, SANDWICH WEST - -	"Halite saturation" dilution factor to 23,000 mg/L Na		48.8352	102.697	0.0936617	138.17	0.162347	35.6414	0.0124882	283.252	0	2.06056	23000	4758.01	439117	97420.6	35454.1	15585.3	10359	11139.5	55004.4	15148.2	15241.9	9909.41	4383.37	55422.7	586.947	274.741
10	02BMICH11	this work	C-675378	Michigan	Ontario	42.293	-83.0847	MTO X11-5 Gold 463.76m (178)	BC	Brined Core	Salina	Salt and Anhydrite	2023-09-08	Frank R. Brunton	463.76	MTO X11-5, SANDWICH WEST - -	"Halite saturation" dilution factor to 23,000 mg/L Na		16.8833	66.175	0.525938	164.585	0.266298	19.7193	0.0133149	542.748	0	3.69488	23000	13494.6	112251	127244	142669	15079.1	5066.31	13221.7	67047.1	5945.1	3488.5	872.125	47620.7	7416.39	19.9723	139.806
11	02BMICH12	this work	C-675380	Michigan	Ontario	42.293	-83.0847	MTO X11-5 Gold 475.37m (184)	BC	Brined Core	Salina	Salt and Anhydrite	2023-09-08	Frank R. Brunton	475.37	MTO X11-5, SANDWICH WEST - -	"Halite saturation" dilution factor to 23,000 mg/L Na		7.75492	46.4322	0.464098	211.075	0.321874	17.0219	0.0224563	2092.63	1.31744	67.5112	23000	1489.6	177652	65026.1	43430.5	19432.2	7230.94	11026.1	76254.2	10696.7	8855.28	13219.3	49628.5	4730.8	464.098	314.389

## Sheet: 03BWCSB
	UniqueID	Source	UWI	GSC curation C#	Basin	Latitude	Longitude	Sample	SampleCode	SampleType	CollectionDate	Aliquot	T	pH	EC(ppt)	SmS	Description	Facility	Collector		Al(mg/L)	K(mg/L)	Ba(mg/L)	Li(mg/L)	Mn(mg/L)	Si(mg/L)	Fe(mg/L)	Ca(mg/L)	Mg(mg/L)	Sr(mg/L)	Na(mg/L)	La(ug/L)	Ce(ug/L)	Pr(ug/L)	Nd(ug/L)	Sm(ug/L)	Eu(ug/L)	Gd(ug/L)	Tb(ug/L)	Dy(ug/L)	Y(ug/L)	Ho(ug/L)	Er(ug/L)	Tm(ug/L)	Yb(ug/L)	Lu(ug/L)
																				LDL	0.01	0.01	0.01	0.01	0.01	0.01	0.01	0.01	0.01	0.01	0.01	0.001	0.001	0.001	0.001	0.001	0.001	0.001	0.001	0.001	0.001	0.001	0.001	0.001	0.001	0.001
0	03BWCSB1	this work	102/0914-063-04W/0	C-708675	WCSB	54.4521	-110.489	Ft. Kent(AB) Cavern # 1	IB	Brine	03-24-2025	Anions, filtered	22.7	8	147.5	OR	Brine with produced water + Lotsberg salt solutes; fresh from the pipe	Ft. Kent(AB) Geothermal Waste Facility, Putre Environmental Ltd.	P.Kabanov
1	03BWCSB2	this work	102/0914-063-04W/0	C-708682	WCSB	54.4521	-110.489	Ft. Kent(AB) Cavern # 1	IB	Brine	03-24-2025	Cations, filtered, acidified	22.7	8	147.5	OR	Brine with produced water + Lotsberg salt solutes; fresh from the pipe	Ft. Kent(AB) Geothermal Waste Facility, Putre Environmental Ltd.	P.Kabanov		0.006663	17.7666	0.068678	0.017725	0.001147	0.064037	0.001267	5.1507	0.915036	0.178253	915.869	0	0	0	0	0	0	0	0	0	0	0	0	0	0	0
2	03BWCSB3	this work	102/0914-063-04W/0	C-708683	WCSB	54.4521	-110.489	Ft. Kent(AB) Cavern # 1	IB	Brine	03-24-2025	Unfiltered	22.7	8	147.5	OR	Brine with produced water + Lotsberg salt solutes; fresh from the pipe	Ft. Kent(AB) Geothermal Waste Facility, Putre Environmental Ltd.	P.Kabanov
3	03BWCSB4	this work	102/0914-063-04W/0	C-708684	WCSB	54.4521	-110.489	Ft. Kent(AB) Cavern # 2	IB	Brine	03-24-2025	Anions, filtered	21.8	7	127.4	OR	Brine with produced water + Lotsberg salt solutes; bottled on 02-09-2024	Ft. Kent(AB) Geothermal Waste Facility, Putre Environmental Ltd.	P.Kabanov
4	03BWCSB5	this work	102/0914-063-04W/0	C-708685	WCSB	54.4521	-110.489	Ft. Kent(AB) Cavern # 2	IB	Brine	03-24-2025	Cations, filtered, acidified	21.8	7	127.4	OR	Brine with produced water + Lotsberg salt solutes; bottled on 02-09-2024	Ft. Kent(AB) Geothermal Waste Facility, Putre Environmental Ltd.	P.Kabanov		0.001616	3.32845	0.079357	0.016784	0.000795	0.000149	0.001738	8.85394	1.23432	0.261957	665.709	0	0	0	0	0	0	0	0	0	0	0	0	0	0	0
5	03BWCSB6	this work	102/0914-063-04W/0	C-708686	WCSB	54.4521	-110.489	Ft. Kent(AB) Cavern # 2	IB	Brine	03-24-2025	Unfiltered	21.8	7	127.4	OR	Brine with produced water + Lotsberg salt solutes; bottled on 02-09-2024	Ft. Kent(AB) Geothermal Waste Facility, Putre Environmental Ltd.	P.Kabanov
6	03BWCSB7	this work	102/0914-063-04W/0	C-708687	WCSB	54.4521	-110.489	Ft. Kent(AB) Produced water # 1	IB	Brine	03-24-2025	Anions, filtered	22	7.15	30.8	61.5	Produced water, Transact. 20625, delivered 27-08-2024	Ft. Kent(AB) Geothermal Waste Facility, Putre Environmental Ltd.	P.Kabanov
7	03BWCSB8	this work	102/0914-063-04W/0	C-708688	WCSB	54.4521	-110.489	Ft. Kent(AB) Produced water # 1	IB	Brine	03-24-2025	Cations, filtered, acidified	22	7.15	30.8	61.5	Produced water, Transact. 20625, delivered 27-08-2024	Ft. Kent(AB) Geothermal Waste Facility, Putre Environmental Ltd.	P.Kabanov		0.005312	0.365748	0.12712	0.024105	0.000773	0.03378	0.000471	5.29994	2.93765	0.576374	109.932	0	0	0	0	0	0	0	0	0	0	0	0	0	0	0
8	03BWCSB9	this work	102/0914-063-04W/0	C-708689	WCSB	54.4521	-110.489	Ft. Kent(AB) Produced water # 1	IB	Brine	03-24-2025	Unfiltered	22	7.15	30.8	61.5	Produced water, Transact. 20625, delivered 27-08-2024	Ft. Kent(AB) Geothermal Waste Facility, Putre Environmental Ltd.	P.Kabanov
9	03BWCSB10	this work	102/0914-063-04W/0	C-708690	WCSB	54.4521	-110.489	Ft. Kent(AB) Produced water # 2	IB	Brine	03-24-2025	Anions, filtered	21.9	6.73	33.7	67.4	Produced water, Transact. 20664, delivered 29-08-2024	Ft. Kent(AB) Geothermal Waste Facility, Putre Environmental Ltd.	P.Kabanov
10	03BWCSB11	this work	102/0914-063-04W/0	C-708691	WCSB	54.4521	-110.489	Ft. Kent(AB) Produced water # 2	IB	Brine	03-24-2025	Cations, filtered, acidified	21.9	6.73	33.7	67.4	Produced water, Transact. 20664, delivered 29-08-2024	Ft. Kent(AB) Geothermal Waste Facility, Putre Environmental Ltd.	P.Kabanov		0.004768	0.580804	0.122314	0.027271	0.002427	0.029013	0.001228	6.3912	3.24215	0.698823	121.054	0	0	0	0	0	0	0	0	0	0	0	0	0	0	0
11	03BWCSB12	this work	102/0914-063-04W/0	C-708692	WCSB	54.4521	-110.489	Ft. Kent(AB) Produced water # 2	IB	Brine	03-24-2025	Unfiltered	21.9	6.73	33.7	67.4	Produced water, Transact. 20664, delivered 29-08-2024	Ft. Kent(AB) Geothermal Waste Facility, Putre Environmental Ltd.	P.Kabanov
12	03BWCSB13	this work	102/0914-063-04W/0	C-708693	WCSB	54.4521	-110.489	Ft. Kent(AB) Produced water # 3	IB	Brine	03-24-2025	Anions, filtered	22.9	6.9	26.9	53.8	Produced water, Transact. 20601, delivered 25-08-2024	Ft. Kent(AB) Geothermal Waste Facility, Putre Environmental Ltd.	P.Kabanov
13	03BWCSB14	this work	102/0914-063-04W/0	C-708861	WCSB	54.4521	-110.489	Ft. Kent(AB) Produced water # 3	IB	Brine	03-24-2025	Cations, filtered, acidified	22.9	6.9	26.9	53.8	Produced water, Transact. 20601, delivered 25-08-2024	Ft. Kent(AB) Geothermal Waste Facility, Putre Environmental Ltd.	P.Kabanov		0.00543	0.312636	0.034038	0.024238	0.000732	0.047608	0.000941	3.36707	2.03936	0.418437	96.5888	0	0	0	0	0	0	0	0	0	0	0	0	0	0	0
14	03BWCSB15	this work	102/0914-063-04W/0	C-708862	WCSB	54.4521	-110.489	Ft. Kent(AB) Produced water # 3	IB	Brine	03-24-2025	Unfiltered	22.9	6.9	26.9	53.8	Produced water, Transact. 20601, delivered 25-08-2024	Ft. Kent(AB) Geothermal Waste Facility, Putre Environmental Ltd.	P.Kabanov
15	03BWCSB16	this work	N/A	C-711244	WCSB	53.7488	-113.158	Keyera Ft. Sask.(AB)	IB	Brine	19-11-2024	Cations, filtered, acidified	19	7	121.3	OR	Keyera caverns in Upper Lotsberg halite member		Alex Reed(Keyera)		0.006023	0.049294	0.08153	0.00162	0.000553	0.017786	0.012013	4.03903	0.601846	0.061027	996.814	0	0	0	0	0	0	0	0	0	0	0	0	0	0	0
16	03BWCSB17	this work	N/A	C-711245	WCSB	53.7488	-113.158	Keyera Ft. Sask.(AB)	IB	Brine	19-11-2024	Anions, filtered	19	7	121.3	OR	Keyera caverns in Upper Lotsberg halite member		Alex Reed(Keyera)

## Sheet: 04BWCSB
	UniqueID	Source	UWI	GSC curation C#	Basin	Province/Territory	Latitude	Longitude	Sample	SampleCode	SampleType	Unit	Lithology	MD(m)	CollectionDate	DilutionFactor		Al(mg/L)	K(mg/L)	Ba(mg/L)	Li(mg/L)	Mn(mg/L)	Si(mg/L)	Fe(mg/L)	Ca(mg/L)	Mg(mg/L)	Sr(mg/L)	Na(mg/L)	La(ug/L)	Ce(ug/L)	Pr(ug/L)	Nd(ug/L)	Sm(ug/L)	Eu(ug/L)	Gd(ug/L)	Tb(ug/L)	Dy(ug/L)	Y(ug/L)	Ho(ug/L)	Er(ug/L)	Tm(ug/L)	Yb(ug/L)	Lu(ug/L)
																	LDL	0.01	0.01	0.01	0.01	0.01	0.01	0.01	0.01	0.01	0.01	0.01	0.001	0.001	0.001	0.001	0.001	0.001	0.001	0.001	0.001	0.001	0.001	0.001	0.001	0.001	0.001
0	04BWCSB34	this work	101/09-22-018-19W2\00	C-666590	WCSB	Saskatchewan	50.5384	-104.531	Victoria Plains 1549.45m	BC	Brined Core	Prairie Evaporite	halite	1549.45	2023-02-24	"Halite saturation" dilution factor to 23,000 mg/L Na		119.961	40.3533	0.450305	276.217	0.906613	141.029	0.00600406	167.862	93.8915	1.30889	23000	14710	148282	88181.7	13821.4	5992.05	26153.7	10537.1	10032.8	7661.18	3296.23	390.264	13563.2	48506.8	138.093	132.089
1	04BWCSB35	this work	101/09-22-018-19W2\00	C-666591	WCSB	Saskatchewan	50.5384	-104.531	Victoria Plains 1550.25m	BC	Brined Core	Prairie Evaporite	halite with marl partings	1550.25	2023-02-24	"Halite saturation" dilution factor to 23,000 mg/L Na		9	53.5	0.2	3.9	22.2	0.8	8.5	516.1	108.9	7	23000	75.0543	0	0	0	0	0	0	0	0	0	0	0	0	53.9452	0
2	04BWCSB36	this work	101/09-22-018-19W2\00	C-666593	WCSB	Saskatchewan	50.5384	-104.531	Victoria Plains 1551.5m	BC	Brined Core	Prairie Evaporite	halite	1551.5	2023-02-24	"Halite saturation" dilution factor to 23,000 mg/L Na		15.2032	84.4808	0.00616513	240.193	0.345247	100.923	0.0123303	196.822	24.8701	1.5906	23000	15190.9	69949.6	152291	70559.9	11627.4	22656.8	2256.44	11158.9	26442.2	1979.01	3205.87	30276.9	5684.25	295.926	67.8164
3	04BWCSB37	this work	101/09-22-018-19W2\00	C-666599	WCSB	Saskatchewan	50.5384	-104.531	Victoria Plains 1557.4m	BC	Brined Core	Prairie Evaporite	halite-pink salt	1557.4	2023-02-24	"Halite saturation" dilution factor to 23,000 mg/L Na		40.9362	10636.3	0.410481	407.169	0.578405	88.1601	0.0186582	261.99	64.3056	1.33406	23000	7379.33	329374	56366.5	73634.7	9450.39	34349.8	15374.4	6073.25	16391.3	4571.27	7136.77	50806.4	12724.9	317.19	74.6329
4	04BWCSB38	this work	101/09-22-018-19W2\00	C-666603	WCSB	Saskatchewan	50.5384	-104.531	Victoria Plains 1560.8m	BC	Brined Core	Prairie Evaporite	halite-pink salt - the top of pink-salt interval	1560.8	2023-02-24	"Halite saturation" dilution factor to 23,000 mg/L Na		43748.4	118.1	62.1	1.2	149.5	1.7	16.2	171.9	27.7	0.8	23000	98.6602	32.8867	0	0	0	0	0	0	0	0	0	0	0	0	0
5	04BWCSB39	this work	101/09-22-018-19W2\00	C-666606	WCSB	Saskatchewan	50.5384	-104.531	Victoria Plains 1563.8m	BC	Brined Core	Prairie Evaporite	halite-pink salt	1563.8	2023-02-24	"Halite saturation" dilution factor to 23,000 mg/L Na		39.0689	36519.3	2.80777	607.254	0.507938	52.0778	0.0423282	417.384	1.04409	0.592594	23000	52670.4	451430	353878	86786.9	14278.7	50158.9	35315.8	67598.1	20416.3	16776.1	4980.61	43005.4	131500	2384.49	282.188
6	04BWCSB40	this work	101/09-22-018-19W2\00	C-666611	WCSB	Saskatchewan	50.5384	-104.531	Victoria Plains 1569.43m	BC	Brined Core	Prairie Evaporite	halite	1569.43	2023-02-24	"Halite saturation" dilution factor to 23,000 mg/L Na		13464.6	37.4	1.2	2.5	92.9	0.5	8.6	14.9	69.8	0.3	23000	67.1457	0	0	0	0	0	0	0	0	0	0	0	0	0	0
7	04BWCSB41	this work	101/09-22-018-19W2\00	C-666612	WCSB	Saskatchewan	50.5384	-104.531	Victoria Plains 1570.3m	BC	Brined Core	Prairie Evaporite	halite-?carnalline	1570.3	2023-02-24	"Halite saturation" dilution factor to 23,000 mg/L Na		41573.4	18.4	24.7	14.4	90.5	2.8	6	17.2	30.8	0.1	23000	106.576	0	0	0	0	0	0	0	0	0	0	0	0	0	0
8	04BWCSB42	this work	101/09-22-018-19W2\00	C-666616	WCSB	Saskatchewan	50.5384	-104.531	Victoria Plains 1574.68m	BC	Brined Core	Prairie Evaporite	halite with little pink salt	1574.68	2023-02-24	"Halite saturation" dilution factor to 23,000 mg/L Na		17.7859	308.967	0.184789	247.94	0.409175	73.7307	0.0131992	165.861	60.6965	1.15493	23000	455.372	230465	96763.3	57528.7	9694.81	27315.7	8487.08	2184.47	8064.71	1531.11	475.171	9206.44	49081.2	211.187	19.7988
9	04BWCSB43	this work	101/09-22-018-19W2\00	C-666622	WCSB	Saskatchewan	50.5384	-104.531	Victoria Plains 1580.6m	BC	Brined Core	Prairie Evaporite	halite-sylvite	1580.6	2023-02-24	"Halite saturation" dilution factor to 23,000 mg/L Na		101852	34.7	41.6	31.8	78.1	1.8	28.5	283.8	16.1	2.1	23000	218.616	0	0	0	0	0	0	0	0	0	0	0	0	0	0
10	04BWCSB44	this work	101/09-22-018-19W2\00	C-666624	WCSB	Saskatchewan	50.5384	-104.531	Victoria Plains 1582.82m	BC	Brined Core	Prairie Evaporite	halite with minor sylvite	1582.82	2023-02-24	"Halite saturation" dilution factor to 23,000 mg/L Na		2417.2	8.1	1	2.3	57.7	0	6.6	68	22.1	0.4	23000	60.8138	0	0	0	0	0	0	0	0	0	0	0	0	0	0
11	04BWCSB45	this work	101/09-22-018-19W2\00	C-666636	WCSB	Saskatchewan	50.5384	-104.531	Victoria Plains 1594.44m	BC	Brined Core	Prairie Evaporite	halite with minor sylvite & carnalline	1594.44	2023-02-24	"Halite saturation" dilution factor to 23,000 mg/L Na		1.26777	1754.04	0.445431	239.45	0.644162	121.253	0.0137056	142.14	63.6144	0.596192	23000	12458.4	102244	60996.6	89154.7	15405.1	30234.5	4844.92	15590.1	15158.4	1802.28	5194.41	30878.6	13897.4	322.081	6.85278
12	04BWCSB46	this work	101/09-22-018-19W2\00	C-666641	WCSB	Saskatchewan	50.5384	-104.531	Victoria Plains 1600.07m	BC	Brined Core	Prairie Evaporite	carnallitic halite	1600.07	2023-02-24	"Halite saturation" dilution factor to 23,000 mg/L Na		27.1091	237.416	2.79677	256.899	0.239904	80.1657	0.00631325	123.241	311.553	0.707084	23000	5700.87	20922.1	105476	54136.1	11187.1	21818.6	3263.95	9229.98	11187.1	6281.69	4842.26	12165.6	56509.9	498.747	132.578
13	04BWCSB47	this work	101/09-22-018-19W2\00	C-666643	WCSB	Saskatchewan	50.5384	-104.531	Victoria Plains 1602.1m	BC	Brined Core	Prairie Evaporite	carnallitic halite	1602.1	2023-02-24	"Halite saturation" dilution factor to 23,000 mg/L Na		2.88935	757.65	0.326849	152.508	0.0980548	43.8044	0.00653699	99.2511	643.658	0.274553	23000	15963.3	294178	100604	121987	7680.96	31312.2	11171.7	11590.1	8596.14	10413.4	11583.5	46327.6	46478	352.997	307.238
14	04BWCSB48	this work	101/09-22-018-19W2\00	C-666646	WCSB	Saskatchewan	50.5384	-104.531	Victoria Plains 1604.96m	BC	Brined Core	Prairie Evaporite	carnallitic halite	1604.96	2023-02-24	"Halite saturation" dilution factor to 23,000 mg/L Na		17.3903	441.657	3.24354	129.659	1.24804	58.9941	0.0274295	112.598	143.744	0.589735	23000	4930.46	272526	38339.6	61051.3	8667.73	11822.1	9552.33	918.889	11246.1	8880.31	1330.33	24782.6	55812.2	219.436	34.2869
15	04BWCSB49	this work	101/09-22-018-19W2\00	C-666648	WCSB	Saskatchewan	50.5384	-104.531	Victoria Plains 1606.8m	BC	Brined Core	Prairie Evaporite	halite with minor carnallite	1606.8	2023-02-24	"Halite saturation" dilution factor to 23,000 mg/L Na		42.6875	28202.6	0.792511	377.019	0.288186	179.048	0.0120077	407.735	590.145	1.89722	23000	27533.8	150253	17831.5	120.077	11911.7	34054	13953	13160.5	8765.66	984.635	25324.3	101441	5067.27	120.077	552.356
16	04BWCSB50	this work	101/09-22-018-19W2\00	C-666652	WCSB	Saskatchewan	50.5384	-104.531	Victoria Plains 1611m	BC	Brined Core	Prairie Evaporite	gigantocrystalline carnallitic halite	1611	2023-02-24	"Halite saturation" dilution factor to 23,000 mg/L Na		45.1	6.2	5.2	0.9	18.3	1.1	5.2	39.7	426.6	0.3	23000	44.8332	0	0	0	0	0	0	0	0	0	0	0	0	0	6.40474
17	04BWCSB51	this work	101/09-22-018-19W2\00	C-666654	WCSB	Saskatchewan	50.5384	-104.531	Victoria Plains 1613.2m	BC	Brined Core	Prairie Evaporite	gigantocrystalline carnallitic halite	1613.2	2023-02-24	"Halite saturation" dilution factor to 23,000 mg/L Na		41	14.9	45.7	0.8	21.7	7.3	22.3	2.6	713.3	0.3	23000	50.1495	0	0	0	0	0	0	0	0	0	0	0	0	0	438.808
18	04BWCSB52	this work	101/09-22-018-19W2\00	C-666658	WCSB	Saskatchewan	50.5384	-104.531	Victoria Plains 1617.7m	BC	Brined Core	Prairie Evaporite	gigantocrystalline carnallitic halite	1617.7	2023-02-24	"Halite saturation" dilution factor to 23,000 mg/L Na		1.88997e+06	162.5	281.4	14.8	27.4	215.9	560.6	130.6	57193.9	17.5	23000	3590.94	0	0	0	0	0	0	0	0	0	0	0	0	0	24463.3
19	04BWCSB53	this work	101/09-22-018-19W2\00	C-666659	WCSB	Saskatchewan	50.5384	-104.531	Victoria Plains 1618.83m	BC	Brined Core	Prairie Evaporite	gigantocrystalline halite	1618.83	2023-02-24	"Halite saturation" dilution factor to 23,000 mg/L Na		148.8	45.1	42.6	3.6	15.7	0.4	24.5	95.4	0.4	0.2	23000	47.8007	988.876	0	0	0	0	0	0	0	0	0	0	0	0	0
20	04BWCSB54	this work	101/09-22-018-19W2\00	C-666661	WCSB	Saskatchewan	50.5384	-104.531	Victoria Plains 1620.55m	BC	Brined Core	Prairie Evaporite	halite with minor pink salt	1620.55	2023-02-24	"Halite saturation" dilution factor to 23,000 mg/L Na		154.5	20.2	6.3	0	5.8	0.6	5.4	56	0	0.3	23000	45.1972	0	0	0	0	0	0	0	0	0	0	0	0	0	0
21	04BWCSB55	this work	101/09-22-018-19W2\00	C-666662	WCSB	Saskatchewan	50.5384	-104.531	Victoria Plains 1621.4m	BC	Brined Core	Prairie Evaporite	halite with trace pink salt	1621.4	2023-02-24	"Halite saturation" dilution factor to 23,000 mg/L Na		98.2	25.9	55	0.9	20.5	1.6	25.4	54.3	0	0.3	23000	48.2217	6.02771	0	4.01847	0	0	0	0	0	0	0	0	0	0	0
22	04BWCSB56	this work	101/09-22-018-19W2\00	C-666676	WCSB	Saskatchewan	50.5384	-104.531	Victoria Plains 1635.8m	BC	Brined Core	Prairie Evaporite	halite	1635.8	2023-02-24	"Halite saturation" dilution factor to 23,000 mg/L Na		22.3775	10.4233	0.269104	1.27974	0.131562	5.59139	0.0239204	97.8404	0	0.059801	23000	10961.5	350171	119512	45664	3970.79	13568.8	11481.8	23053.3	14244.6	7863.83	2039.21	12348.9	44396.3	191.363	89.7015
23	04BWCSB57	this work	101/09-22-018-19W2\00	C-666677	WCSB	Saskatchewan	50.5384	-104.531	Victoria Plains 1636.6m	BC	Brined Core	Prairie Evaporite	halite with claystone partings and a shale seam	1636.6	2023-02-24	"Halite saturation" dilution factor to 23,000 mg/L Na		193	38.2	32.1	4.3	47.5	0.4	1.4	3289.8	69.2	13.6	23000	63.7881	0	0	0	0	0	0	0	0	0	0	0	0	0	0
24	04BWCSB58	this work	101/09-22-018-19W2\00	C-666680	WCSB	Saskatchewan	50.5384	-104.531	Victoria Plains 1639.8m	BC	Brined Core	Prairie Evaporite	halite with trace claystone partings	1639.8	2023-02-24	"Halite saturation" dilution factor to 23,000 mg/L Na		12.0367	14.1776	1.70678	142.323	0.57091	37.9952	0.00594698	164.053	0	0.45197	23000	3211.37	129698	83828.6	34272.4	11769.1	25803.9	2414.47	11049.5	13243.9	5292.81	4656.48	22414.2	47314.2	47.5758	101.099
25	04BWCSB59	this work	101/09-22-018-19W2\00	C-666689	WCSB	Saskatchewan	50.5384	-104.531	Victoria Plains 1648.75m	BC	Brined Core	Prairie Evaporite	halite with trace claystone/dolomite	1648.75	2023-02-24	"Halite saturation" dilution factor to 23,000 mg/L Na		16.4086	190.112	2.40438	302.434	0.102314	9.02282	0.0127893	110.199	0	0.134287	23000	1918.39	183993	124778	13377.6	23602.6	10129.1	10602.3	52634.2	6132.45	4802.36	805.723	19542	1943.97	76.7355	159.866
26	04BWCSB60	this work	101/09-22-018-19W2\00	C-666690	WCSB	Saskatchewan	50.5384	-104.531	Victoria Plains 1649.6m	BC	Brined Core	Prairie Evaporite	halite	1649.6	2023-02-24	"Halite saturation" dilution factor to 23,000 mg/L Na		17.7	13.9	4.7	1.8	1.3	2.5	3.6	8.2	2648.9	0.5	23000	0	0	0	0	0	0	0	0	0	0	0	0	0	0	0
27	04BWCSB61	this work	101/09-22-018-19W2\00	C-666691	WCSB	Saskatchewan	50.5384	-104.531	Victoria Plains 1650.7m	BC	Brined Core	Prairie Evaporite	halite	1650.7	2023-02-24	"Halite saturation" dilution factor to 23,000 mg/L Na		5.38078	40.4938	0.827812	141.725	0.376278	51.2679	0.0125426	236.861	0	0.959509	23000	4214.31	156776	47561.6	24320.1	18450.2	25373.7	2859.71	42387.7	8447.44	3179.55	1003.41	22927.9	47505.1	244.581	106.612
28	04BWCSB62	this work	101/09-22-018-19W2\00	C-666696	WCSB	Saskatchewan	50.5384	-104.531	Victoria Plains 1655.8m	BC	Brined Core	Prairie Evaporite	halite	1655.8	2023-02-24	"Halite saturation" dilution factor to 23,000 mg/L Na		29.8536	38.2382	1.3575	170.315	0.519044	42.5673	0.00570379	66.1924	0	0.205336	23000	9650.8	111281	23511	37821.8	4226.5	8435.9	4089.61	7774.26	7163.95	3177.01	393.561	10067.2	40086.2	159.706	79.853
29	04BWCSB63	this work	101/09-22-018-19W2\00	C-666718	WCSB	Saskatchewan	50.5384	-104.531	Victoria Plains 1677m	BC	Brined Core	Prairie Evaporite	anhydrite with halite eyes and ?minor dolomite	1677	2023-02-24	"Halite saturation" dilution factor to 23,000 mg/L Na		2682.2	914.8	595.6	23.7	759.3	14	99.6	313132	0	1471.4	23000	1417.67	0	0	0	0	0	0	0	0	0	0	0	0	0	0
30	04BWCSB64	this work	101/09-22-018-19W2\00	C-666743	WCSB	Saskatchewan	50.5384	-104.531	Victoria Plains 1702.4m	BC	Brined Core	Prairie Evaporite	halite	1702.4	2023-02-24	"Halite saturation" dilution factor to 23,000 mg/L Na		16.9	43.5	44.1	0	29.3	0.2	24.7	566.3	0	1.6	23000	48.6388	6.07985	0	4.05323	0	0	0	0	0	0	0	0	0	0	0
31	04BWCSB65	this work	101/09-22-018-19W2\00	C-666750	WCSB	Saskatchewan	50.5384	-104.531	Victoria Plains 1709.75m	BC	Brined Core	Prairie Evaporite	halite	1709.75	2023-02-24	"Halite saturation" dilution factor to 23,000 mg/L Na		14.5	27.1	7.7	0.1	24.5	0.3	0.8	248.4	5.1	1.7	23000	48.1534	0	0	0	0	0	0	0	0	0	0	0	0	0	0
32	04BWCSB66	this work	101/09-22-018-19W2\00	C-666751	WCSB	Saskatchewan	50.5384	-104.531	Victoria Plains 1710.95m	BC	Brined Core	Prairie Evaporite	halite	1710.95	2023-02-24	"Halite saturation" dilution factor to 23,000 mg/L Na		83.2	58.4	38.7	6.7	19.7	0.3	14.5	239	14.1	0.6	23000	47.3367	5.91708	0	3.94472	0	0	0	0	0	0	0	0	0	0	0

## Sheet: 05BWCSB
	UniqueID	Source	UWI	GSC curation C#	Basin	Province/Territory	Latitude	Longitude	Sample	SampleCode	SampleType	Analysis	Unit	Lithology	MD(m)	DilutionFactor		Al(mg/L)	K(mg/L)	Ba(mg/L)	Li(mg/L)	Mn(mg/L)	Si(mg/L)	Fe(mg/L)	Ca(mg/L)	Mg(mg/L)	Sr(mg/L)	Na(mg/L)	La(ug/L)	Ce(ug/L)	Pr(ug/L)	Nd(ug/L)	Sm(ug/L)	Eu(ug/L)	Gd(ug/L)	Tb(ug/L)	Dy(ug/L)	Y(ug/L)	Ho(ug/L)	Er(ug/L)	Tm(ug/L)	Yb(ug/L)	Lu(ug/L)
																	LDL	0.01	0.01	0.01	0.01	0.01	0.01	0.01	0.01	0.01	0.01	0.01	0.001	0.001	0.001	0.001	0.001	0.001	0.001	0.001	0.001	0.001	0.001	0.001	0.001	0.001	0.001
0	05BWCSB9	this work	100/08-13-057-05W4/00	C-666775	WCSB	Alberta	53.9364	-110.605	CNRL 8B WD LIND 1131.14m	BC	Brined Core	ICP-OES, ICP-MS	Cold Lake Fm.	gigantocrystalline halite, trace calcareous dolostone-limestone partings	1131.14	"Halite saturation" dilution factor to 23,000 mg/L Na		80.3	2.5	193.4	0.6	1.4	0.2	7.8	57.2	1.7	0.1	23000	46.6485	0	0	1.94369	0	0	0	0	0	0	0	0	0	0	0
1	05BWCSB10	this work	100/08-13-057-05W4/00	C-666776	WCSB	Alberta	53.9364	-110.605	CNRL 8B WD LIND 1132.56m	BC	Brined Core	ICP-OES, ICP-MS	Cold Lake Fm.	gigantocrystalline halite, trace calcareous dolostone-limestone partings	1132.56	"Halite saturation" dilution factor to 23,000 mg/L Na		0.9	38.4	43.9	1.8	17	0.5	19.2	140.6	4.1	0.1	23000	46.2617	5.78272	0	3.85514	0	0	0	0	0	0	0	0	0	0	0
2	05BWCSB11	this work	100/08-13-057-05W4/00	C-666778	WCSB	Alberta	53.9364	-110.605	CNRL 8B WD LIND 1133.95m	BC	Brined Core	ICP-OES, ICP-MS	Cold Lake Fm.	gigantocrystalline halite, trace calcareous dolostone-limestone partings	1133.95	"Halite saturation" dilution factor to 23,000 mg/L Na		110.1	26	41.2	0.9	21.7	0.2	26.7	36.1	53.4	0.4	23000	49.8009	6.22512	0	4.15008	0	0	0	0	0	0	0	0	0	0	0
3	05BWCSB12	this work	100/08-13-057-05W4/00	C-666780	WCSB	Alberta	53.9364	-110.605	CNRL 8B WD LIND 1157.1m	BC	Brined Core	ICP-OES, ICP-MS	Cold Lake Fm.	gigantocrystalline halite, calcareous dolostone-limestone partings	1157.1	"Halite saturation" dilution factor to 23,000 mg/L Na		98.9	39.8	43.2	1	20.8	0.5	29.2	287	0	0.2	23000	49.5328	6.1916	0	2.06387	0	0	0	0	0	0	0	0	0	0	0
4	05BWCSB13	this work	100/08-13-057-05W4/00	C-666781	WCSB	Alberta	53.9364	-110.605	CNRL 8B WD LIND 1157.7m	BC	Brined Core	ICP-OES, ICP-MS	Cold Lake Fm.	gigantocrystalline halite	1157.7	"Halite saturation" dilution factor to 23,000 mg/L Na		156.3	29.5	50.8	2.2	14.1	0.1	20.6	5.8	22.1	0.4	23000	45.4639	5.68298	0	3.78866	0	0	0	0	0	0	0	0	0	0	0
5	05BWCSB14	this work	100/08-13-057-05W4/00	C-666783	WCSB	Alberta	53.9364	-110.605	CNRL 8B WD LIND 1159.08m	BC	Brined Core	ICP-OES, ICP-MS	Cold Lake Fm.	gigantocrystalline halite, calcareous dolostone-limestone partings	1159.08	"Halite saturation" dilution factor to 23,000 mg/L Na		235.2	112.4	88.6	4.9	54.7	0.9	38.9	687.6	0	0.8	23000	93.6782	11.7098	0	0	0	0	0	0	0	0	0	0	0	0	0
6	05BWCSB15	this work	100/08-13-057-05W4/00	C-666788	WCSB	Alberta	53.9364	-110.605	CNRL 8B WD LIND 1162.9m	BC	Brined Core	ICP-OES, ICP-MS	Cold Lake Fm.	mix of calcareous dolostone-limestone and halite	1162.9	"Halite saturation" dilution factor to 23,000 mg/L Na		63.9	28.9	91.7	4.6	54.2	0.4	17.5	529.9	4.2	0.7	23000	76.6411	9.58014	0	0	0	0	0	0	0	0	0	0	0	0	0
7	05BWCSB16	this work	100/08-13-057-05W4/00	C-666791	WCSB	Alberta	53.9364	-110.605	CNRL 8B WD LIND 1165.71m	BC	Brined Core	ICP-OES, ICP-MS	Cold Lake Fm.	gigantocrystalline halite	1165.71	"Halite saturation" dilution factor to 23,000 mg/L Na		91.7	15.2	44.6	1	33.5	0.5	25.2	83.5	0	0.1	23000	48.6698	6.08372	0	0	0	0	0	0	0	0	0	0	0	0	0

## Sheet: 06BWCSB
UniqueID	Source	GSC curation C#	Basin	Province/Territory	Latitude	Longitude	MapDatum	Sample	SampleCode	SampleType	Aliquot	MD(m)	T(°C)	pH	s, mS	Lithology	Unit	Facility	Map	Collector	CollectionDate		Cl(mg/L)	SO4(mg/L)	Al(mg/L)	K(mg/L)	Ba(mg/L)	Li(mg/L)	Mn(mg/L)	Si(mg/L)	Fe(mg/L)	Ca(mg/L)	Mg(mg/L)	Sr(mg/L)	Na(mg/L)	La(ug/L)	Ce(ug/L)	Pr(ug/L)	Nd(ug/L)	Sm(ug/L)	Eu(ug/L)	Gd(ug/L)	Tb(ug/L)	Dy(ug/L)	Y(ug/L)	Ho(ug/L)	Er(ug/L)	Tm(ug/L)	Yb(ug/L)
																						LDL	N/A	N/A	0.01	0.01	0.01	0.01	0.01	0.01	0.01	0.01	0.01	0.01	0.01	0.001	0.001	0.001	0.001	0.001	0.001	0.001	0.001	0.001	0.001	0.001	0.001	0.001	0.001
06BWCSB1	this work	C-707463	WCSB	SK	51.9475	-106.094	NAD83	Stop 1, sample 1 [TMA SURFACE STOP 1, #1]	BT	Hand Sample						Surface crust, recent (~days or weeks since deposition)				P.Kabanov	45421		37466.9	1497.27	20.9536	25.7545	45.7353	1.58558	10.0694	5.40738	4.18188	143.22	9.38079	0.480094	23000	0	0	0	0	0	0	0	0	0	0	0	0.000576146	0	0
06BWCSB2	this work	C-707924	WCSB	SK	51.9478	-106.094	NAD83	Stop 2, sample 1 [TMA SURFACE STOP 2, #1]	BT	Hand Sample						Fresh salt deposit under tailings deposition pipeline				P.Kabanov	45421		36601.1	3789.96	10.0703	153.584	10.2634	1.33356	12.9555	6.75505	1.83832	186.443	22.0661	0.398822	23000	0.000667017	0.000667017	0.000582937	0.000583198	0.00130436	0.00108952	0.000699521	0.000967551	0.00122289	0.000667017	0.00100362	0.00105265	0.000968396	0.000788328
06BWCSB3	this work	C-707926	WCSB	SK	51.9393	-106.093	NAD83	Stop 3, sample 1 [TMA SURFACE STOP 3, #1]	BT	Hand Sample						~10 year old deposit; salt crust from the saucepan				P.Kabanov	45421		37146.4	4142.74	38.9116	166.969	17.1913	0.30814	8.18363	5.67551	4.16347	166.245	85.8707	0.88859	23000	0.00192496	0.00268381	0.00281853	0.00234973	0.00230083	0.00282064	0.00259471	0.00273457	0.00282088	0.00112979	0.00275535	0.00281071	0.00241514	0.00248284
06BWCSB4	this work	C-707927	WCSB	SK	51.9393	-106.093	NAD83	Stop 3, sample 2 [TMA SURFACE STOP 3, #2]	BT	Hand Sample						~10 year old deposit; brown deposit forming ridges between saucepans				P.Kabanov	45421		33578.1	4153.86	43.0247	46.4346	0.0971944	0.129593	2.56755	7.52447	4.21176	203.161	107.043	0.818053	23000	0.000667017	0.000667017	0.00106145	0.00112342	0.00203992	0.00150813	0.00101939	0.00113908	0.0013729	0.000667017	0.00119263	0.00147407	0.00108986	0.00150258
06BWCSB5	this work	C-707936	WCSB	SK	51.9414	-106.108	NAD83	Stop 4, sample 1 [TMA SURFACE STOP 4, #1]	BT	Hand Sample						Fine insolubles ("clay") at clay slurry tailing, FTMA Sell 1				P.Kabanov	45421		632457	1.69237e+06	6296.74	1.12146e+06	8164.1	122.818	2332.22	1284.97	684.084	220383	7009.88	748.794	23000	0.00265542	0.00379378	0.00422081	0.00458438	0.00564083	0.0051631	0.00406865	0.00429618	0.00422119	0.00189821	0.0036388	0.00366629	0.00330483	0.00363849
06BWCSB6	this work	C-707937	WCSB	SK	51.9414	-106.108	NAD83	Stop 4, sample 2 [TMA SURFACE STOP 4, #2]	BT	Hand Sample						White salt precipitate (crust) at clay slurry tailing, FTMA Sell 1				P.Kabanov	45421		65798.5	2901.9	68.231	30843.2	94.4331	1.59505	34.5491	14.247	0.41812	844.416	176.927	2.77198	23000	0	0	0	0	0	0	0	0	0	0	0	0	0	0
06BWCSB7	this work	C-707938	WCSB	SK	51.9469	-106.1	NAD83	Stop 5, sample 2 [TMA SURFACE STOP 5, #2]	BT	Hand Sample						Benthic salt druses in brine pond outlow				P.Kabanov	45421		986557	111723	1317.68	990391	266.582	7.71268	769.884	163.153	81.082	1106.08	0	32.6306	23000	0	0	0	0	0	0	0	0	0	0	0	0	0	0
06BWCSB8	this work	C-708863	WCSB	SK	51.9469	-106.1	NAD83	Allan Potash, SK, Station 5, Sample 1 [TMA, SK, Station 5, #1, An]	IB	Brine	Anions, filtered		18.6	7.41	OR	TMA brine pond outlow		TMA of Allan Potash Mine, Nutrien Ltd.		P.Kabanov, S. Grasby	45421		18.3718	0.805937
06BWCSB9	this work	C-708864	WCSB	SK	51.9469	-106.1	NAD83	Allan Potash, SK, Station 5, Sample 1 [TMA, SK, Station 5,#1,Ca]	IB	Brine	Cations, filtered, acidified		18.6	7.41	OR	TMA brine pond outlow		TMA of Allan Potash Mine, Nutrien Ltd.		P.Kabanov, S. Grasby	45421				-0.004406	626.833	-0.079964	0.002259	0.002504	0.059077	0.000759	15.1683	8.60228	0.241779	757.401	BDL	0	0	0	0	0	0	0	0	0	0	0	0	0
[truncated: 1 more columns]

## Sheet: 07BWCSB
	UniqueID	Source	UWI	GSC curation C#	Basin	Province/Territory	Latitude	Longitude	MapDatum	Sample	SampleCode	SampleType	Unit	Lithology	Section	CollectionDate	Collector	Map	LocationType	Quadrant	DatumElevation(m)	From(m)	MD(m)	WellName	DilutionFactor		Al(mg/L)	K(mg/L)	Ba(mg/L)	Li(mg/L)	Mn(mg/L)	Si(mg/L)	Fe(mg/L)	Ca(mg/L)	Mg(mg/L)	Sr(mg/L)	Na(mg/L)	La(ug/L)	Ce(ug/L)	Pr(ug/L)	Nd(ug/L)	Sm(ug/L)	Eu(ug/L)	Gd(ug/L)	Tb(ug/L)	Dy(ug/L)	Y(ug/L)	Ho(ug/L)	Er(ug/L)
																										LDL	0.01	0.01	0.01	0.01	0.01	0.01	0.01	0.01	0.01	0.01	0.01	0.001	0.001	0.001	0.001	0.001	0.001	0.001	0.001	0.001	0.001	0.001	0.001
0	07BWCSB13	this work	300/E15-672012615/0	C-707895	WCSB	Northwest Territories	67.2385	-126.309	NAD83	Colville E15 4154'	BC	Brined Core	Saline River Formation	pale pink coarsely crystaline salt with marl or ?anhydrite partings	COLVILLE E15	2024-07-24	Pavel Kabanov	096-M-01	Well	NE	386.8	385.92	4154	MOBIL COLVILLE E15	"Halite saturation" dilution factor to 23,000 mg/L Na		46.3	18.2	126.7	0.7	29.4	0.1	0.9	903.4	519.5	6.9	23000	42.8401	6.12002	12.24	8.16002	6.12002	6.12002	6.12002	6.12002	6.12002	6.12002	6.12002	6.12002
1	07BWCSB14	this work	300/E15-672012615/0	C-707903	WCSB	Northwest Territories	67.2385	-126.309	NAD83	Colville E15 4305'	BC	Brined Core	Saline River Formation	greenish grey marl and a vein of bright red salt from anhydritic marl interval, collected from approx. 4304-4306 ft	COLVILLE E15	2024-07-24	Pavel Kabanov	096-M-01	Well	NE	386.8	399.95	4305	MOBIL COLVILLE E15	"Halite saturation" dilution factor to 23,000 mg/L Na		60.1	159.6	663.9	3.8	536.3	36.7	0.1	1.72409e+06	318.1	119.3	23000	31.1492	62.2985	0	20.7662	0	0	0	0	0	0	0	0
2	07BWCSB15	this work	300/E15-672012615/0	C-707911	WCSB	Northwest Territories	67.2385	-126.309	NAD83	Colville E15 4372'	BC	Brined Core	Saline River Formation	clean halite with trace marl partings	COLVILLE E15	2024-07-24	Pavel Kabanov	096-M-01	Well	NE	386.8	406.17	4372	MOBIL COLVILLE E15	"Halite saturation" dilution factor to 23,000 mg/L Na		56.1	49.2	75.8	0.8	119.4	4	0	47909.1	1.1	1.8	23000	16.4482	5.48274	0	0	0	0	0	0	0	0	0	0
3	07BWCSB16	this work	300/E15-672012615/0	C-707914	WCSB	Northwest Territories	67.2385	-126.309	NAD83	Colville E15 4426'	BC	Brined Core	Saline River Formation	pink coarsely crystalline salt with trace marl partings	COLVILLE E15	2024-07-24	Pavel Kabanov	096-M-01	Well	NE	386.8	411.19	4426	MOBIL COLVILLE E15	"Halite saturation" dilution factor to 23,000 mg/L Na		3.1	14.9	162.4	0.7	31.5	0.6	12	385.9	622.8	4.9	23000	45.2689	5.65861	0	1.8862	0	0	0	0	0	0	0	0
4	07BWCSB17	this work	300/E15-672012615/0	C-707916	WCSB	Northwest Territories	67.2385	-126.309	NAD83	Colville E15 4431'	BC	Brined Core	Saline River Formation	pink coarsely crystalline salt; a selection of cleaner salt peaces with minimum marl partings	COLVILLE E15	2024-07-24	Pavel Kabanov	096-M-01	Well	NE	386.8	411.65	4431	MOBIL COLVILLE E15	"Halite saturation" dilution factor to 23,000 mg/L Na		83.9	17.1	213.1	0.7	28.8	0.5	14.6	397.2	0.3	3.1	23000	47.5417	5.94271	0	5.94271	0	0	0	0	0	0	0	0
5	07BWCSB18	this work	300/E15-672012615/0	C-707917	WCSB	Northwest Territories	67.2385	-126.309	NAD83	Colville E15 4443'	BC	Brined Core	Saline River Formation	slightly pinkish coarsely crystalline halite, selected to contain very few partings;	COLVILLE E15	2024-07-24	Pavel Kabanov	096-M-01	Well	NE	386.8	412.77	4443	MOBIL COLVILLE E15	"Halite saturation" dilution factor to 23,000 mg/L Na		77.4	49.8	90.7	0.4	61.7	4.5	0	234665	2.4	5.4	23000	0	23.4452	0	5.86129	0	0	0	0	0	0	0	0
6	07BWCSB19	this work	300/E15-672012615/0	C-707918	WCSB	Northwest Territories	67.2385	-126.309	NAD83	Colville E15 4455'	BC	Brined Core	Saline River Formation	pinkish salt with trace partings	COLVILLE E15	2024-07-24	Pavel Kabanov	096-M-01	Well	NE	386.8	413.88	4455	MOBIL COLVILLE E15	"Halite saturation" dilution factor to 23,000 mg/L Na		68.5	6.2	80.8	0.6	128.1	3.1	0	100983	0.4	3.8	23000	16.8609	11.2406	0	5.62031	0	0	0	0	0	0	0	0
7	07BWCSB20	this work	300/E15-672012615/0	C-707919	WCSB	Northwest Territories	67.2385	-126.309	NAD83	Colville E15 4469'	BC	Brined Core	Saline River Formation	bright pink salt with minor marl partings	COLVILLE E15	2024-07-24	Pavel Kabanov	096-M-01	Well	NE	386.8	415.18	4469	MOBIL COLVILLE E15	"Halite saturation" dilution factor to 23,000 mg/L Na		61.2	6	104.5	1.5	27.9	0.8	11.3	273.3	8.2	10.3	23000	44.6366	5.57957	0	3.71971	0	0	0	0	0	0	0	0
8	07BWCSB21	this work	300/E15-672012615/0	C-707920	WCSB	Northwest Territories	67.2385	-126.309	NAD83	Colville E15 4496'	BC	Brined Core	Saline River Formation	greenish grey fissile marl	COLVILLE E15	2024-07-24	Pavel Kabanov	096-M-01	Well	NE	386.8	417.69	4496	MOBIL COLVILLE E15	"Halite saturation" dilution factor to 23,000 mg/L Na		538.2	952.9	1666.2	0.2	571.5	122.6	0	2.85878e+07	493.6	1208.3	23000	179.463	269.195	0	89.7316	0	0	0	0	0	89.7316	0	0
9	07BWCSB22	this work	300/E15-672012615/0	C-707921	WCSB	Northwest Territories	67.2385	-126.309	NAD83	Colville E15 4497'	BC	Brined Core	Saline River Formation	Pink salt with marl partings, from the top of salt unit	COLVILLE E15	2024-07-24	Pavel Kabanov	096-M-01	Well	NE	386.8	417.78	4497	MOBIL COLVILLE E15	"Halite saturation" dilution factor to 23,000 mg/L Na		26.1	6.6	97.8	0.3	27.3	5.6	0	152138	2.2	7.4	23000	5.88455	17.6537	0	5.88455	0	0	0	0	0	0	0	0
10	07BWCSB23	this work	300/E15-672012615/0	C-707922	WCSB	Northwest Territories	67.2385	-126.309	NAD83	Colville E15 4503'	BC	Brined Core	Saline River Formation	pink salt from the middle of salt unit	COLVILLE E15	2024-07-24	Pavel Kabanov	096-M-01	Well	NE	386.8	418.34	4503	MOBIL COLVILLE E15	"Halite saturation" dilution factor to 23,000 mg/L Na		15	53.7	79.9	0.2	66.9	4.8	0	81038.4	0	2.8	23000	5.54606	49.9145	5.54606	16.6382	0	0	0	0	0	0	0	0
11	07BWCSB24	this work	300/E15-672012615/0	C-707923	WCSB	Northwest Territories	67.2385	-126.309	NAD83	Colville E15 4510'	BC	Brined Core	Saline River Formation	pink salt with marl partings, base of salt unit	COLVILLE E15	2024-07-24	Pavel Kabanov	096-M-01	Well	NE	386.8	418.99	4510	MOBIL COLVILLE E15	"Halite saturation" dilution factor to 23,000 mg/L Na		88.7	29.5	97.4	0.6	48.4	5	0	93990.6	0.1	2.9	23000	11.7548	17.6323	0	5.87742	0	0	0	0	0	0	0	0
[truncated: 3 more columns]

## Sheet: 08BWCSB
	UniqueID	Source	UWI	GSC curation C#	Basin	Province/Territory	Latitude	Longitude	Sample	SampleCode	SampleType	Unit	Lithology	CollectionDate	Collector	MD(m)	DilutionFactor		Al(mg/L)	K(mg/L)	Ba(mg/L)	Li(mg/L)	Mn(mg/L)	Si(mg/L)	Fe(mg/L)	Ca(mg/L)	Mg(mg/L)	Sr(mg/L)	Na(mg/L)	La(ug/L)	Ce(ug/L)	Pr(ug/L)	Nd(ug/L)	Sm(ug/L)	Eu(ug/L)	Gd(ug/L)	Tb(ug/L)	Dy(ug/L)	Y(ug/L)	Ho(ug/L)	Er(ug/L)	Tm(ug/L)	Yb(ug/L)	Lu(ug/L)
																		LDL	0.01	0.01	0.01	0.01	0.01	0.01	0.01	0.01	0.01	0.01	0.01	0.001	0.001	0.001	0.001	0.001	0.001	0.001	0.001	0.001	0.001	0.001	0.001	0.001	0.001	0.001
0	08BWCSB1	this work	00/02-10-070-04W4/00	C-712767	WCSB	Alberta	55.0421	-110.522	Fisher2 654.35	BC	Brined Core	Prairie Evaporite Fm	Coarsely crystalline halite and potash salt	45701	P.Kabanov	654.35	"Halite saturation" dilution factor to 23,000 mg/L Na		386.556	61.2746	1351.4	5.9173	1800.25	0.551151	0.896377	19681	294.66	0.436075	23000	42.3962	6.0566	0	0	0	0	0	0	0	0	0	0	0	0	0
1	08BWCSB2	this work	00/02-10-070-04W4/00	C-712771	WCSB	Alberta	55.0421	-110.522	Fisher2 652.30	BC	Brined Core	Prairie Evaporite Fm	Finer crystalline, less translucent halite	45701	P.Kabanov	652.3	"Halite saturation" dilution factor to 23,000 mg/L Na		77.6713	37.7474	1359.78	5.46256	1815.02	1.28134	0.907361	179123	44.2584	5.33994	23000	49.0465	0	0	0	0	0	0	0	0	15.327	0	0	0	0	769.417
2	08BWCSB3	this work	00/02-10-070-04W4/00	C-712773	WCSB	Alberta	55.0421	-110.522	fisher2 666.4	BC	Brined Core	Prairie Evaporite Fm	halite with trace impurities	45701	P.Kabanov	666.4	"Halite saturation" dilution factor to 23,000 mg/L Na		84.6588	41.1433	1482.11	5.95398	1978.3	1.39661	0.988989	195237	48.2399	5.82033	25069.1	53.4588	0	0	2.22745	0	0	0	0	0	0	0	0	0	0	0
3	08BWCSB4	this work	00/02-10-070-04W4/00	C-712777	WCSB	Alberta	55.0421	-110.522	fisher2 676.85	BC	Brined Core	Prairie Evaporite Fm	pure halite dark band	45701	P.Kabanov	676.85	"Halite saturation" dilution factor to 23,000 mg/L Na		84.6588	41.1433	1482.11	5.95398	1978.3	1.39661	0.988989	195237	48.2399	5.82033	25069.1	53.4588	0	0	0	0	0	0	0	0	0	0	0	0	0	0
4	08BWCSB5	this work	00/02-10-070-04W4/00	C-712780	WCSB	Alberta	55.0421	-110.522	fisher2 687.70	BC	Brined Core	Prairie Evaporite Fm	pink coarse-crystalline salt	45701	C.Yap	687.7	"Halite saturation" dilution factor to 23,000 mg/L Na			1025.71	30.545						1029.64		23000	53.4588	0	0	0	0	0	0	0	0	0	0	0	0	0	0
5	08BWCSB6	this work	00/02-10-070-04W4/00	C-712784	WCSB	Alberta	55.0421	-110.522	fisher2 703.5	BC	Brined Core	Prairie Evaporite Fm	coarsely crystalline salt with carnalite	45701	C.Yap	703.5	"Halite saturation" dilution factor to 23,000 mg/L Na			1025.71	30.545						1029.64		23000	31.2072	36.2648	38.056	39.3801	48.1822	44.851	35.2825	33.9873	33.588	19.1215	31.4845	30.4279	30.2198	32.9415	31.284
6	08BWCSB7	this work	00/02-10-070-04W4/00	C-712789	WCSB	Alberta	55.0421	-110.522	fisher2 719	BC	Brined Core	Prairie Evaporite Fm	clean salt	45701	C.Yap	719	"Halite saturation" dilution factor to 23,000 mg/L Na			1025.71	30.545						1029.64		23000	31.2072	36.2648	38.056	39.3801	48.1822	44.851	35.2825	33.9873	33.588	19.1215	31.4845	30.4279	30.2198	32.9415	31.284
7	08BWCSB8	this work	00/02-10-070-04W4/00	C-712792	WCSB	Alberta	55.0421	-110.522	fisher2 725.30	BC	Brined Core	Prairie Evaporite Fm	finer to medium crystalline halite	45701	C.Yap	725.3	"Halite saturation" dilution factor to 23,000 mg/L Na			1025.71	30.545						1029.64		23000	46.7765	0	6.68236	4.4549	6.68236	6.68236	6.68236	6.68236	6.68236	6.68236	6.68236	6.68236	6.68236	6.68236	86.8706
8	08BWCSB9	this work	00/02-10-070-04W4/00	C-712795	WCSB	Alberta	55.0421	-110.522	fisher2 730.35	BC	Brined Core	Prairie Evaporite Fm	finer crystalline halite	45701	C.Yap	730.35	"Halite saturation" dilution factor to 23,000 mg/L Na			1025.71	30.545						1029.64		23000	46.7765	6.68236	0	0	0	0	0	0	0	0	0	0	0	0	0
9	08BWCSB10	this work	00/02-10-070-04W4/00	C-712797	WCSB	Alberta	55.0421	-110.522	fisher2 733.8	BC	Brined Core	Prairie Evaporite Fm	coarse-crystalline clear/clean halite	45701	C.Yap	733.8	"Halite saturation" dilution factor to 23,000 mg/L Na			1025.71	30.545						1029.64		23000	53.4588	0	0	0	0	0	0	0	0	16.7059	0	0	0	0	838.636
10	08BWCSB11	this work	00/02-10-070-04W4/00	C-712800	WCSB	Alberta	55.0421	-110.522	fisher2 745.6	BC	Brined Core	Prairie Evaporite Fm	halite	45701	C.Yap	745.6	"Halite saturation" dilution factor to 23,000 mg/L Na			1025.71	30.545						1029.64		23000	53.4588	0	0	2.22745	0	0	0	0	0	0	0	0	0	0	0
11	08BWCSB12	this work	00/02-10-070-04W4/00	C-712803	WCSB	Alberta	55.0421	-110.522	fisher2 757.55	BC	Brined Core	Prairie Evaporite Fm	coarsely crystalline clear halite	45701	C.Yap	757.55	"Halite saturation" dilution factor to 23,000 mg/L Na			1025.71	30.545						1029.64		23000	53.4588	0	0	0	0	0	0	0	0	0	0	0	0	0	0
12	08BWCSB13	this work	00/02-10-070-04W4/00	C-712806	WCSB	Alberta	55.0421	-110.522	fisher2 766.5	BC	Brined Core	Prairie Evaporite Fm	halite with impurities	45701	C.Yap	766.5	"Halite saturation" dilution factor to 23,000 mg/L Na			1025.71	30.545						1029.64		23000	53.4588	0	0	0	0	0	0	0	0	0	0	0	0	0	0
13	08BWCSB14	this work	00/02-10-070-04W4/00	C-712809	WCSB	Alberta	55.0421	-110.522	fisher2 771.45	BC	Brined Core	Prairie Evaporite Fm	clear clean halite	45701	C.Yap	771.45	"Halite saturation" dilution factor to 23,000 mg/L Na			1025.71	30.545						1029.64		23000	31.2072	36.2648	38.056	39.3801	48.1822	44.851	35.2825	33.9873	33.588	19.1215	31.4845	30.4279	30.2198	32.9415	31.284
14	08BWCSB15	this work	00/02-10-070-04W4/00	C-712815	WCSB	Alberta	55.0421	-110.522	fisher2 788	BC	Brined Core	Prairie Evaporite Fm	clear pure halite	45701	C.Yap	788	"Halite saturation" dilution factor to 23,000 mg/L Na			1025.71	30.545						1029.64		23000	53.4588	0	0	0	0	0	0	0	0	0	0	0	0	0	0

## Sheet: 09BWCSB
	UniqueID	Source	UWI	GSC curation C#	Basin	Province/Territory	Latitude	Longitude	Sample	SampleCode	SampleType	Unit	Lithology	CollectionDate	Collector	MD(m)	DilutionFactor		Al(mg/L)	K(mg/L)	Ba(mg/L)	Li(mg/L)	Mn(mg/L)	Si(mg/L)	Fe(mg/L)	Ca(mg/L)	Mg(mg/L)	Sr(mg/L)	Na(mg/L)	La(ug/L)	Ce(ug/L)	Pr(ug/L)	Nd(ug/L)	Sm(ug/L)	Eu(ug/L)	Gd(ug/L)	Tb(ug/L)	Dy(ug/L)	Y(ug/L)	Ho(ug/L)	Er(ug/L)	Tm(ug/L)	Yb(ug/L)	Lu(ug/L)
																		LDL	0.01	0.01	0.01	0.01	0.01	0.01	0.01	0.01	0.01	0.01	0.01	0.001	0.001	0.001	0.001	0.001	0.001	0.001	0.001	0.001	0.001	0.001	0.001	0.001	0.001	0.001
0	09BWCSB1	this work	100/07-23-055-22W4/03	C-644540	WCSB	Alberta	53.7634	-113.156	FT SASK 7-23 1651.65m	BC	Brined Core	Prairie Evaporite Formation	mudrock-sylvite-halite rock	44888	Pavel Kabanov	1651.65	"Halite saturation" dilution factor to 23,000 mg/L Na		340.023	120.944	0.111538	10.689	1.98909	227.239	0.111538	2241.31	435.796	9.83391	23000	45693.3	29762	204226	551888	10373	53296.4	3271.77	72480.9	24426.8	33888.9	16247.3	270256	101611	37.1792	223.075
1	09BWCSB2	this work	100/07-23-055-22W4/03	C-644546	WCSB	Alberta	53.7634	-113.156	FT SASK 7-23 1656.1m	BC	Brined Core	Prairie Evaporite Formation	Halite	44888	Pavel Kabanov	1656.1	"Halite saturation" dilution factor to 23,000 mg/L Na		40.636	45.3802	0.603273	10.3025	0.322136	48.9823	0.0292851	117.123	0	0.210853	23000	12206	95047.8	84534.4	39242.1	13108	16698.4	7034.28	10050.7	9611.37	9716.8	8129.55	7303.71	33115.6	357.278	70.2843
2	09BWCSB3	this work	100/07-23-055-22W4/03	C-644549	WCSB	Alberta	53.7634	-113.156	FT SASK 7-23 1657.8m	BC	Brined Core	Prairie Evaporite Formation	Halite	44888	Pavel Kabanov	1657.8	"Halite saturation" dilution factor to 23,000 mg/L Na		49.7565	122.273	2.10636	13.7219	0.281664	35.8815	0.0122463	53.9999	0	0.232679	23000	208.186	111533	95569.8	17499.9	16391.6	8186.62	16091.6	6398.67	15797.7	4812.78	5155.67	51079.1	5223.03	875.607	61.2313
3	09BWCSB4	this work	100/07-23-055-22W4/03	C-644553	WCSB	Alberta	53.7634	-113.156	FT SASK 7-23 1660.2m	BC	Brined Core	Prairie Evaporite Formation	Halite	44888	Pavel Kabanov	1660.2	"Halite saturation" dilution factor to 23,000 mg/L Na		157.882	70.7556	0.55768	11.7461	0.302077	179.759	0.0580917	869.958	111.687	5.33281	23000	9120.39	550488	143719	15928.7	14848.2	19240	19937.1	29359.5	26071.5	16625.8	2567.65	53444.3	9654.83	917.848	127.802
4	09BWCSB5	this work	100/07-23-055-22W4/03	C-644559	WCSB	Alberta	53.7634	-113.156	FT SASK 7-23 1663.8m	BC	Brined Core	Prairie Evaporite Formation	Halite	44888	Pavel Kabanov	1663.8	"Halite saturation" dilution factor to 23,000 mg/L Na		40.0305	51.3441	3.73516	73.0488	1.96621	386.344	0.0699945	221.768	0	0.553593	23000	20820.2	94002.6	70357.2	5211.41	9659.24	4225.12	10976.4	18612.2	8380.25	2717.06	2863.41	34271.8	47997.1	178.168	146.352
5	09BWCSB6	this work	100/07-23-055-22W4/03	C-644562	WCSB	Alberta	53.7634	-113.156	FT SASK 7-23 1665.55m	BC	Brined Core	Prairie Evaporite Formation	Halite	44888	Pavel Kabanov	1665.55	"Halite saturation" dilution factor to 23,000 mg/L Na		114.305	62.7721	5.07368	171.561	4.98519	1117.66	0.103244	2044.06	126.857	29.8669	23000	50987.5	552471	229496	110249	23937.7	21843.4	10619.3	3938	4911.44	5589.9	4896.69	44291.5	752.203	14.7491	1076.68
6	09BWCSB7	this work	100/07-23-055-22W4/03	C-644566	WCSB	Alberta	53.7634	-113.156	FT SASK 7-23 1668m	BC	Brined Core	Prairie Evaporite Formation	Halite	44888	Pavel Kabanov	1668	"Halite saturation" dilution factor to 23,000 mg/L Na		44.125	58.5042	2.88811	56.4501	2.12163	289.658	0.049055	205.688	0	0.386308	23000	12919.9	457849	106731	141640	10595.9	4893.24	2072.57	5555.48	7076.19	1747.59	6138.01	36380.4	57793	153.297	220.748
7	09BWCSB8	this work	100/07-23-055-22W4/03	C-644574	WCSB	Alberta	53.7634	-113.156	FT SASK 7-23 1672.9m	BC	Brined Core	Prairie Evaporite Formation	Halite	44888	Pavel Kabanov	1672.9	"Halite saturation" dilution factor to 23,000 mg/L Na		46.1468	70.6035	0.301935	6.71652	0.419012	58.865	0.0246478	60.2576	0	0.671652	23000	1386.44	134694	51427.6	10752.6	17869.6	9902.24	1768.48	11695.4	6605.6	2286.08	8053.66	37988.4	2717.42	394.364	67.7814
8	09BWCSB9	this work	100/07-23-055-22W4/03	C-644578	WCSB	Alberta	53.7634	-113.156	FT SASK 7-23 1675.3m	BC	Brined Core	Prairie Evaporite Formation	Halite	44888	Pavel Kabanov	1675.3	"Halite saturation" dilution factor to 23,000 mg/L Na		33.4406	110.227	0.585107	20.5205	0.274642	59.1973	0.0119409	161.454	0	0.340317	23000	6370.5	33942.1	87270.4	84392.7	19159.3	10926	8830.33	835.866	11296.1	4274.86	5486.87	20651.9	4334.56	376.14	71.6457
9	09BWCSB10	this work	100/07-23-055-22W4/03	C-644591	WCSB	Alberta	53.7634	-113.156	FT SASK 7-23 1683m	BC	Brined Core	Prairie Evaporite Formation	Claystone	44888	Pavel Kabanov	1683	"Halite saturation" dilution factor to 23,000 mg/L Na		102.845	323.426	2.709	96.5736	2.89608	461.72	0.0898011	872.455	2.21509	6.05409	23000	2170.19	150020	106691	241355	5941.84	3659.39	6779.98	17675.8	6091.51	12512.3	2454.56	29088.1	62539	269.403	434.039
10	09BWCSB11	this work	100/07-23-055-22W4/03	C-644598	WCSB	Alberta	53.7634	-113.156	FT SASK 7-23 1687.2m	BC	Brined Core	Prairie Evaporite Formation	Halite	44888	Pavel Kabanov	1687.2	"Halite saturation" dilution factor to 23,000 mg/L Na		30.5322	105.583	0.354879	10.9949	0.494295	34.119	0.0190114	118.143	0	1.76172	23000	7072.22	47515.7	44334.5	10494.3	31235.7	20050.6	9904.92	4074.77	4454.99	7395.42	3155.88	29334.5	6223.05	583.015	50.6969
11	09BWCSB12	this work	100/07-23-055-22W4/03	C-644603	WCSB	Alberta	53.7634	-113.156	FT SASK 7-23 1690.2m	BC	Brined Core	Prairie Evaporite Formation	Halite	44888	Pavel Kabanov	1690.2	"Halite saturation" dilution factor to 23,000 mg/L Na		58.1865	135.818	1.54328	23.7764	2.64846	40.3343	0.0497831	1099.11	0.756703	23.0695	23000	9.95662	161457	134624	76735.7	2947.16	36819.6	13132.8	42275.8	22143.5	10384.8	11529.8	55368.8	856.27	358.438	79.653
12	09BWCSB13	this work	100/07-23-055-22W4/03	C-644609	WCSB	Alberta	53.7634	-113.156	FT SASK 7-23 1693.7m	BC	Brined Core	Prairie Evaporite Formation	Claystone to sylvite	44888	Pavel Kabanov	1693.7	"Halite saturation" dilution factor to 23,000 mg/L Na		340.023	120.944	0.111538	10.689	1.98909	227.239	0.111538	2241.31	435.796	9.83391	23000	4498.69	332457	75120.6	27140.8	20504.3	46752.9	36063.9	26880.6	11321.1	1989.09	2992.93	106351	121520	3606.39	241.665
13	09BWCSB14	this work	100/07-23-055-22W4/03	C-644616	WCSB	Alberta	53.7634	-113.156	FT SASK 7-23 1697.45m	BC	Brined Core	Prairie Evaporite Formation	Halite	44888	Pavel Kabanov	1697.45	"Halite saturation" dilution factor to 23,000 mg/L Na		25.5123	88.7865	1.71958	3.45791	0.76912	102.837	0.018759	308.198	0	1.42569	23000	619.048	151735	41094.8	126161	20810	11455.5	581.53	25255.9	11593.1	6565.66	5884.08	24937	1200.58	431.458	62.5301
14	09BWCSB15	this work	100/07-23-055-22W4/03	C-644637	WCSB	Alberta	53.7634	-113.156	FT SASK 7-23 1709.1m	BC	Brined Core	Prairie Evaporite Formation	Halite	44888	Pavel Kabanov	1709.1	"Halite saturation" dilution factor to 23,000 mg/L Na		157.882	70.7556	0.55768	11.7461	0.302077	179.759	0.0580917	869.958	111.687	5.33281	23000	6634.07	505583	78644.5	14325.4	9945.29	28964.5	453.115	7156.89	24503.1	17020.9	12210.9	77726.6	3659.77	557.68	104.565
15	09BWCSB16	this work	100/07-23-055-22W4/03	C-644638	WCSB	Alberta	53.7634	-113.156	FT SASK 7-23 1709.7m	BC	Brined Core	Prairie Evaporite Formation	Halite	44888	Pavel Kabanov	1709.7	"Halite saturation" dilution factor to 23,000 mg/L Na		46.2218	99.5001	0.850319	37.376	0.824937	133.297	0.076148	4887.92	1.63718	40.2315	23000	7843.25	183885	92545.2	354697	17717.1	39774.6	4797.32	20293.4	36335.3	6739.1	8947.39	29913.5	11447.6	1751.4	177.679
16	09BWCSB17	this work	100/07-23-055-22W4/03	C-644643	WCSB	Alberta	53.7634	-113.156	FT SASK 7-23 1712.7m	BC	Brined Core	Prairie Evaporite Formation	Halite	44888	Pavel Kabanov	1712.7	"Halite saturation" dilution factor to 23,000 mg/L Na		4.91756	45.5542	1.6609	24.933	0.42988	18.817	0.01954	655.795	0	2.57277	23000	501.526	257166	181031	35921	9073.07	10564.6	1081.21	19487.9	4963.16	4683.08	6871.56	58802.3	5875.02	19.54	52.1066

## Sheet: 01BMARI
	UniqueID	Source	GSC curation C#	Basin	Latitude	Longitude	Sample	SampleCode	SampleType	Aliquot	T	pH	EC(ppt)	Description	CompanyName	Collector	CollectionDate	DilutionFactor		Al(mg/L)	K(mg/L)	Ba(mg/L)	Li(mg/L)	Mn(mg/L)	Si(mg/L)	Fe(mg/L)	Ca(mg/L)	Mg(mg/L)	Sr(mg/L)	Na(mg/L)	La(ug/L)	Ce(ug/L)	Pr(ug/L)	Nd(ug/L)	Sm(ug/L)	Eu(ug/L)	Gd(ug/L)	Tb(ug/L)	Dy(ug/L)	Y(ug/L)	Ho(ug/L)	Er(ug/L)	Tm(ug/L)	Yb(ug/L)	Lu(ug/L)
																			LDL	0.01	0.01	0.01	0.01	0.01	0.01	0.01	0.01	0.01	0.01	0.01	0.001	0.001	0.001	0.001	0.001	0.001	0.001	0.001	0.001	0.001	0.001	0.001	0.001	0.001	0.001
0	01BMARI1	this work	C-709288	Maritime	45.7833	-64.2342	Nappan salt mine, Sample 1	IB	Brine	Unfiltered	20.9	6.9	166.7	Brine pool	Nappan salt mine, Compass Minerals Ltd.	B.Tutolo, P. Giles, P. Kabanov	29-08-2024	N/A
1	01BMARI2	this work	C-709289	Maritime	45.7833	-64.2342	Nappan salt mine, Sample 1	IB	Brine	Anions, filtered	20.9	6.9	166.7	Brine pool	Nappan salt mine, Compass Minerals Ltd.	B.Tutolo, P. Giles, P. Kabanov	29-08-2024	N/A
2	01BMARI3	this work	C-709290	Maritime	45.7833	-64.2342	Nappan salt mine, Sample 1	IB	Brine	Cations, filtered, acidified	27.5	6.8	113.1	Brine pool	Nappan salt mine, Compass Minerals Ltd.	B.Tutolo, P. Giles, P. Kabanov	29-08-2024	N/A		-0.00623	2.4725	-0.082281	0.002585	0.001031	0.029654	0.001623	12.6413	0.140402	0.08126	918.648	0	0	0	0	0	0	0	0	0	0	0	0	0	0	0
3	01BMARI4	this work	C-709291	Maritime	45.7833	-64.2342	Nappan salt mine, Sample 2	IB	Brine	Unfiltered	27.5	6.8	113.1	Waste pond, upper diluted layer	Nappan salt mine, Compass Minerals Ltd.	B.Tutolo, P. Giles, P. Kabanov	29-08-2024	N/A
4	01BMARI5	this work	C-709292	Maritime	45.7833	-64.2342	Nappan salt mine, Sample 2	IB	Brine	Anions, filtered	27.5	6.8	113.1	Waste pond, upper diluted layer	Nappan salt mine, Compass Minerals Ltd.	B.Tutolo, P. Giles, P. Kabanov	29-08-2024	N/A
5	01BMARI6	this work	C-709293	Maritime	45.7833	-64.2342	Nappan salt mine, Sample 2	IB	Brine	Cations, filtered, acidified	27.5	6.8	113.1	Waste pond, upper diluted layer	Nappan salt mine, Compass Minerals Ltd.	B.Tutolo, P. Giles, P. Kabanov	29-08-2024	N/A		-0.002395	2.81123	-0.082125	0.000151	0.001192	0.026264	-0.00126	13.1087	0.157855	0.087224	525.508	0	0	0	0	0	0	0	0	0	0	0	0	0	0	0
6	01BMARI7	this work	C-709294	Maritime	45.7833	-64.2342	Nappan salt mine, Sample 3	IB	Brine	Unfiltered	22.8	6.79	124.6	Waste pond, dense bottom layer	Nappan salt mine, Compass Minerals Ltd.	B.Tutolo, P. Giles, P. Kabanov	29-08-2024	N/A
7	01BMARI8	this work	C-709295	Maritime	45.7833	-64.2342	Nappan salt mine, Sample 3	IB	Brine	Anions, filtered	22.8	6.79	124.6	Waste pond, dense bottom layer	Nappan salt mine, Compass Minerals Ltd.	B.Tutolo, P. Giles, P. Kabanov	29-08-2024	N/A
8	01BMARI9	this work	C-709296	Maritime	45.7833	-64.2342	Nappan salt mine, Sample 3	IB	Brine	Cations, filtered, acidified	22.8	6.79	124.6	Waste pond, dense bottom layer	Nappan salt mine, Compass Minerals Ltd.	B.Tutolo, P. Giles, P. Kabanov	29-08-2024	N/A		-0.001644	2.62372	-0.082029	0.00065	0.002166	0.042513	-0.000515	12.6807	0.157981	0.084482	735.002	0	0	0	0	0	0	0	0	0	0	0	0	0	0	0
9	01BMARI10	this work	C-709297	Maritime	45.7833	-64.2342	Nappan salt mine, Sample 4	IB	Brine	Unfiltered	30.3	7.2	154.5	Corner of final tank	Nappan salt mine, Compass Minerals Ltd.	B.Tutolo, P. Giles, P. Kabanov	29-08-2024	N/A
10	01BMARI11	this work	C-709298	Maritime	45.7833	-64.2342	Nappan salt mine, Sample 4	IB	Brine	Anions, filtered	30.3	7.2	154.5	Corner of final tank	Nappan salt mine, Compass Minerals Ltd.	B.Tutolo, P. Giles, P. Kabanov	29-08-2024	N/A
11	01BMARI12	this work	C-709299	Maritime	45.7833	-64.2342	Nappan salt mine, Sample 4	IB	Brine	Cations, filtered, acidified	30.3	7.2	154.5	Corner of final tank	Nappan salt mine, Compass Minerals Ltd.	B.Tutolo, P. Giles, P. Kabanov	29-08-2024	N/A		-0.003074	2.55204	-0.082478	0.000965	0.001146	0.025294	0.001033	12.8233	0.144281	0.082849	940.989	0	0	0	0	0	0	0	0	0	0	0	0	0	0	0

[truncated: 2 more sheets: 02BMARI, 03BMARI]
