# Supplementary material for: Geochemistry and X-ray diffraction data from rock salts and saltwork wastes of Canada: data compilation
Source: Data Brief. 2026 Jun 6;67:112941. doi: 10.1016/j.dib.2026.112941 (PMC13292661; doi:10.1016/j.dib.2026.112941)
Supplement: Supplementary file 3 [file mmc3.xlsx]

## Sheet: 01XWCSB
No.	GSC curation C#	UWI	Depth, m	Map Datum	Latitude	Longitude	Fm.	Lithology Notes	Basin	Source	Qtz	Pl	Kfs	Ms	Chl	Cal	Dol	Hl	Anh	GoF
1	C-644691	100072305522W403	1840.43	NAD83	53.7634	-113.156	Ernestina Lake Formation	micritic limestone to dolostone	WCSB	Kabanov et al., 2024						60	25	15		2.35
2	C-644692	100072305522W403	1841.2	NAD83	53.7634	-113.156	Ernestina Lake Formation	micritic limestone	WCSB	Kabanov et al., 2024						70	tr	30		2.58
3	C-644693	100072305522W403	1841.9	NAD83	53.7634	-113.156	Ernestina Lake Formation	micritic limestone	WCSB	Kabanov et al., 2024						80	1	18		2.68
4	C-644696	100072305522W403	1843.9	NAD83	53.7634	-113.156	Ernestina Lake Formation	pale grey dolostone	WCSB	Kabanov et al., 2024	tr					1	90	9	tr	3.02
5	C-644698	100072305522W403	1845.2	NAD83	53.7634	-113.156	Ernestina Lake Formation	anhydrite from large nodule	WCSB	Kabanov et al., 2024	12		10	2	tr		66	10		3.21
6	C-644699	100072305522W403	1846.05	NAD83	53.7634	-113.156	Ernestina Lake Formation	red mottled dolostone	WCSB	Kabanov et al., 2024	tr						tr	5	95	2.99
7	C-644700	100072305522W403	1846.72	NAD83	53.7634	-113.156	Ernestina Lake Formation	anhydrite-dolomite mix from nodule	WCSB	Kabanov et al., 2024	8		9	2	tr		71	10		3.18
8	C-644702	100072305522W403	1847.9	NAD83	53.7634	-113.156	Ernestina Lake Formation	red clayey dolostone	WCSB	Kabanov et al., 2024	3		1	tr	tr	tr	10	3	83	3.38
9	C-644703	100072305522W403	1848.55	NAD83	53.7634	-113.156	Ernestina Lake Formation	red clayey dolostone	WCSB	Kabanov et al., 2024	9		9	3	tr		68	11		3.19
10	C-644705	100072305522W403	1850.12	NAD83	53.7634	-113.156	Ernestina Lake Formation	pale dolostone with red mottles and anhydrite	WCSB	Kabanov et al., 2024	10		8	1			71	10		3.08
11	C-644706	100072305522W403	1850.45	NAD83	53.7634	-113.156	Ernestina Lake Formation	mottled dolostone with anhydrite partings	WCSB	Kabanov et al., 2024	8		5	2	tr		60	7	18	3.24
12	C-644707	100072305522W403	1850.9	NAD83	53.7634	-113.156	Ernestina Lake Formation	mottled dolostone with anhydrite partings	WCSB	Kabanov et al., 2024	7		5	1	tr		65	9	13	3.38
13	C-644708	100072305522W403	1851.4	NAD83	53.7634	-113.156	Lotsberg Fm.	halite with dolomite partings	WCSB	Kabanov et al., 2024	8		11	1			59	9	12	3.19
14	C-644709	100072305522W403	1854	NAD83	53.7634	-113.156	Lotsberg Fm.	halite with reddish impurities	WCSB	Kabanov et al., 2024	1					tr	4	95	tr	2.86
15	C-644710	100072305522W403	1854.6	NAD83	53.7634	-113.156	Lotsberg Fm.	halite	WCSB	Kabanov et al., 2024							1	99	tr	2.83
16	C-644711	100072305522W403	1855.1	NAD83	53.7634	-113.156	Lotsberg Fm.	halite	WCSB	Kabanov et al., 2024								100		2.72
17	C-644712	100072305522W403	1855.95	NAD83	53.7634	-113.156	Lotsberg Fm.	halite with reddish partings	WCSB	Kabanov et al., 2024								100		2.64
18	C-644713	100072305522W403	1856.65	NAD83	53.7634	-113.156	Lotsberg Fm.	halite	WCSB	Kabanov et al., 2024	tr						1	99	tr	2.85
19	C-644714	100072305522W403	1857.15	NAD83	53.7634	-113.156	Lotsberg Fm.	halite with reddish partings	WCSB	Kabanov et al., 2024		tr						100	tr	2.68
20	C-644715	100072305522W403	1858.35	NAD83	53.7634	-113.156	Lotsberg Fm.	halite	WCSB	Kabanov et al., 2024	tr						tr	100	tr	2.68
21	C-644716	100072305522W403	1859	NAD83	53.7634	-113.156	Lotsberg Fm.	halite	WCSB	Kabanov et al., 2024							tr	100	tr	2.87
22	C-644717	100072305522W403	1859.55	NAD83	53.7634	-113.156	Lotsberg Fm.	halite	WCSB	Kabanov et al., 2024								100		2.85
23	C-644719	100072305522W403	1860.5	NAD83	53.7634	-113.156	Lotsberg Fm.	halite	WCSB	Kabanov et al., 2024								100		2.86
24	C-644720	100072305522W403	1861.3	NAD83	53.7634	-113.156	Lotsberg Fm.	halite	WCSB	Kabanov et al., 2024								100		2.85
25	C-644721	100072305522W403	1862.15	NAD83	53.7634	-113.156	Lotsberg Fm.	halite	WCSB	Kabanov et al., 2024								100	tr	2.74
26	C-644722	100072305522W403	1862.9	NAD83	53.7634	-113.156	Lotsberg Fm.	halite	WCSB	Kabanov et al., 2024								100	tr	2.76
27	C-644723	100072305522W403	1863.5	NAD83	53.7634	-113.156	Lotsberg Fm.	halite	WCSB	Kabanov et al., 2024							1	99	tr	2.86
28	C-644724	100072305522W403	1864.1	NAD83	53.7634	-113.156	Lotsberg Fm.	halite	WCSB	Kabanov et al., 2024	tr						1	96	3	2.79
29	C-644725	100072305522W403	1864.7	NAD83	53.7634	-113.156	Lotsberg Fm.	halite	WCSB	Kabanov et al., 2024								99	1	2.88
30	C-644726	100072305522W403	1865.3	NAD83	53.7634	-113.156	Lotsberg Fm.	halite with partings of pink finelly crystalline dolomite	WCSB	Kabanov et al., 2024								100	tr	2.69
31	C-644727	100072305522W403	1865.9	NAD83	53.7634	-113.156	Lotsberg Fm.	Halite	WCSB	Kabanov et al., 2024	tr					tr	3	95	2	3.05
32	C-644729	100072305522W403	1867.1	NAD83	53.7634	-113.156	Lotsberg Fm.	Halite	WCSB	Kabanov et al., 2024							tr	100	tr	2.81
33	C-644730	100072305522W403	1867.7	NAD83	53.7634	-113.156	Lotsberg Fm.	Halite	WCSB	Kabanov et al., 2024							tr	99	1	3.02
34	C-644731	100072305522W403	1868.3	NAD83	53.7634	-113.156	Lotsberg Fm.	Halite	WCSB	Kabanov et al., 2024								100	tr	2.68
35	C-644732	100072305522W403	1868.9	NAD83	53.7634	-113.156	Lotsberg Fm.	Halite	WCSB	Kabanov et al., 2024								100	tr	2.68
36	C-644733	100072305522W403	1869.3	NAD83	53.7634	-113.156	Lotsberg Fm.	Halite	WCSB	Kabanov et al., 2024								100	tr	2.58
37	C-644734	100072305522W403	1870	NAD83	53.7634	-113.156	Lotsberg Fm.	Halite	WCSB	Kabanov et al., 2024								100	tr	2.67
38	C-644735	100072305522W403	1870.74	NAD83	53.7634	-113.156	Lotsberg Fm.	Halite	WCSB	Kabanov et al., 2024								100	tr	3.05
39	C-644736	100072305522W403	1871.33	NAD83	53.7634	-113.156	Lotsberg Fm.	Halite	WCSB	Kabanov et al., 2024								100	tr	3.11
40	C-644737	100072305522W403	1871.9	NAD83	53.7634	-113.156	Lotsberg Fm.	Halite	WCSB	Kabanov et al., 2024								100	tr	2.98
41	C-644738	100072305522W403	1872.45	NAD83	53.7634	-113.156	Lotsberg Fm.	Halite	WCSB	Kabanov et al., 2024							tr	100	tr	2.87
42	C-644739	100072305522W403	1873	NAD83	53.7634	-113.156	Lotsberg Fm.	Halite	WCSB	Kabanov et al., 2024								99	1	3.05
43	C-644740	100072305522W403	1873.4	NAD83	53.7634	-113.156	Lotsberg Fm.	Halite	WCSB	Kabanov et al., 2024								100	tr	2.96
44	C-644741	100072305522W403	1874.05	NAD83	53.7634	-113.156	Lotsberg Fm.	Halite	WCSB	Kabanov et al., 2024							tr	100	tr	2.88
45	C-644742	100072305522W403	1874.5	NAD83	53.7634	-113.156	Lotsberg Fm.	Halite	WCSB	Kabanov et al., 2024							1	99	tr	3.21
46	C-644743	100072305522W403	1875.15	NAD83	53.7634	-113.156	Lotsberg Fm.	Halite	WCSB	Kabanov et al., 2024	tr						1	99	tr	3.05
47	C-644744	100072305522W403	1875.55	NAD83	53.7634	-113.156	Lotsberg Fm.	Halite	WCSB	Kabanov et al., 2024							1	99	tr	2.56
48	C-644745	100072305522W403	1876.25	NAD83	53.7634	-113.156	Lotsberg Fm.	Halite	WCSB	Kabanov et al., 2024								100	tr	2.68
49	C-644746	100072305522W403	1877.02	NAD83	53.7634	-113.156	Lotsberg Fm.	Halite	WCSB	Kabanov et al., 2024								100	tr	2.87
50	C-644747	100072305522W403	1877.85	NAD83	53.7634	-113.156	Lotsberg Fm.	Halite	WCSB	Kabanov et al., 2024							tr	100	tr	2.86
51	C-644748	100072305522W403	1878.45	NAD83	53.7634	-113.156	Lotsberg Fm.	Halite	WCSB	Kabanov et al., 2024							tr	100	tr	3.05
52	C-644749	100072305522W403	1878.7	NAD83	53.7634	-113.156	Lotsberg Fm.	Halite	WCSB	Kabanov et al., 2024							tr	99	1	2.95
53	C-644750	100072305522W403	1879.21	NAD83	53.7634	-113.156	Lotsberg Fm.	Halite	WCSB	Kabanov et al., 2024	tr						tr	100	tr	3.03
54	C-644751	100072305522W403	1879.78	NAD83	53.7634	-113.156	Lotsberg Fm.	Halite	WCSB	Kabanov et al., 2024							tr	100	tr	2.87
55	C-644752	100072305522W403	1880.61	NAD83	53.7634	-113.156	Lotsberg Fm.	Halite	WCSB	Kabanov et al., 2024							1	99	tr	2.52
56	C-644753	100072305522W403	1881.2	NAD83	53.7634	-113.156	Lotsberg Fm.	Halite	WCSB	Kabanov et al., 2024								100	tr	2.59
57	C-644754	100072305522W403	1881.92	NAD83	53.7634	-113.156	Lotsberg Fm.	Halite	WCSB	Kabanov et al., 2024								98	2	2.36
58	C-644755	100072305522W403	1884.18	NAD83	53.7634	-113.156	Lotsberg Fm.	Halite	WCSB	Kabanov et al., 2024								100	tr	2.45
59	C-644756	100072305522W403	1884.56	NAD83	53.7634	-113.156	Lotsberg Fm.	Halite	WCSB	Kabanov et al., 2024								99	1	2.66
60	C-644757	100072305522W403	1884.8	NAD83	53.7634	-113.156	Lotsberg Fm.	Halite	WCSB	Kabanov et al., 2024							tr	100	tr	2.52
61	C-644758	100072305522W403	1885.67	NAD83	53.7634	-113.156	Lotsberg Fm.	Halite	WCSB	Kabanov et al., 2024							1	99	tr	2.49
62	C-644759	100072305522W403	1886.44	NAD83	53.7634	-113.156	Lotsberg Fm.	Halite	WCSB	Kabanov et al., 2024								100	tr	2.53
63	C-644760	100072305522W403	1886.99	NAD83	53.7634	-113.156	Lotsberg Fm.	Halite	WCSB	Kabanov et al., 2024								100	tr	2.53
64	C-644761	100072305522W403	1887.18	NAD83	53.7634	-113.156	Lotsberg Fm.	Halite	WCSB	Kabanov et al., 2024							tr	100	tr	2.51
65	C-644762	100072305522W403	1887.96	NAD83	53.7634	-113.156	Lotsberg Fm.	Halite	WCSB	Kabanov et al., 2024						tr	1	99	tr	2.25
66	C-644763	100072305522W403	1888.57	NAD83	53.7634	-113.156	Lotsberg Fm.	Halite	WCSB	Kabanov et al., 2024							tr	100	tr	2.43
67	C-644765	100072305522W403	1889.52	NAD83	53.7634	-113.156	Lotsberg Fm.	Halite	WCSB	Kabanov et al., 2024							1	99	tr	2.69
68	C-644766	100072305522W403	1890.14	NAD83	53.7634	-113.156	Lotsberg Fm.	Halite	WCSB	Kabanov et al., 2024								100	tr	2.77
69	C-644767	100072305522W403	1890.8	NAD83	53.7634	-113.156	Lotsberg Fm.	Halite	WCSB	Kabanov et al., 2024							tr	100	tr	2.28
70	C-644768	100072305522W403	1891.43	NAD83	53.7634	-113.156	Lotsberg Fm.	Halite	WCSB	Kabanov et al., 2024								100	tr	3.02
71	C-644769	100072305522W403	1891.8	NAD83	53.7634	-113.156	Lotsberg Fm.	Halite	WCSB	Kabanov et al., 2024	1					tr	2	96	1	2.68
72	C-644770	100072305522W403	1892.39	NAD83	53.7634	-113.156	Lotsberg Fm.	with partings of pink finelly crystalline dolomite	WCSB	Kabanov et al., 2024								99	1	2.72
73	C-644771	100072305522W403	1892.99	NAD83	53.7634	-113.156	Lotsberg Fm.	halite	WCSB	Kabanov et al., 2024								100	tr	2.86
74	C-644772	100072305522W403	1894.02	NAD83	53.7634	-113.156	Lotsberg Fm.	Halite right in contact with the finely crystalline, pale greenish grey dolostone	WCSB	Kabanov et al., 2024	tr					1	3	95	1	3.11
75	C-644773	100072305522W403	1894.16	NAD83	53.7634	-113.156	Lotsberg Fm.	a mix of anhydrite and dolomite	WCSB	Kabanov et al., 2024								99	1	2.96
76	C-644774	100072305522W403	1894.36	NAD83	53.7634	-113.156	Lotsberg Fm.	dolostone	WCSB	Kabanov et al., 2024	1					2	5	91	1	2.88
77	C-644775	100072305522W403	1894.78	NAD83	53.7634	-113.156	Lotsberg Fm.	a mix of salt and pinkish dolomite	WCSB	Kabanov et al., 2024	5	tr		1		18	25	51	tr	2.99
78	C-644776	100072305522W403	1895.28	NAD83	53.7634	-113.156	Lotsberg Fm.	breccia with fibrous pink salt vein	WCSB	Kabanov et al., 2024	6	1	2	tr		22	30	39		3.38
79	C-644777	100072305522W403	1895.65	NAD83	53.7634	-113.156	Lotsberg Fm.	pale green breccia with no salt	WCSB	Kabanov et al., 2024	6	1	4	3	tr	19	38	29		3.36
80	C-644778	100072305522W403	1895.99	NAD83	53.7634	-113.156	Lotsberg Fm.	halite with dolomite partings	WCSB	Kabanov et al., 2024	8	1	3	3	1	21	40	23		3.27
81	C-644781	100072305522W403	1897.75	NAD83	53.7634	-113.156	Lotsberg Fm.	dolomite breccia	WCSB	Kabanov et al., 2024	7	1	3	4	2	22	39	20	tr	3.33
82	C-644782	100072305522W403	1898.2	NAD83	53.7634	-113.156	Lotsberg Fm.	dolomite breccia -blue with red veins	WCSB	Kabanov et al., 2024	9	1	4	4	1	24	45	12		3.36
83	C-644783	100072305522W403	1898.52	NAD83	53.7634	-113.156	Lotsberg Fm.	breccia with some salt	WCSB	Kabanov et al., 2024	9	1	4	3	2	19	47	15		3.59
84	C-644784	100072305522W403	1899	NAD83	53.7634	-113.156	Lotsberg Fm.	dolo breccia with some salt	WCSB	Kabanov et al., 2024	5			2		9	26	58	tr	3.01
85	C-644785	100072305522W403	1899.8	NAD83	53.7634	-113.156	Lotsberg Fm.	salt with dolomite partings	WCSB	Kabanov et al., 2024	6	3		2		11	31	45	2	2.74
86	C-644786	100072305522W403	1900.1	NAD83	53.7634	-113.156	Lotsberg Fm.	salt with dolomite partings	WCSB	Kabanov et al., 2024	tr			tr		1	2	96	1	2.85
87	C-644787	100072305522W403	1901.05	NAD83	53.7634	-113.156	Lotsberg Fm.	salt with dolomite partings	WCSB	Kabanov et al., 2024	tr					tr	2	98	tr	3.02
88	C-644788	100072305522W403	1901.45	NAD83	53.7634	-113.156	Lotsberg Fm.	salt with dolomite partings	WCSB	Kabanov et al., 2024	1					tr	2	96	1	2.83
89	C-644789	100072305522W403	1902.15	NAD83	53.7634	-113.156	Lotsberg Fm.	Halite	WCSB	Kabanov et al., 2024	1					1	2	95	1	2.93

## Sheet: 02XMARI
No.	GSC curation C#	Sample	WellName	SampleType	CollectionDate	Collector	Map	Country	Prov/State	LocationType	MapDatum	Latitude	Longitude	Quadrant	Interval_From_M	Interval_To_M	Lithostrat_Desc	Lithology	Basin	Source	Material_Type	Fresh	Leached	Oxidized	Meas_Method	SAMPLE	NODE	Actlabs ID	Halite	Sylvite	Anhydrite	Gypsum	Quartz	Muscovite	Chlorite	K feldspar	Dolomite	Total
1	C-711124	KH-499.20	Kempt Head - 84-1	Core	2024-08-13	Peter Giles	011-K-02	Canada	Nova Scotia	Borehole	NAD83	46.0758	-60.6425	NE	499.2	499.25	Windsor Group	halite, pale brown, transluscent, fine to med. crystalline_x000D_	Maritime	This work	ROCK	N	N	N	unknown	923763	529641	A25-01103-1	95.9	1.1	1.5	n.d.	0.6	trace	trace	n.d.	0.9	100
2	C-711125	KH-502.56	Kempt Head - 84-1	Core	2024-08-13	Peter Giles	011-K-02	Canada	Nova Scotia	Borehole	NAD83	46.0758	-60.6425	NE	502.56	502.61	Windsor Group	halite, dark bwn, finely crystalline, with minor sylvite_x000D_	Maritime	This work	ROCK	N	N	N	unknown	923764	529641	A25-01103-2	96.2	1.1	1.1	n.d.	1.3	trace	trace	n.d.	0.3	100
3	C-711128	KH-509.63	Kempt Head - 84-1	Core	2024-08-13	Peter Giles	011-K-02	Canada	Nova Scotia	Borehole	NAD83	46.0758	-60.6425	NE	509.63	509.69	Windsor Group	halite, med and dk bwn, fine to med crystalline_x000D_	Maritime	This work	ROCK	N	N	N	unknown	923801	529641	A25-01103-3	98.1	1.2	0.6	n.d.	0.1	n.d.	n.d.	n.d.	n.d.	100
4	C-711129	KH-522.95	Kempt Head - 84-1	Core	2024-08-13	Peter Giles	011-K-02	Canada	Nova Scotia	Borehole	NAD83	46.0758	-60.6425	NE	522.95	523	Windsor Group	halite, med bwn, sub-transluscent, trace potash, fine aand med crystalline_x000D_	Maritime	This work	ROCK	N	N	N	unknown	923802	529641	A25-01103-4	98.4	1.2	0.3	n.d.	0.1	n.d.	n.d.	n.d.	n.d.	100
5	C-711130	KH-530.76	Kempt Head - 84-1	Core	2024-08-13	Peter Giles	011-K-02	Canada	Nova Scotia	Borehole	NAD83	46.0758	-60.6425	NE	530.76	530.81	Windsor Group	halite, med crystalline, pale bwn to gray-bwn, trace potash_x000D_	Maritime	This work	ROCK	N	N	N	unknown	923804	529641	A25-01103-5	97.9	1.1	0.6	n.d.	0.1	n.d.	n.d.	n.d.	0.3	100
6	C-711131	KH-540.02	Kempt Head - 84-1	Core	2024-08-13	Peter Giles	011-K-02	Canada	Nova Scotia	Borehole	NAD83	46.0758	-60.6425	NE	540.02	540.07	Windsor Group	halite, pale gray with faint orange cast, med crystalline._x000D_	Maritime	This work	ROCK	N	N	N	unknown	923805	529641	A25-01103-6	95.4	1	1.2	n.d.	1.7	trace	trace	n.d.	0.7	100
7	C-711132	KH-549.09	Kempt Head - 84-1	Core	2024-08-13	Peter Giles	011-K-02	Canada	Nova Scotia	Borehole	NAD83	46.0758	-60.6425	NE	549.09	549.14	Windsor Group	dark gray silt with salt crystals embedded, in orange med crystalline halite_x000D_	Maritime	This work	ROCK	N	N	N	unknown	923806	529641	A25-01103-7	87.9	1	3.1	n.d.	5.8	1	0.4	n.d.	0.8	100
8	C-711133	KH-556.15	Kempt Head - 84-1	Core	2024-08-13	Peter Giles	011-K-02	Canada	Nova Scotia	Borehole	NAD83	46.0758	-60.6425	NE	556.15	556.2	Windsor Group	halite, pale orange, med crystalline, with silty dark gray layer >50% halite_x000D_	Maritime	This work	ROCK	N	N	N	unknown	923807	529641	A25-01103-8	94.9	1.1	2.5	n.d.	1.5	trace	n.d.	n.d.	n.d.	100
9	C-711134	KH-564.11	Kempt Head - 84-1	Core	2024-08-13	Peter Giles	011-K-02	Canada	Nova Scotia	Borehole	NAD83	46.0758	-60.6425	NE	564.11	564.18	Windsor Group	halite, clear to transclscent, pale orange and white, with silt impurities_x000D_	Maritime	This work	ROCK	N	N	N	unknown	923808	529641	A25-01103-9	93.9	1	3	n.d.	1.1	trace	trace	n.d.	1	100
10	C-711135	KH-573.38	Kempt Head - 84-1	Core	2024-08-13	Peter Giles	011-K-02	Canada	Nova Scotia	Borehole	NAD83	46.0758	-60.6425	NE	573.38	573.43	Windsor Group	silt/salt mixture, salt clean med crystalline, silt very dark with salt inclusions_x000D_	Maritime	This work	ROCK	N	N	N	unknown	923810	529641	A25-01103-10	80.6	1	4.6	trace	9.8	3	0.7	n.d.	0.3	100
11	C-711136	KH-581.28	Kempt Head - 84-1	Core	2024-08-13	Peter Giles	011-K-02	Canada	Nova Scotia	Borehole	NAD83	46.0758	-60.6425	NE	581.28	581.32	Windsor Group	halite, med to coarsely crystalline, pale orange to almost white, transluscent_x000D_	Maritime	This work	ROCK	N	N	N	unknown	923811	529641	A25-01103-11	98	1.2	0.5	n.d.	trace	n.d.	n.d.	n.d.	0.3	100
12	C-711137	KH-592.8	Kempt Head - 84-1	Core	2024-08-13	Peter Giles	011-K-02	Canada	Nova Scotia	Borehole	NAD83	46.0758	-60.6425	NE	592.8	592.85	Windsor Group	halite, silty , dark gray, pitted, with associated carnallite, core crumbles, porous_x000D_	Maritime	This work	ROCK	N	N	N	unknown	923813	529641	A25-01103-12	89.4	7	2.3	n.d.	0.2	n.d.	n.d.	n.d.	1.1	100
13	C-711138	KH-603.42	Kempt Head - 84-1	Core	2024-08-13	Peter Giles	011-K-02	Canada	Nova Scotia	Borehole	NAD83	46.0758	-60.6425	NE	603.42	603.47	Windsor Group	halite, dark gray to very dark gray, medium crystalline, trace potash_x000D_	Maritime	This work	ROCK	N	N	N	unknown	923814	529641	A25-01103-13	92.9	1.1	4.1	trace	0.9	trace	trace	n.d.	1	100
14	C-711139	KH-613.56	Kempt Head - 84-1	Core	2024-08-13	Peter Giles	011-K-02	Canada	Nova Scotia	Borehole	NAD83	46.0758	-60.6425	NE	613.56	613.6	Windsor Group	halite, med crystalline, gray, minor intercrystal silt _x000D_	Maritime	This work	ROCK	N	N	N	unknown	923815	529641	A25-01103-14	96.4	2.6	0.3	trace	0.7	trace	n.d.	n.d.	n.d.	100
15	C-711140	KH-622.96	Kempt Head - 84-1	Core	2024-08-13	Peter Giles	011-K-02	Canada	Nova Scotia	Borehole	NAD83	46.0758	-60.6425	NE	622.96	623.02	Windsor Group	halite, gray-bwn, med to coarsely crystalline, minor impurities_x000D_	Maritime	This work	ROCK	N	N	N	unknown	923816	529641	A25-01103-15	96.9	1.2	1	trace	0.6	trace	trace	n.d.	0.3	100
16	C-711141	KH-636.28	Kempt Head - 84-1	Core	2024-08-13	Peter Giles	011-K-02	Canada	Nova Scotia	Borehole	NAD83	46.0758	-60.6425	NE	636.28	636.33	Windsor Group	halite, dark gray-bwn, med to coarsely crystalline, relatively pure_x000D_	Maritime	This work	ROCK	N	N	N	unknown	923817	529641	A25-01103-16	97.1	1.1	0.6	n.d.	0.5	trace	trace	n.d.	0.7	100
17	C-711142	KH-645.57	Kempt Head - 84-1	Core	2024-08-13	Peter Giles	011-K-02	Canada	Nova Scotia	Borehole	NAD83	46.0758	-60.6425	NE	645.57	645.61	Windsor Group	halite, pale gray, med to coarsely crystalline, with gray salty silt interbed_x000D_	Maritime	This work	ROCK	N	N	N	unknown	923818	529641	A25-01103-17	92.6	1	2.8	n.d.	1.6	0.4	0.3	n.d.	1.3	100
18	C-711143	KH-655.09	Kempt Head - 84-1	Core	2024-08-13	Peter Giles	011-K-02	Canada	Nova Scotia	Borehole	NAD83	46.0758	-60.6425	NE	655.09	655.13	Windsor Group	halite, interbedded and banded dark gray and coarse transluscent salt; dark bands silt-rich_x000D_	Maritime	This work	ROCK	N	N	N	unknown	923819	529641	A25-01103-18	96.9	1.1	0.6	n.d.	0.7	trace	trace	n.d.	0.7	100
19	C-711144	KH-664.44	Kempt Head - 84-1	Core	2024-08-13	Peter Giles	011-K-02	Canada	Nova Scotia	Borehole	NAD83	46.0758	-60.6425	NE	664.44	664.49	Windsor Group	halite. Dark and light gray, finely crystalline, silt intracrystal impurities_x000D_	Maritime	This work	ROCK	N	N	N	unknown	923820	529641	A25-01103-19	96.9	1.1	1.4	n.d.	0.1	n.d.	n.d.	n.d.	0.5	100
20	C-711145	KH-674.32	Kempt Head - 84-1	Core	2024-08-13	Peter Giles	011-K-02	Canada	Nova Scotia	Borehole	NAD83	46.0758	-60.6425	NE	674.32	674.37	Windsor Group	halite, coarsely crystalline, banded gray and transluscent, very pure salt_x000D_	Maritime	This work	ROCK	N	N	N	unknown	923821	529641	A25-01103-20	96	1	2.3	n.d.	0.1	n.d.	n.d.	n.d.	0.6	100
21	C-711146	KH-682.03	Kempt Head - 84-1	Core	2024-08-13	Peter Giles	011-K-02	Canada	Nova Scotia	Borehole	NAD83	46.0758	-60.6425	NE	682.03	682.08	Windsor Group	halite, banded coarsely crystalline, very pure salt._x000D_	Maritime	This work	ROCK	N	N	N	unknown	923822	529641	A25-01103-21	97.9	1.2	0.4	n.d.	n.d.	n.d.	n.d.	n.d.	0.5	100
22	C-711147	KIH-691.09	Kempt Head - 84-1	Core	2024-08-13	Peter Giles	011-K-02	Canada	Nova Scotia	Borehole	NAD83	46.0758	-60.6425	NE	691.09	691.13	Windsor Group	halite, banded coarsely crystalline, very pure salt_x000D_	Maritime	This work	ROCK	N	N	N	unknown	923823	529641	A25-01103-22	97.1	1	1.5	n.d.	n.d.	n.d.	n.d.	n.d.	0.4	100
23	C-711148	KH-700.13	Kempt Head - 84-1	Core	2024-08-13	Peter Giles	011-K-02	Canada	Nova Scotia	Borehole	NAD83	46.0758	-60.6425	NE	700.13	700.19	Windsor Group	white or transluscent, coarsely crystalline halite_x000D_	Maritime	This work	ROCK	N	N	N	unknown	923824	529641	A25-01103-23	96.7	1	1.9	n.d.	n.d.	n.d.	n.d.	n.d.	0.4	100
24	C-711149	KH-704.23	Kempt Head - 84-1	Core	2024-08-13	Peter Giles	011-K-02	Canada	Nova Scotia	Borehole	NAD83	46.0758	-60.6425	NE	704.23	704.28	Windsor Group	white or transluscent, coarsely crystalline halite_x000D_	Maritime	This work	ROCK	N	N	N	unknown	923825	529641	A25-01103-24	96.8	1	1.9	n.d.	n.d.	n.d.	n.d.	n.d.	0.3	100
25	C-711150	KH-711.55	Kempt Head - 84-1	Core	2024-08-13	Peter Giles	011-K-02	Canada	Nova Scotia	Borehole	NAD83	46.0758	-60.6425	NE	711.55	711.6	Windsor Group	white or transluscent, coarsely crystalline halite_x000D_	Maritime	This work	ROCK	N	N	N	unknown	923826	529641	A25-01103-25	98.1	1.3	0.2	trace	n.d.	n.d.	n.d.	n.d.	0.4	100
26	C-711151	KH-719.22	Kempt Head - 84-1	Core	2024-08-13	Peter Giles	011-K-02	Canada	Nova Scotia	Borehole	NAD83	46.0758	-60.6425	NE	719.22	719.27	Windsor Group	halite, finely crystalline, dark gray -brown_x000D_	Maritime	This work	ROCK	N	N	N	unknown	923827	529641	A25-01103-26	96.4	1.2	1.2	n.d.	0.4	n.d.	n.d.	n.d.	0.8	100
27	C-711152	KH-726.7	Kempt Head - 84-1	Core	2024-08-13	Peter Giles	011-K-02	Canada	Nova Scotia	Borehole	NAD83	46.0758	-60.6425	NE	726.7	726.74	Windsor Group	white or transluscent, coarsely crystalline halite_x000D_	Maritime	This work	ROCK	N	N	N	unknown	923828	529641	A25-01103-27	97	1.2	1.5	n.d.	trace	n.d.	n.d.	n.d.	0.3	100
28	C-711153	KH-734.42	Kempt Head - 84-1	Core	2024-08-13	Peter Giles	011-K-02	Canada	Nova Scotia	Borehole	NAD83	46.0758	-60.6425	NE	734.42	734.44	Windsor Group	white or transluscent, coarsely crystalline halite_x000D_	Maritime	This work	ROCK	N	N	N	unknown	923829	529641	A25-01103-28	89.8	1.1	8.5	trace	0.3	trace	n.d.	n.d.	0.3	100
29	C-711154	KH-741.84	Kempt Head - 84-1	Core	2024-08-13	Peter Giles	011-K-02	Canada	Nova Scotia	Borehole	NAD83	46.0758	-60.6425	NE	741.84	741.89	Windsor Group	white or transluscent, coarsely crystalline halite_x000D_	Maritime	This work	ROCK	N	N	N	unknown	923830	529641	A25-01103-29	97.5	1.3	0.3	n.d.	n.d.	n.d.	n.d.	n.d.	0.9	100
30	C-711155	KH-749.3	Kempt Head - 84-1	Core	2024-08-13	Peter Giles	011-K-02	Canada	Nova Scotia	Borehole	NAD83	46.0758	-60.6425	NE	749.3	749.35	Windsor Group	halite, deep orange, fine to med crystalline, trace potash_x000D_	Maritime	This work	ROCK	N	N	N	unknown	923831	529641	A25-01103-30	93.6	1	1.4	0.3	1.8	1	0.3	n.d.	0.6	100
31	C-711156	KH-756.79	Kempt Head - 84-1	Core	2024-08-13	Peter Giles	011-K-02	Canada	Nova Scotia	Borehole	NAD83	46.0758	-60.6425	NE	756.79	756.84	Windsor Group	white or transluscent, coarsely crystalline halite_x000D_	Maritime	This work	ROCK	N	N	N	unknown	923832	529641	A25-01103-31	94.8	1.3	3.3	0.3	trace	n.d.	n.d.	n.d.	0.3	100
32	C-711157	KH-763.38	Kempt Head - 84-1	Core	2024-08-13	Peter Giles	011-K-02	Canada	Nova Scotia	Borehole	NAD83	46.0758	-60.6425	NE	763.38	763.44	Windsor Group	white or transluscent, coarsely crystalline halite_x000D_	Maritime	This work	ROCK	N	N	N	unknown	923833	529641	A25-01103-32	97.5	1.2	0.6	n.d.	0.4	n.d.	n.d.	n.d.	0.3	100
33	C-711158	KH-771.73	Kempt Head - 84-1	Core	2024-08-13	Peter Giles	011-K-02	Canada	Nova Scotia	Borehole	NAD83	46.0758	-60.6425	NE	771.73	771.78	Windsor Group	white or transluscent, coarsely crystalline halite with thin interbeds anhydrite. _x000D_	Maritime	This work	ROCK	N	N	N	unknown	923834	529641	A25-01103-33	85.8	0.6	13.1	n.d.	n.d.	n.d.	n.d.	n.d.	0.5	100
34	C-711159	KH-779.39	Kempt Head - 84-1	Core	2024-08-13	Peter Giles	011-K-02	Canada	Nova Scotia	Borehole	NAD83	46.0758	-60.6425	NE	779.39	779.43	Windsor Group	white or transluscent, coarsely crystalline halite_x000D_	Maritime	This work	ROCK	N	N	N	unknown	923835	529641	A25-01103-34	97.8	1.3	0.9	n.d.	trace	n.d.	n.d.	n.d.	n.d.	100
35	C-711160	KH-786.79	Kempt Head - 84-1	Core	2024-08-13	Peter Giles	011-K-02	Canada	Nova Scotia	Borehole	NAD83	46.0758	-60.6425	NE	786.79	786.84	Windsor Group	white or transluscent, coarsely crystalline halite._x000D_	Maritime	This work	ROCK	N	N	N	unknown	923836	529641	A25-01103-35	97.2	1	1.3	n.d.	n.d.	n.d.	n.d.	n.d.	0.5	100
36	C-711161	KH-794.29	Kempt Head - 84-1	Core	2024-08-13	Peter Giles	011-K-02	Canada	Nova Scotia	Borehole	NAD83	46.0758	-60.6425	NE	794.29	794.34	Windsor Group	white or transluscent, coarsely crystalline halite_x000D_	Maritime	This work	ROCK	N	N	N	unknown	923837	529641	A25-01103-36	95.2	1	3.4	n.d.	0.4	trace	n.d.	n.d.	n.d.	100
37	C-711162	KH-801.64	Kempt Head - 84-1	Core	2024-08-13	Peter Giles	011-K-02	Canada	Nova Scotia	Borehole	NAD83	46.0758	-60.6425	NE	801.64	801.7	Windsor Group	white or transluscent, coarsely crystalline halite_x000D_	Maritime	This work	ROCK	N	N	N	unknown	923838	529641	A25-01103-37	91.3	1.1	7.1	n.d.	trace	n.d.	n.d.	n.d.	0.5	100
38	C-711163	KH-809.21	Kempt Head - 84-1	Core	2024-08-13	Peter Giles	011-K-02	Canada	Nova Scotia	Borehole	NAD83	46.0758	-60.6425	NE	809.21	809.25	Windsor Group	white or transluscent, coarsely crystalline halite_x000D_	Maritime	This work	ROCK	N	N	N	unknown	923839	529641	A25-01103-38	63.3	0.8	34.9	n.d.	0.6	trace	n.d.	n.d.	0.4	100
39	C-711164	KH-816.95	Kempt Head - 84-1	Core	2024-08-13	Peter Giles	011-K-02	Canada	Nova Scotia	Borehole	NAD83	46.0758	-60.6425	NE	816.95	816.99	Windsor Group	white or transluscent, coarsely crystalline halite_x000D_	Maritime	This work	ROCK	N	N	N	unknown	923840	529641	A25-01103-39	97	1.1	1.8	n.d.	0.1	n.d.	n.d.	n.d.	n.d.	100
40	C-711165	KH-824.29	Kempt Head - 84-1	Core	2024-08-13	Peter Giles	011-K-02	Canada	Nova Scotia	Borehole	NAD83	46.0758	-60.6425	NE	824.29	824.34	Windsor Group	white or transluscent, coarsely crystalline halite_x000D_	Maritime	This work	ROCK	N	N	N	unknown	923841	529641	A25-01103-40	97	1.5	1.4	n.d.	0.1	n.d.	n.d.	n.d.	n.d.	100
41	C-711166	KH-832.84	Kempt Head - 84-1	Core	2024-08-13	Peter Giles	011-K-02	Canada	Nova Scotia	Borehole	NAD83	46.0758	-60.6425	NE	832.84	832.89	Windsor Group	white or transluscent, coarsely crystalline halite_x000D_	Maritime	This work	ROCK	N	N	N	unknown	923842	529641	A25-01103-41	90	0.6	9.3	n.d.	0.1	trace	n.d.	n.d.	n.d.	100
42	C-711167	KH-828.16	Kempt Head - 84-1	Core	2024-08-13	Peter Giles	011-K-02	Canada	Nova Scotia	Borehole	NAD83	46.0758	-60.6425	NE	828.16	828.2	Windsor Group	white or transluscent, coarsely crystalline halite_x000D_	Maritime	This work	ROCK	N	N	N	unknown	923843	529641	A25-01103-42	88.7	1	10	n.d.	0.3	n.d.	n.d.	n.d.	n.d.	100
43	C-711168	SB-1-1922.0	Stewiacke Borax #1 [SB-1]	Core	2024-08-12	Peter Giles	011-E-03	Canada	Nova Scotia	Borehole	NAD83	45.155	-63.3206	NE	585.83	585.86	Windsor Group	halite, white and pale gray, banded, med to coarsely crystalline_x000D_	Maritime	This work	ROCK	N	N	N	unknown	923844	529654	A25-01103-43	96.6	1.1	1.1	0.8	0.1	n.d.	n.d.	n.d.	0.3	100
44	C-711169	SB-1-1940.0	Stewiacke Borax #1 [SB-1]	Core	2024-08-12	Peter Giles	011-E-03	Canada	Nova Scotia	Borehole	NAD83	45.155	-63.3206	NE	591.31	591.34	Windsor Group	halite, clear, med to coarsely crystalline, anhydrite impurities_x000D_	Maritime	This work	ROCK	N	N	N	unknown	923845	529654	A25-01103-44	95.1	1.2	2.2	0.9	n.d.	n.d.	n.d.	n.d.	0.6	100
45	C-711170	SB-1-1960.0	Stewiacke Borax #1 [SB-1]	Core	2024-08-12	Peter Giles	011-E-03	Canada	Nova Scotia	Borehole	NAD83	45.155	-63.3206	NE	597.41	597.44	Windsor Group	halite, clear, med to coarsely crystalline, anhydrite impurities_x000D_	Maritime	This work	ROCK	N	N	N	unknown	923846	529654	A25-01103-45	95.3	1.5	1.2	1.4	0.1	n.d.	n.d.	n.d.	0.5	100
46	C-711171	SB-1-1983.5	Stewiacke Borax #1 [SB-1]	Core	2024-08-12	Peter Giles	011-E-03	Canada	Nova Scotia	Borehole	NAD83	45.155	-63.3206	NE	604.57	604.6	Windsor Group	halite, clear, with anhydrite interbeds_x000D_	Maritime	This work	ROCK	N	N	N	unknown	923847	529654	A25-01103-46	84	0.8	8.7	6.2	n.d.	n.d.	n.d.	n.d.	0.3	100
47	C-711172	SB-1-2000.0	Stewiacke Borax #1 [SB-1]	Core	2024-08-12	Peter Giles	011-E-03	Canada	Nova Scotia	Borehole	NAD83	45.155	-63.3206	NE	609.6	609.63	Windsor Group	halite. Med to coarsely crystalline, small anhydrite inclusions_x000D_	Maritime	This work	ROCK	N	N	N	unknown	923848	529654	A25-01103-47	96.7	1.1	1.9	trace	trace	n.d.	n.d.	n.d.	0.3	100
48	C-711173	SB-1-2020	Stewiacke Borax #1 [SB-1]	Core	2024-08-12	Peter Giles	011-E-03	Canada	Nova Scotia	Borehole	NAD83	45.155	-63.3206	NE	615.7	615.73	Windsor Group	halite, med to coarsely crystalline, clear to very faint orange cast_x000D_	Maritime	This work	ROCK	N	N	N	unknown	923849	529654	A25-01103-48	97.8	1.1	0.4	n.d.	n.d.	n.d.	n.d.	n.d.	0.7	100
49	C-711174	SB-1-2040	Stewiacke Borax #1 [SB-1]	Core	2024-08-12	Peter Giles	011-E-03	Canada	Nova Scotia	Borehole	NAD83	45.155	-63.3206	NE	621.79	621.82	Windsor Group	halite, med to coarsely crystaline, clear to translucent_x000D_	Maritime	This work	ROCK	N	N	N	unknown	923850	529654	A25-01103-49	97.8	1.4	0.6	trace	0.2	n.d.	n.d.	n.d.	n.d.	100
50	C-711175	SB-1-2060	Stewiacke Borax #1 [SB-1]	Core	2024-08-12	Peter Giles	011-E-03	Canada	Nova Scotia	Borehole	NAD83	45.155	-63.3206	NE	627.89	627.92	Windsor Group	halite, fine to med crystalline, gray-brown_x000D_	Maritime	This work	ROCK	N	N	N	unknown	923851	529654	A25-01103-50	64.4	n.d.	35.6	trace	n.d.	n.d.	n.d.	n.d.	n.d.	100
51	C-711176	SB-1-2080	Stewiacke Borax #1 [SB-1]	Core	2024-08-12	Peter Giles	011-E-03	Canada	Nova Scotia	Borehole	NAD83	45.155	-63.3206	NE	633.98	634.01	Windsor Group	halite, med to coarsely crystalline, white and gray banded._x000D_	Maritime	This work	ROCK	N	N	N	unknown	924457	529654	A25-01103-51	95	0.9	3.7	trace	0.1	n.d.	n.d.	n.d.	0.3	100
52	C-711177	SB-1-2100.0	Stewiacke Borax #1 [SB-1]	Core	2024-08-12	Peter Giles	011-E-03	Canada	Nova Scotia	Borehole	NAD83	45.155	-63.3206	NE	640.08	640.11	Windsor Group	halite, clear to white, medium crystalline._x000D_	Maritime	This work	ROCK	N	N	N	unknown	924458	529654	A25-01103-52	97.5	1.3	1.2	trace	n.d.	n.d.	n.d.	n.d.	n.d.	100
53	C-711178	SB-1-2120.0	Stewiacke Borax #1 [SB-1]	Core	2024-08-12	Peter Giles	011-E-03	Canada	Nova Scotia	Borehole	NAD83	45.155	-63.3206	NE	646.18	646.24	Windsor Group	halite, clear, translucsnt, coarsely crysytalline,very pure._x000D_	Maritime	This work	ROCK	N	N	N	unknown	924459	529654	A25-01103-53	97.1	1	1.9	trace	trace	n.d.	n.d.	n.d.	n.d.	100
54	C-711179	SB-1-2140.0	Stewiacke Borax #1 [SB-1]	Core	2024-08-12	Peter Giles	011-E-03	Canada	Nova Scotia	Borehole	NAD83	45.155	-63.3206	NE	652.27	652.3	Windsor Group	halite,med crystalline, clear to white._x000D_	Maritime	This work	ROCK	N	N	N	unknown	924460	529654	A25-01103-54	97.7	1.4	0.6	trace	trace	n.d.	n.d.	n.d.	0.3	100
55	C-711180	SB-1-2160.0	Stewiacke Borax #1 [SB-1]	Core	2024-08-12	Peter Giles	011-E-03	Canada	Nova Scotia	Borehole	NAD83	45.155	-63.3206	NE	658.37	658.4	Windsor Group	halite, white to gray with anhydrite interbeds._x000D_	Maritime	This work	ROCK	N	N	N	unknown	924461	529654	A25-01103-55	81.2	0.8	17.9	trace	0.1	n.d.	n.d.	n.d.	n.d.	100
56	C-711181	SB-1-2180.0	Stewiacke Borax #1 [SB-1]	Core	2024-08-12	Peter Giles	011-E-03	Canada	Nova Scotia	Borehole	NAD83	45.155	-63.3206	NE	664.46	664.49	Windsor Group	halite, clear to white, thin gray silt interbeds._x000D_	Maritime	This work	ROCK	N	N	N	unknown	924462	529654	A25-01103-56	85.7	1.2	7	trace	3.1	2	1	n.d.	n.d.	100
57	C-711182	SB-1-2200.0	Stewiacke Borax #1 [SB-1]	Core	2024-08-12	Peter Giles	011-E-03	Canada	Nova Scotia	Borehole	NAD83	45.155	-63.3206	NE	670.56	670.59	Windsor Group	halite, clear, translucent, coarsely crystalline, very pure._x000D_	Maritime	This work	ROCK	N	N	N	unknown	924463	529654	A25-01103-57	98.2	1.1	0.4	n.d.	n.d.	n.d.	n.d.	n.d.	0.3	100
58	C-711183	SB-1-2221.0	Stewiacke Borax #1 [SB-1]	Core	2024-08-12	Peter Giles	011-E-03	Canada	Nova Scotia	Borehole	NAD83	45.155	-63.3206	NE	676.96	676.99	Windsor Group	halite, pale orange colour. med crystalline_x000D_	Maritime	This work	ROCK	N	N	N	unknown	924464	529654	A25-01103-58	94	1	3.7	1.3	trace	n.d.	n.d.	n.d.	n.d.	100
59	C-711184	SB-1-2240.0	Stewiacke Borax #1 [SB-1]	Core	2024-08-12	Peter Giles	011-E-03	Canada	Nova Scotia	Borehole	NAD83	45.155	-63.3206	NE	682.75	682.78	Windsor Group	white hgalite, med crystalline, low impurities._x000D_	Maritime	This work	ROCK	N	N	N	unknown	924465	529654	A25-01103-59	96.3	0.9	2.4	trace	n.d.	trace	n.d.	n.d.	0.4	100
60	C-711185	SB-1-2258.4	Stewiacke Borax #1 [SB-1]	Core	2024-08-12	Peter Giles	011-E-03	Canada	Nova Scotia	Borehole	NAD83	45.155	-63.3206	NE	688.36	688.39	Windsor Group	dark impure halite, fine to med crystalline._x000D_	Maritime	This work	ROCK	N	N	N	unknown	924466	529654	A25-01103-60	83.4	0.7	11.3	4.2	0.1	n.d.	n.d.	n.d.	0.3	100
61	C-711186	SB-1-2280.0	Stewiacke Borax #1 [SB-1]	Core	2024-08-12	Peter Giles	011-E-03	Canada	Nova Scotia	Borehole	NAD83	45.155	-63.3206	NE	694.94	694.97	Windsor Group	halite, clean, coarsely crystalline._x000D_	Maritime	This work	ROCK	N	N	N	unknown	924467	529654	A25-01103-61	92	1	6.3	trace	n.d.	n.d.	n.d.	n.d.	0.7	100
62	C-711187	SB-1-2300.0	Stewiacke Borax #1 [SB-1]	Core	2024-08-12	Peter Giles	011-E-03	Canada	Nova Scotia	Borehole	NAD83	45.155	-63.3206	NE	701.04	701.07	Windsor Group	halite, clean, coarsely crystalline._x000D_	Maritime	This work	ROCK	N	N	N	unknown	924468	529654	A25-01103-62	94.6	1.1	3.8	trace	n.d.	n.d.	n.d.	n.d.	0.5	100
63	C-711188	SB-1-2320.0	Stewiacke Borax #1 [SB-1]	Core	2024-08-12	Peter Giles	011-E-03	Canada	Nova Scotia	Borehole	NAD83	45.155	-63.3206	NE	707.14	707.17	Windsor Group	halite, clean, coarsely crystalline_x000D_	Maritime	This work	ROCK	N	N	N	unknown	924469	529654	A25-01103-63	89.9	0.9	8.7	trace	n.d.	n.d.	n.d.	n.d.	0.5	100
64	C-711189	SB-1-2340.0	Stewiacke Borax #1 [SB-1]	Core	2024-08-12	Peter Giles	011-E-03	Canada	Nova Scotia	Borehole	NAD83	45.155	-63.3206	NE	713.23	713.26	Windsor Group	halite, clean, coarsely crystalline._x000D_	Maritime	This work	ROCK	N	N	N	unknown	924470	529654	A25-01103-64	89	1	8.9	0.6	n.d.	n.d.	n.d.	n.d.	0.5	100
65	C-711190	SB-1-2360.0	Stewiacke Borax #1 [SB-1]	Core	2024-08-12	Peter Giles	011-E-03	Canada	Nova Scotia	Borehole	NAD83	45.155	-63.3206	NE	719.33	719.36	Windsor Group	halite, clean, coarsely crystalline._x000D_	Maritime	This work	ROCK	N	N	N	unknown	924471	529654	A25-01103-65	93	1	5.7	n.d.	trace	n.d.	n.d.	n.d.	0.3	100
66	C-711191	SB-1-2380.0	Stewiacke Borax #1 [SB-1]	Core	2024-08-12	Peter Giles	011-E-03	Canada	Nova Scotia	Borehole	NAD83	45.155	-63.3206	NE	725.42	725.45	Windsor Group	halite, clean, coarsely crystalline._x000D_	Maritime	This work	ROCK	N	N	N	unknown	924472	529654	A25-01103-66	92	1	7	trace	trace	n.d.	n.d.	n.d.	n.d.	100
67	C-711192	SB-1-2400.0	Stewiacke Borax #1 [SB-1]	Core	2024-08-12	Peter Giles	011-E-03	Canada	Nova Scotia	Borehole	NAD83	45.155	-63.3206	NE	731.52	731.55	Windsor Group	halite, clean, coarsely crystalline._x000D_	Maritime	This work	ROCK	N	N	N	unknown	924473	529654	A25-01103-67	97.2	1.2	1.6	n.d.	trace	n.d.	n.d.	n.d.	n.d.	100
68	C-711193	SB-1-2420.0	Stewiacke Borax #1 [SB-1]	Core	2024-08-12	Peter Giles	011-E-03	Canada	Nova Scotia	Borehole	NAD83	45.155	-63.3206	NE	737.62	737.65	Windsor Group	halite, clean, coarsely crystalline._x000D_	Maritime	This work	ROCK	N	N	N	unknown	924474	529654	A25-01103-68	90.6	0.9	7.3	0.5	n.d.	n.d.	n.d.	n.d.	0.7	100
69	C-711194	SB-1-2430.0	Stewiacke Borax #1 [SB-1]	Core	2024-08-12	Peter Giles	011-E-03	Canada	Nova Scotia	Borehole	NAD83	45.155	-63.3206	NE	740.66	740.69	Windsor Group	halite, clean, coarsely crystalline. _x000D_	Maritime	This work	ROCK	N	N	N	unknown	924475	529654	A25-01103-69	92	0.8	6.6	0.3	n.d.	n.d.	n.d.	n.d.	0.3	100
70	C-711195	SB-1-2440.0	Stewiacke Borax #1 [SB-1]	Core	2024-08-12	Peter Giles	011-E-03	Canada	Nova Scotia	Borehole	NAD83	45.155	-63.3206	NE	743.71	743.74	Windsor Group	halite, clean, coarsely crystalline. _x000D_	Maritime	This work	ROCK	N	N	N	unknown	924476	529654	A25-01103-70	87.9	0.6	10.9	0.3	trace	n.d.	n.d.	n.d.	0.3	100
71	C-711196	SB-1-2450.0	Stewiacke Borax #1 [SB-1]	Core	2024-08-12	Peter Giles	011-E-03	Canada	Nova Scotia	Borehole	NAD83	45.155	-63.3206	NE	746.76	746.79	Windsor Group	halite, clear to white, coarsely crystalline, very pure._x000D_	Maritime	This work	ROCK	N	N	N	unknown	924477	529654	A25-01103-71	91.7	0.7	7.3	trace	trace	n.d.	n.d.	n.d.	0.3	100
72	C-711197	SB-1-2460.0	Stewiacke Borax #1 [SB-1]	Core	2024-08-12	Peter Giles	011-E-03	Canada	Nova Scotia	Borehole	NAD83	45.155	-63.3206	NE	749.81	749.84	Windsor Group	halite, clear to white, coarsely crystalline, very pure._x000D_	Maritime	This work	ROCK	N	N	N	unknown	924478	529654	A25-01103-72	93.2	0.8	5.9	n.d.	0.1	n.d.	n.d.	n.d.	n.d.	100
73	C-711198	SB-1-2470.1	Stewiacke Borax #1 [SB-1]	Core	2024-08-12	Peter Giles	011-E-03	Canada	Nova Scotia	Borehole	NAD83	45.155	-63.3206	NE	752.89	752.92	Windsor Group	halite, clear to white, coarsely crystalline, very pure_x000D_	Maritime	This work	ROCK	N	N	N	unknown	924479	529654	A25-01103-73	91	0.9	7.8	trace	n.d.	n.d.	n.d.	n.d.	0.3	100
74	C-711199	SB-1-2480.1	Stewiacke Borax #1 [SB-1]	Core	2024-08-12	Peter Giles	011-E-03	Canada	Nova Scotia	Borehole	NAD83	45.155	-63.3206	NE	755.93	755.96	Windsor Group	halite, clear to white, coarsely crystalline, very pure._x000D_	Maritime	This work	ROCK	N	N	N	unknown	924480	529654	A25-01103-74	90.7	0.8	8.2	trace	trace	n.d.	n.d.	n.d.	0.3	100
75	C-711200	SB-1-2485.1	Stewiacke Borax #1 [SB-1]	Core	2024-08-12	Peter Giles	011-E-03	Canada	Nova Scotia	Borehole	NAD83	45.155	-63.3206	NE	757.46	757.49	Windsor Group	halite, clear to white, coarsely crystalline, very pure._x000D_	Maritime	This work	ROCK	N	N	N	unknown	924481	529654	A25-01103-75	88.5	0.5	11	n.d.	trace	n.d.	n.d.	n.d.	n.d.	100
76	C-711201	SB-1-2490.1	Stewiacke Borax #1 [SB-1]	Core	2024-08-12	Peter Giles	011-E-03	Canada	Nova Scotia	Borehole	NAD83	45.155	-63.3206	NE	758.98	759.01	Windsor Group	halite, clear to white, coarsely crystalline, very pure._x000D_	Maritime	This work	ROCK	N	N	N	unknown	924482	529654	A25-01103-76	92.5	1.2	5.8	trace	0.5	trace	n.d.	n.d.	n.d.	100
77	C-711202	CM2-447.07	Chevron-Irving Malagawatch#2	Core	2024-08-26	Peter Giles	011-F-15	Canada	Nova Scotia	Borehole	NAD83	45.8672	-60.9231	NE	447.07	447.1	Windsor Group	clean, clear schistose halite._x000D_	Maritime	This work	ROCK	N	N	N	unknown	924483	530024	A25-01103-77	82.2	0.8	16.7	n.d.	n.d.	n.d.	n.d.	n.d.	0.3	100
78	C-711203	CM2-452.00	Chevron-Irving Malagawatch#2	Core	2024-08-26	Peter Giles	011-F-15	Canada	Nova Scotia	Borehole	NAD83	45.8672	-60.9231	NE	452	452.04		clear schistose halite._x000D_	Maritime	This work	ROCK	N	N	N	unknown	924484	530024	A25-01103-78	97	1.1	1.6	n.d.	n.d.	n.d.	n.d.	n.d.	0.3	100
79	C-711204	CM2-458.06	Chevron-Irving Malagawatch#2	Core	2024-08-26	Peter Giles	011-F-15	Canada	Nova Scotia	Borehole	NAD83	45.8672	-60.9231	NE	458.06	458.1		clear halite with thin bands grey anhydrite._x000D_	Maritime	This work	ROCK	N	N	N	unknown	924485	530024	A25-01103-79	97.4	1.2	0.8	trace	trace	n.d.	n.d.	n.d.	0.6	100
80	C-711205	CM2-460.27	Chevron-Irving Malagawatch#2	Core	2024-08-26	Peter Giles	011-F-15	Canada	Nova Scotia	Borehole	NAD83	45.8672	-60.9231	NE	460.27	460.3		halite with trace potash mineralization (sylvite)._x000D_	Maritime	This work	ROCK	N	N	N	unknown	924486	530024	A25-01103-80	95.1	3.6	0.9	n.d.	trace	n.d.	n.d.	n.d.	0.4	100
81	C-711206	CM2-462.11	Chevron-Irving Malagawatch#2	Core	2024-08-26	Peter Giles	011-F-15	Canada	Nova Scotia	Borehole	NAD83	45.8672	-60.9231	NE	462.11	462.15		deep orange halite-sylvite mixture, coarsely crystalline._x000D_	Maritime	This work	ROCK	N	N	N	unknown	924487	530024	A25-01103-81	96.5	2.8	n.d.	n.d.	trace	n.d.	n.d.	n.d.	0.7	100
82	C-711207	CM2-464.30	Chevron-Irving Malagawatch#2	Core	2024-08-26	Peter Giles	011-F-15	Canada	Nova Scotia	Borehole	NAD83	45.8672	-60.9231	NE	464.3	464.34		orange halite sylvite misture; photo #2 at ~464.5. _x000D_	Maritime	This work	ROCK	N	N	N	unknown	924488	530024	A25-01103-82	31.2	66.2	1.5	n.d.	1.1	trace	trace	n.d.	n.d.	100
83	C-711208	CM2-465.86	Chevron-Irving Malagawatch#2	Core	2024-08-26	Peter Giles	011-F-15	Canada	Nova Scotia	Borehole	NAD83	45.8672	-60.9231	NE	465.86	465.9		crystalline halite/sylvite, dissolved; photograph # 1._x000D_	Maritime	This work	ROCK	N	N	N	unknown	924489	530024	A25-01103-83	69.5	27.7	2.4	n.d.	0.4	trace	n.d.	n.d.	n.d.	100
84	C-711209	CM2-466.23	Chevron-Irving Malagawatch#2	Core	2024-08-26	Peter Giles	011-F-15	Canada	Nova Scotia	Borehole	NAD83	45.8672	-60.9231	NE	466.23	466.26		halite/sylvite (trace); with blue halite. _x000D_	Maritime	This work	ROCK	N	N	N	unknown	924490	530024	A25-01103-84	61	36.6	1.8	n.d.	0.3	n.d.	n.d.	n.d.	0.3	100
85	C-711210	CM2-469.20	Chevron-Irving Malagawatch#2	Core	2024-08-26	Peter Giles	011-F-15	Canada	Nova Scotia	Borehole	NAD83	45.8672	-60.9231	NE	469.2	469.24		clear halite, vein sylvite, traces scattered throughout. _x000D_	Maritime	This work	ROCK	N	N	N	unknown	924491	530024	A25-01103-85	61.4	35.9	2.7	n.d.	trace	n.d.	n.d.	n.d.	n.d.	100
86	C-711211	CM2-473.02	Chevron-Irving Malagawatch#2	Core	2024-08-26	Peter Giles	011-F-15	Canada	Nova Scotia	Borehole	NAD83	45.8672	-60.9231	NE	473.02	473.06		dark gray and clear halite, trace potash only._x000D_	Maritime	This work	ROCK	N	N	N	unknown	924531	530024	A25-01103-86	97.2	1.8	1	trace	trace	n.d.	n.d.	n.d.	n.d.	100
87	C-711212	CM2-480.49	Chevron-Irving Malagawatch#2	Core	2024-08-26	Peter Giles	011-F-15	Canada	Nova Scotia	Borehole	NAD83	45.8672	-60.9231	NE	480.49	480.53		clear, pale orange, with low-grade potash mineralization._x000D_	Maritime	This work	ROCK	N	N	N	unknown	924532	530024	A25-01103-87	52	47.3	0.3	trace	n.d.	n.d.	n.d.	n.d.	0.4	100
88	C-711213	CM2-485.08	Chevron-Irving Malagawatch#2	Core	2024-08-26	Peter Giles	011-F-15	Canada	Nova Scotia	Borehole	NAD83	45.8672	-60.9231	NE	485.08	485.11		clear halite, orange sylvate, coarsely crystalline, mixture. _x000D_	Maritime	This work	ROCK	N	N	N	unknown	924533	530024	A25-01103-88	79.1	17	3.4	trace	n.d.	n.d.	n.d.	n.d.	0.5	100
89	C-711214	CM2-490.52	Chevron-Irving Malagawatch#2	Core	2024-08-26	Peter Giles	011-F-15	Canada	Nova Scotia	Borehole	NAD83	45.8672	-60.9231	NE	490.52	490.56		clear halite + sylvite, est 16% K2O on the log. _x000D_	Maritime	This work	ROCK	N	N	N	unknown	924534	530024	A25-01103-89	64.6	29.6	5.5	n.d.	0.3	n.d.	n.d.	n.d.	n.d.	100
90	C-711215	CM2-497.00	Chevron-Irving Malagawatch#2	Core	2024-08-26	Peter Giles	011-F-15	Canada	Nova Scotia	Borehole	NAD83	45.8672	-60.9231	NE	497	497.04		halite coarsely crystalline, with sylvite traces. _x000D_	Maritime	This work	ROCK	N	N	N	unknown	924535	530024	A25-01103-90	97.2	2.4	0.4	trace	n.d.	n.d.	n.d.	n.d.	n.d.	100
91	C-711216	CM2-500.92	Chevron-Irving Malagawatch#2	Core	2024-08-26	Peter Giles	011-F-15	Canada	Nova Scotia	Borehole	NAD83	45.8672	-60.9231	NE	500.92	500.95		halite sylvite mixture, reported grade low._x000D_	Maritime	This work	ROCK	N	N	N	unknown	924536	530024	A25-01103-91	82.5	12.5	4.3	trace	0.7	trace	trace	n.d.	n.d.	100
92	C-711217	CM2-507.38	Chevron-Irving Malagawatch#2	Core	2024-08-26	Peter Giles	011-F-15	Canada	Nova Scotia	Borehole	NAD83	45.8672	-60.9231	NE	507.38	507.4		mixture sylvite/carnallite/halite, large GR kick starts. _x000D_	Maritime	This work	ROCK	N	N	N	unknown	924537	530024	A25-01103-92	83.8	15.6	0.6	n.d.	n.d.	n.d.	n.d.	n.d.	n.d.	100
93	C-711218	CM2-510.96	Chevron-Irving Malagawatch#2	Core	2024-08-26	Peter Giles	011-F-15	Canada	Nova Scotia	Borehole	NAD83	45.8672	-60.9231	NE	510.96	511		carnallite/sylvite/halite high grade zone, strong GR signture. _x000D_	Maritime	This work	ROCK	N	N	N	unknown	924538	530024	A25-01103-93	94.2	5	n.d.	n.d.	trace	n.d.	n.d.	n.d.	0.8	100
94	C-711219	CM2-513.32	Chevron-Irving Malagawatch#2	Core	2024-08-26	Peter Giles	011-F-15	Canada	Nova Scotia	Borehole	NAD83	45.8672	-60.9231	NE	513.32	513.35		mixed carnallite, sylvite. Halite, high-grade potash zone._x000D_	Maritime	This work	ROCK	N	N	N	unknown	924539	530024	A25-01103-94	64.8	33	1.9	n.d.	n.d.	n.d.	n.d.	n.d.	0.3	100
95	C-711220	CM2-515.00	Chevron-Irving Malagawatch#2	Core	2024-08-26	Peter Giles	011-F-15	Canada	Nova Scotia	Borehole	NAD83	45.8672	-60.9231	NE	515	515.05		mixed carnalite/sylvite/halite, high grade potash zone. _x000D_	Maritime	This work	ROCK	N	N	N	unknown	924540	530024	A25-01103-95	61.3	37	1	0.3	0.4	trace	n.d.	n.d.	n.d.	100
96	C-711221	CM2-515.95	Chevron-Irving Malagawatch#2	Core	2024-08-26	Peter Giles	011-F-15	Canada	Nova Scotia	Borehole	NAD83	45.8672	-60.9231	NE	515.95	516		halite/sylvite mix, minor carnallite; part of high-grade potash zone. _x000D_	Maritime	This work	ROCK	N	N	N	unknown	924541	530024	A25-01103-96	57.6	40.6	0.6	n.d.	0.9	trace	n.d.	n.d.	0.3	100
97	C-711222	CM2-518.23	Chevron-Irving Malagawatch#2	Core	2024-08-26	Peter Giles	011-F-15	Canada	Nova Scotia	Borehole	NAD83	45.8672	-60.9231	NE	518.23	518.27		high-grade potash_x000D_	Maritime	This work	ROCK	N	N	N	unknown	924542	530024	A25-01103-97	45.9	52.5	1.5	n.d.	0.1	n.d.	n.d.	n.d.	n.d.	100
98	C-711223	CM2-523.48	Chevron-Irving Malagawatch#2	Core	2024-08-26	Peter Giles	011-F-15	Canada	Nova Scotia	Borehole	NAD83	45.8672	-60.9231	NE	523.48	523.52		grey-green muddy silt with trace potash_x000D_	Maritime	This work	ROCK	N	N	N	unknown	924543	530024	A25-01103-98	28.2	32.4	n.d.	trace	8.7	9	n.d.	21.7	n.d.	100
99	C-711224	CM2-526.98	Chevron-Irving Malagawatch#2	Core	2024-08-26	Peter Giles	011-F-15	Canada	Nova Scotia	Borehole	NAD83	45.8672	-60.9231	NE	526.98	527.02		halite clear, coarsely crystalline, minor sylvite. _x000D_	Maritime	This work	ROCK	N	N	N	unknown	924544	530024	A25-01103-99	91.2	7.3	1.1	n.d.	0.4	n.d.	n.d.	n.d.	n.d.	100
100	C-711225	CM2-529.96	Chevron-Irving Malagawatch#2	Core	2024-08-26	Peter Giles	011-F-15	Canada	Nova Scotia	Borehole	NAD83	45.8672	-60.9231	NE	529.96	530		halite, clear, coasely crystalline, trace sylvite._x000D_	Maritime	This work	ROCK	N	N	N	unknown	924545	530024	A25-01103-100	95.6	3.4	0.4	n.d.	0.6	trace	n.d.	n.d.	n.d.	100

## Sheet: 03XWCSB
No.	GSC curation C#	Sample Name	UWI	Sample Type	Collection Date	Collector	Country	Prov/State	Location_Type	Map Datum	Latitude	Longitude	Quadrant	Depth (m)	Lithostrat Desc	Lithology	Material Type	Basin	Source	Actlabs ID	Halite	Sylvite	Carnallite	Tachyhydrite	Anhydrite	Gypsum	Quartz	Muscovite	Chlorite	Smectite	K feldspar	Dolomite	Calcite	Total
1	C-712764	Fisher2 612.14m	100021007004W400	Core	45701	Pavel Kabanov	Canada	Alberta	Well	NAD83	55.0421	-110.522	NE	612.14	Watt Mountain Formation	argillaceous and silty dolostone - gray mottle redbeds _x000D_	ROCK	WCSB	This work	A25-01979-1	4.3	n.d.	n.d.	n.d.	n.d.	n.d.	12.4	11.3	3.6	Y	10.4	58	n.d.	100
2	C-712765	Fisher2 614.38m	100021007004W400	Core	45701	Pavel Kabanov	Canada	Alberta	Well	NAD83	55.0421	-110.522	NE	614.38	Watt Mountain Formation	argillaceous and silty dolostone - redbeds_x000D_	ROCK	WCSB	This work	A25-01979-2	2.1	n.d.	n.d.	n.d.	19.4	n.d.	19.3	9.7	2.5	trace	6.5	40.5	n.d.	100
3	C-712766	Fisher2 616.75m	100021007004W400	Core	45701	Pavel Kabanov	Canada	Alberta	Well	NAD83	55.0421	-110.522	NE	616.75	Prairie Evaporite	clay with minor pink salt_x000D_	ROCK	WCSB	This work	A25-01979-3	9.3	n.d.	n.d.	n.d.	76.1	n.d.	8.1	4.1	1.7	n.d.	n.d.	0.7	n.d.	100
4	C-712767	Fisher2 654.35m	100021007004W400	Core	45701	Pavel Kabanov	Canada	Alberta	Well	NAD83	55.0421	-110.522	NE	654.35	Prairie Evaporite	Coarsely crystalline halite and potash salt_x000D_	ROCK	WCSB	This work	A25-01979-4	91.8	1.5	5.7	n.d.	0.3	n.d.	n.d.	n.d.	n.d.	n.d.	n.d.	0.7	n.d.	100
5	C-712768	Fisher2 626.60m	100021007004W400	Core	45701	Pavel Kabanov	Canada	Alberta	Well	NAD83	55.0421	-110.522	NE	626.6	Prairie Evaporite	medium to large crystalline halite and pinkish transluent salt_x000D_	ROCK	WCSB	This work	A25-01979-5	98.2	1	n.d.	n.d.	0.8	n.d.	trace	n.d.	n.d.	n.d.	n.d.	n.d.	n.d.	100
6	C-712769	Fisher2 634.45m	100021007004W400	Core	45701	Pavel Kabanov	Canada	Alberta	Well	NAD83	55.0421	-110.522	NE	634.45	Prairie Evaporite	medium gray crystalline halite with dark clay partings_x000D_	ROCK	WCSB	This work	A25-01979-6	96.4	1.1	n.d.	n.d.	1.5	n.d.	trace	n.d.	n.d.	n.d.	n.d.	1	n.d.	100
7	C-712770	Fisher2 643.65m	100021007004W400	Core	45701	Pavel Kabanov	Canada	Alberta	Well	NAD83	55.0421	-110.522	NE	643.65	Prairie Evaporite	coarsely crystalline halite , with dark clay impurities_x000D_	ROCK	WCSB	This work	A25-01979-7	95.4	1.1	n.d.	n.d.	2.7	n.d.	trace	n.d.	n.d.	n.d.	n.d.	0.8	n.d.	100
8	C-712771	Fisher2 652.30m	100021007004W400	Core	45701	Pavel Kabanov	Canada	Alberta	Well	NAD83	55.0421	-110.522	NE	652.3	Prairie Evaporite	Finer crystalline, less translucent halite_x000D_	ROCK	WCSB	This work	A25-01979-8	95.9	1	n.d.	n.d.	2.5	n.d.	n.d.	n.d.	n.d.	n.d.	n.d.	0.6	n.d.	100
9	C-712772	Fisher2 653.50m	100021007004W400	Core	45701	Pavel Kabanov	Canada	Alberta	Well	NAD83	55.0421	-110.522	NE	653.5	Prairie Evaporite	halite and pink salt_x000D_	ROCK	WCSB	This work	A25-01979-9	82.3	2.5	14.7	n.d.	n.d.	n.d.	n.d.	n.d.	n.d.	n.d.	n.d.	0.5	n.d.	100
10	C-712773	fisher2 666.4m	100021007004W400	Core	45701	Pavel Kabanov	Canada	Alberta	Well	NAD83	55.0421	-110.522	NE	666.4	Prairie Evaporite	halite with trace impurities_x000D_	ROCK	WCSB	This work	A25-01979-10	90.3	0.9	n.d.	n.d.	7.8	n.d.	0.6	trace	trace	n.d.	n.d.	0.4	n.d.	100
11	C-712774	fisher2 669.2m	100021007004W400	Core	45701	Pavel Kabanov	Canada	Alberta	Well	NAD83	55.0421	-110.522	NE	669.2	Prairie Evaporite	clean halite_x000D_	ROCK	WCSB	This work	A25-01979-11	98	1.1	n.d.	n.d.	0.5	n.d.	trace	n.d.	n.d.	n.d.	n.d.	0.4	n.d.	100
12	C-712775	fisher2 672.45m	100021007004W400	Core	45701	Pavel Kabanov	Canada	Alberta	Well	NAD83	55.0421	-110.522	NE	672.45	Prairie Evaporite	halite with minor carnalite_x000D_	ROCK	WCSB	This work	A25-01979-12	91.2	1.2	6.9	n.d.	n.d.	n.d.	n.d.	n.d.	n.d.	n.d.	n.d.	0.7	n.d.	100
13	C-712776	fisher2 674.95m	100021007004W400	Core	45701	Pavel Kabanov	Canada	Alberta	Well	NAD83	55.0421	-110.522	NE	674.95	Prairie Evaporite	halitic anhydrite._x000D_	ROCK	WCSB	This work	A25-01979-13	19.5	n.d.	n.d.	n.d.	72.8	trace	3	trace	trace	n.d.	n.d.	4.7	n.d.	100
14	C-712777	fisher2 676.85m	100021007004W400	Core	45701	Pavel Kabanov	Canada	Alberta	Well	NAD83	55.0421	-110.522	NE	676.85	Prairie Evaporite	pure halite dark band_x000D_	ROCK	WCSB	This work	A25-01979-14	96.7	1.4	n.d.	n.d.	1.4	n.d.	0.2	trace	n.d.	n.d.	n.d.	0.3	n.d.	100
15	C-712778	fisher2 678.03m	100021007004W400	Core	45701	Pavel Kabanov	Canada	Alberta	Well	NAD83	55.0421	-110.522	NE	678.03	Prairie Evaporite	clean halite light band_x000D_	ROCK	WCSB	This work	A25-01979-15	98.5	1.2	n.d.	n.d.	0.3	n.d.	trace	n.d.	n.d.	n.d.	n.d.	n.d.	n.d.	100
16	C-712779	fisher2 699.3m	100021007004W400	Core	45701	Pavel Kabanov	Canada	Alberta	Well	NAD83	55.0421	-110.522	NE	699.3	Prairie Evaporite	Corsely crystalline pure halite_x000D_	ROCK	WCSB	This work	A25-01979-16	97.3	1.2	0.7	n.d.	0.8	n.d.	n.d.	n.d.	n.d.	n.d.	n.d.	n.d.	n.d.	100
17	C-712780	fisher2 687.70m	100021007004W400	Core	45701	Pavel Kabanov	Canada	Alberta	Well	NAD83	55.0421	-110.522	NE	687.7	Prairie Evaporite	pink coarse-crystalline salt_x000D_	ROCK	WCSB	This work	A25-01979-17	76.2	1	22.6	n.d.	0.2	n.d.	n.d.	n.d.	n.d.	n.d.	n.d.	n.d.	n.d.	100
18	C-712781	fisher2 687.3m	100021007004W400	Core	45701	Pavel Kabanov	Canada	Alberta	Well	NAD83	55.0421	-110.522	NE	687.3	Prairie Evaporite	medium to coarsely crystalline halite, milky_x000D_	ROCK	WCSB	This work	A25-01979-18	98.5	1.1	n.d.	n.d.	0.4	n.d.	trace	n.d.	n.d.	n.d.	n.d.	n.d.	n.d.	100
19	C-712782	fisher2 696.6m	100021007004W400	Core	45701	Pavel Kabanov	Canada	Alberta	Well	NAD83	55.0421	-110.522	NE	696.6	Prairie Evaporite	anhydrite_x000D_	ROCK	WCSB	This work	A25-01979-19	0.2	n.d.	n.d.	n.d.	n.d.	n.d.	1.8	0.7	trace	n.d.	n.d.	2.8	94.5	100
20	C-712783	fisher2 691.8m	100021007004W400	Core	45701	Cristine Yap	Canada	Alberta	Well	NAD83	55.0421	-110.522	NE	691.8	Prairie Evaporite	coarsely crystalline salt _x000D_	ROCK	WCSB	This work	A25-01979-20	97.1	1.5	n.d.	n.d.	0.8	n.d.	trace	n.d.	n.d.	n.d.	n.d.	n.d.	0.6	100
21	C-712784	fisher2 703.5m	100021007004W400	Core	45701	Cristine Yap	Canada	Alberta	Well	NAD83	55.0421	-110.522	NE	703.5	Prairie Evaporite	coarsely crystalline salt with carnalite _x000D_	ROCK	WCSB	This work	A25-01979-21	94.3	1	1	n.d.	3.3	n.d.	n.d.	n.d.	n.d.	n.d.	n.d.	n.d.	0.4	100
22	C-712785	fisher2 704.25m	100021007004W400	Core	45701	Cristine Yap	Canada	Alberta	Well	NAD83	55.0421	-110.522	NE	704.25	Prairie Evaporite	crystalline halite_x000D_	ROCK	WCSB	This work	A25-01979-22	97.2	1	n.d.	n.d.	1.5	n.d.	n.d.	n.d.	n.d.	n.d.	n.d.	n.d.	0.3	100
23	C-712786	fisher2 707.35m	100021007004W400	Core	45701	Cristine Yap	Canada	Alberta	Well	NAD83	55.0421	-110.522	NE	707.35	Prairie Evaporite	claystone_x000D_	ROCK	WCSB	This work	A25-01979-23	2.2	n.d.	13.4	5.7	n.d.	trace	6.6	2.9	0.5	n.d.	n.d.	68.7	n.d.	100
24	C-712787	fisher2 710.1m	100021007004W400	Core	45701	Cristine Yap	Canada	Alberta	Well	NAD83	55.0421	-110.522	NE	710.1	Prairie Evaporite	claystone_x000D_	ROCK	WCSB	This work	A25-01979-24	1	n.d.	n.d.	25.1	1.5	0.8	11.1	6.3	1.4	n.d.	n.d.	52.8	n.d.	100
25	C-712788	fisher2 710.83m	100021007004W400	Core	45701	Cristine Yap	Canada	Alberta	Well	NAD83	55.0421	-110.522	NE	710.83	Prairie Evaporite	anhydrite_x000D_	ROCK	WCSB	This work	A25-01979-25	5.5	n.d.	n.d.	n.d.	94.1	n.d.	0.4	trace	trace	n.d.	n.d.	n.d.	n.d.	100
26	C-712789	fisher2 719m	100021007004W400	Core	45701	Cristine Yap	Canada	Alberta	Well	NAD83	55.0421	-110.522	NE	719	Prairie Evaporite	clean salt_x000D_	ROCK	WCSB	This work	A25-01979-26	98	1.1	n.d.	n.d.	0.9	n.d.	n.d.	n.d.	n.d.	n.d.	n.d.	n.d.	n.d.	100
27	C-712790	fisher2 719.6m	100021007004W400	Core	45701	Cristine Yap	Canada	Alberta	Well	NAD83	55.0421	-110.522	NE	719.6	Prairie Evaporite	salt with impurities	ROCK	WCSB	This work	A25-01979-27	96.3	1	n.d.	n.d.	2.2	n.d.	trace	trace	trace	n.d.	n.d.	0.5	n.d.	100
28	C-712791	fisher2 720.85m	100021007004W400	Core	45701	Cristine Yap	Canada	Alberta	Well	NAD83	55.0421	-110.522	NE	720.85	Prairie Evaporite	coarse-crystalline halite_x000D_	ROCK	WCSB	This work	A25-01979-28	97.6	1.1	n.d.	n.d.	1.3	n.d.	trace	trace	n.d.	n.d.	n.d.	n.d.	n.d.	100
29	C-712792	fisher2 725.30m	100021007004W400	Core	45701	Cristine Yap	Canada	Alberta	Well	NAD83	55.0421	-110.522	NE	725.3	Prairie Evaporite	finer to medium crystalline halite_x000D_	ROCK	WCSB	This work	A25-01979-29	97.4	1.2	n.d.	n.d.	1.4	n.d.	trace	n.d.	n.d.	n.d.	n.d.	n.d.	n.d.	100
30	C-712793	fisher2 727.30m	100021007004W400	Core	45701	Cristine Yap	Canada	Alberta	Well	NAD83	55.0421	-110.522	NE	727.3	Prairie Evaporite	crystalline halite_x000D_	ROCK	WCSB	This work	A25-01979-30	97.8	1.2	n.d.	n.d.	0.4	n.d.	0.2	n.d.	n.d.	n.d.	n.d.	0.4	n.d.	100
31	C-712794	fisher2 728.1m	100021007004W400	Core	45701	Cristine Yap	Canada	Alberta	Well	NAD83	55.0421	-110.522	NE	728.1	Prairie Evaporite	finer crystaline halite_x000D_	ROCK	WCSB	This work	A25-01979-31	98.3	1.3	n.d.	n.d.	0.4	n.d.	n.d.	n.d.	n.d.	n.d.	n.d.	n.d.	n.d.	100
32	C-712795	fisher2 730.35m	100021007004W400	Core	45701	Cristine Yap	Canada	Alberta	Well	NAD83	55.0421	-110.522	NE	730.35	Prairie Evaporite	finer crystalline halite_x000D_	ROCK	WCSB	This work	A25-01979-32	98.2	1.2	n.d.	n.d.	0.6	n.d.	n.d.	n.d.	n.d.	n.d.	n.d.	n.d.	n.d.	100
33	C-712796	fisher2 734.4m	100021007004W400	Core	45701	Cristine Yap	Canada	Alberta	Well	NAD83	55.0421	-110.522	NE	734.4	Prairie Evaporite	finer to medium crystalline halite_x000D_	ROCK	WCSB	This work	A25-01979-33	97	1.1	n.d.	n.d.	1.9	n.d.	n.d.	n.d.	n.d.	n.d.	n.d.	n.d.	n.d.	100
34	C-712797	fisher2 733.8m	100021007004W400	Core	45701	Cristine Yap	Canada	Alberta	Well	NAD83	55.0421	-110.522	NE	733.8	Prairie Evaporite	coarse-crystalline clear/clean halite_x000D_	ROCK	WCSB	This work	A25-01979-34	97.8	1.2	n.d.	n.d.	0.3	n.d.	n.d.	n.d.	n.d.	n.d.	n.d.	0.7	n.d.	100
35	C-712798	fisher2 738.75m	100021007004W400	Core	45701	Cristine Yap	Canada	Alberta	Well	NAD83	55.0421	-110.522	NE	738.75	Prairie Evaporite	coarse-crystalline halite_x000D_	ROCK	WCSB	This work	A25-01979-35	96.4	1.2	n.d.	n.d.	2.4	n.d.	trace	n.d.	n.d.	n.d.	n.d.	n.d.	n.d.	100
36	C-712799	fisher2 747.75m	100021007004W400	Core	45701	Cristine Yap	Canada	Alberta	Well	NAD83	55.0421	-110.522	NE	747.75	Prairie Evaporite	medium to coarse crystalline, clear, slightly impure halite_x000D_	ROCK	WCSB	This work	A25-01979-36	98.4	1.2	n.d.	n.d.	0.3	n.d.	0.1	n.d.	n.d.	n.d.	n.d.	n.d.	n.d.	100
37	C-712800	fisher2 745.6m	100021007004W400	Core	45701	Cristine Yap	Canada	Alberta	Well	NAD83	55.0421	-110.522	NE	745.6	Prairie Evaporite	halite_x000D_	ROCK	WCSB	This work	A25-01979-37	97.9	1.1	n.d.	n.d.	1	n.d.	n.d.	n.d.	n.d.	n.d.	n.d.	n.d.	n.d.	100
38	C-712801	fisher2 749.0m	100021007004W400	Core	45701	Cristine Yap	Canada	Alberta	Well	NAD83	55.0421	-110.522	NE	749	Prairie Evaporite	clear halite_x000D_	ROCK	WCSB	This work	A25-01979-38	98.2	1.4	n.d.	n.d.	n.d.	n.d.	0.1	n.d.	n.d.	n.d.	n.d.	0.3	n.d.	100
39	C-712802	fisher2 751.72m	100021007004W400	Core	45701	Cristine Yap	Canada	Alberta	Well	NAD83	55.0421	-110.522	NE	751.72	Prairie Evaporite	clear coarsely crystalline halite_x000D_	ROCK	WCSB	This work	A25-01979-39	98.7	1.3	n.d.	n.d.	n.d.	n.d.	trace	n.d.	n.d.	n.d.	n.d.	n.d.	n.d.	100
40	C-712803	fisher2 757.55m	100021007004W400	Core	45701	Cristine Yap	Canada	Alberta	Well	NAD83	55.0421	-110.522	NE	757.55	Prairie Evaporite	coarsely crystalline clear halite_x000D_	ROCK	WCSB	This work	A25-01979-40	95.9	1.1	n.d.	n.d.	2.2	n.d.	trace	n.d.	n.d.	n.d.	n.d.	0.8	n.d.	100
41	C-712804	fisher2 761.7m	100021007004W400	Core	45701	Cristine Yap	Canada	Alberta	Well	NAD83	55.0421	-110.522	NE	761.7	Prairie Evaporite	coarsely crystalline clear halite_x000D_	ROCK	WCSB	This work	A25-01979-41	98.4	1.2	n.d.	n.d.	n.d.	n.d.	n.d.	n.d.	n.d.	n.d.	n.d.	0.4	n.d.	100
42	C-712805	fisher2 762.6m	100021007004W400	Core	45701	Cristine Yap	Canada	Alberta	Well	NAD83	55.0421	-110.522	NE	762.6	Prairie Evaporite	halite_x000D_	ROCK	WCSB	This work	A25-01979-42	98.1	1.2	n.d.	n.d.	n.d.	n.d.	n.d.	n.d.	n.d.	n.d.	n.d.	0.7	n.d.	100
43	C-712806	fisher2 766.5m	100021007004W400	Core	45701	Cristine Yap	Canada	Alberta	Well	NAD83	55.0421	-110.522	NE	766.5	Prairie Evaporite	halite with impurities_x000D_	ROCK	WCSB	This work	A25-01979-43	97.6	1.2	n.d.	n.d.	0.5	n.d.	trace	trace	n.d.	n.d.	n.d.	0.7	n.d.	100
44	C-712807	fisher2 769.4m	100021007004W400	Core	45701	Cristine Yap	Canada	Alberta	Well	NAD83	55.0421	-110.522	NE	769.4	Prairie Evaporite	pure clear halite_x000D_	ROCK	WCSB	This work	A25-01979-44	98	1.3	n.d.	n.d.	n.d.	n.d.	n.d.	n.d.	n.d.	n.d.	n.d.	0.7	n.d.	100
45	C-712808	fisher2 771m	100021007004W400	Core	45701	Cristine Yap	Canada	Alberta	Well	NAD83	55.0421	-110.522	NE	771	Prairie Evaporite	clear halite with more impurities_x000D_	ROCK	WCSB	This work	A25-01979-45	92.3	1	n.d.	n.d.	5	n.d.	1.1	trace	trace	n.d.	n.d.	0.6	n.d.	100
46	C-712809	fisher2 771.45m	100021007004W400	Core	45701	Cristine Yap	Canada	Alberta	Well	NAD83	55.0421	-110.522	NE	771.45	Prairie Evaporite	clear clean halite_x000D_	ROCK	WCSB	This work	A25-01979-46	98.3	1.3	n.d.	n.d.	n.d.	n.d.	n.d.	n.d.	n.d.	n.d.	n.d.	0.4	n.d.	100
47	C-712810	fisher2 774.8m	100021007004W400	Core	45701	Cristine Yap	Canada	Alberta	Well	NAD83	55.0421	-110.522	NE	774.8	Prairie Evaporite	clear coarse-crystalline halite_x000D_	ROCK	WCSB	This work	A25-01979-47	94.9	1	n.d.	n.d.	4.1	n.d.	n.d.	n.d.	n.d.	n.d.	n.d.	n.d.	n.d.	100
48	C-712811	fisher2 778m	100021007004W400	Core	45701	Cristine Yap	Canada	Alberta	Well	NAD83	55.0421	-110.522	NE	778	Prairie Evaporite	coarsely crystalline clear/clean halite_x000D_	ROCK	WCSB	This work	A25-01979-48	98.2	1.1	n.d.	n.d.	n.d.	n.d.	n.d.	n.d.	n.d.	n.d.	n.d.	0.7	n.d.	100
49	C-712812	fisher2 776.5m	100021007004W400	Core	45701	Cristine Yap	Canada	Alberta	Well	NAD83	55.0421	-110.522	NE	776.5	Prairie Evaporite	dirty halite_x000D_	ROCK	WCSB	This work	A25-01979-49	95.5	1.1	n.d.	n.d.	3.4	n.d.	trace	n.d.	n.d.	n.d.	n.d.	n.d.	n.d.	100
50	C-712813	fisher2 780.5m	100021007004W400	Core	45701	Cristine Yap	Canada	Alberta	Well	NAD83	55.0421	-110.522	NE	780.5	Prairie Evaporite	dirty halite_x000D_	ROCK	WCSB	This work	A25-01979-50	96.1	1.2	n.d.	n.d.	2	n.d.	0.4	trace	trace	n.d.	n.d.	0.3	n.d.	100
51	C-712814	fisher2 783.48m	100021007004W400	Core	45701	Cristine Yap	Canada	Alberta	Well	NAD83	55.0421	-110.522	NE	783.48	Prairie Evaporite	clear crystalline halite_x000D_	ROCK	WCSB	This work	A25-01979-51	98	1.1	n.d.	n.d.	0.9	n.d.	n.d.	n.d.	n.d.	n.d.	n.d.	n.d.	n.d.	100
52	C-712815	fisher2 788m	100021007004W400	Core	45701	Cristine Yap	Canada	Alberta	Well	NAD83	55.0421	-110.522	NE	788	Prairie Evaporite	clear pure halite	ROCK	WCSB	This work	A25-01979-52	98.4	1.2	n.d.	n.d.	n.d.	n.d.	n.d.	n.d.	n.d.	n.d.	n.d.	0.4	n.d.	100
53	C-712816	fisher2 792.25m	100021007004W400	Core	45701	Cristine Yap	Canada	Alberta	Well	NAD83	55.0421	-110.522	NE	792.25	Prairie Evaporite	clear halite_x000D_	ROCK	WCSB	This work	A25-01979-53	97.9	1.1	n.d.	n.d.	0.3	n.d.	n.d.	n.d.	n.d.	n.d.	n.d.	0.7	n.d.	100
54	C-712817	fisher2 793.25m	100021007004W400	Core	45701	Cristine Yap	Canada	Alberta	Well	NAD83	55.0421	-110.522	NE	793.25	Prairie Evaporite	clear halite_x000D_	ROCK	WCSB	This work	A25-01979-54	98.2	1.2	n.d.	n.d.	n.d.	n.d.	n.d.	n.d.	n.d.	n.d.	n.d.	0.6	n.d.	100
55	C-712818	fisher2 790.9m	100021007004W400	Core	45701	Cristine Yap	Canada	Alberta	Well	NAD83	55.0421	-110.522	NE	790.9	Prairie Evaporite	dirty halite_x000D_	ROCK	WCSB	This work	A25-01979-55	97.3	1.1	n.d.	n.d.	1.1	n.d.	trace	n.d.	n.d.	n.d.	n.d.	0.5	n.d.	100
	Table 2. Relative proportions of clay minerals in the < 4 µm size fraction
No.	GSC curation C#	Sample Name	Station Or Well	Sample Type	Collection Date	Collector	Country	Prov/State	Location Type	Map Datum	Latitude	Longitude	Quadrant	Interval From M	Lithostrat Desc	Lithology	Material Type	Basin	Source	Actlabs ID	Muscovite/Illite	Chlorite	Kaolinite	Smectite	Total
1	C-712766	Fisher2 616.75m	100021007004W400	Core	2025-02-13	Pavel Kabanov	Canada	Alberta	Well	NAD83	55.0421	-110.522	NE	616.75	Prairie Evaporite	clay with minor pink salt_x000D_	ROCK	WCSB	This work	A25-01979-3	59	41	n.d.	trace	100
2	C-712786	fisher2 707.35m	100021007004W400	Core	2025-02-13	Cristine Yap	Canada	Alberta	Well	NAD83	55.0421	-110.522	NE	707.35	Prairie Evaporite	claystone_x000D_	ROCK	WCSB	This work	A25-01979-23	82	18	n.d.	n.d.	100
3	C-712787	fisher2 710.1m	100021007004W400	Core	2025-02-13	Cristine Yap	Canada	Alberta	Well	NAD83	55.0421	-110.522	NE	710.1	Prairie Evaporite	claystone_x000D_	ROCK	WCSB	This work	A25-01979-24	78	15	7	n.d.	100

## Sheet: 04XWCSB
No.	GSC curation C#	Sample Name	UWI	Sample Type	Collection Date	Collector	Country	Prov/State	Location Type	Map Datum	Latitude	Longitude	Quadrant	Datum Elevation M	MS Datum	Depth (m)	Lithostrat Desc	Lithology	Material Type	Basin	Source	Qtz	Kfs	Ms	Chl	Dol	Nhc	Anh	Hl	Svt	Cnt	GoF
1	C-666587	Victoria Plains 1547.85m	101092201819W200	Core	44981	Pavel Kabanov	Canada	Saskatchewan	Well	NAD83	50.5384	-104.531	NE	612.8	Kelly Bushing	1547.85	Dawson Bay Fm.	marl	ROCK	WCSB	This Work	9	6	18	6	53		7	1			2.97
2	C-666593	Victoria Plains 1551.5m	101092201819W200	Core	44981	Pavel Kabanov	Canada	Saskatchewan	Well	NAD83	50.5384	-104.531	NE	612.8	Kelly Bushing	1551.5	Prairie Evaporite	halite	ROCK	WCSB	This Work							2	98			2.28
3	C-666596	Victoria Plains 1554.35m	101092201819W200	Core	44981	Pavel Kabanov	Canada	Saskatchewan	Well	NAD83	50.5384	-104.531	NE	612.8	Kelly Bushing	1554.35	Prairie Evaporite	halite-pink salt	ROCK	WCSB	This Work					4			48	48		2.94
4	C-666619	Victoria Plains 1577.6m	101092201819W200	Core	44981	Pavel Kabanov	Canada	Saskatchewan	Well	NAD83	50.5384	-104.531	NE	612.8	Kelly Bushing	1577.6	Prairie Evaporite	halite-sylvite with profuse marl partings	ROCK	WCSB	This Work	2		tr	tr	17		3	76	2		2.64
5	C-666625	Victoria Plains 1583.8m	101092201819W200	Core	44981	Pavel Kabanov	Canada	Saskatchewan	Well	NAD83	50.5384	-104.531	NE	612.8	Kelly Bushing	1583.8	Prairie Evaporite	soft red marl in base of 1575.3-1583.8 m interval	ROCK	WCSB	This Work							9	91			2.39
6	C-666636	Victoria Plains 1594.44m	101092201819W200	Core	44981	Pavel Kabanov	Canada	Saskatchewan	Well	NAD83	50.5384	-104.531	NE	612.8	Kelly Bushing	1594.44	Prairie Evaporite	halite with minor sylvite & carnalline	ROCK	WCSB	This Work						tr	2	95	3		2.52
7	C-666645	Victoria Plains 1603.9m	101092201819W200	Core	44981	Pavel Kabanov	Canada	Saskatchewan	Well	NAD83	50.5384	-104.531	NE	612.8	Kelly Bushing	1603.9	Prairie Evaporite	carnallitic halite	ROCK	WCSB	This Work								50	28	22	2.78
8	C-666654	Victoria Plains 1613.2m	101092201819W200	Core	44981	Pavel Kabanov	Canada	Saskatchewan	Well	NAD83	50.5384	-104.531	NE	612.8	Kelly Bushing	1613.2	Prairie Evaporite	gigantocrystalline carnallitic halite	ROCK	WCSB	This Work								86	tr	14	2.88
9	C-666664	Victoria Plains 1623.5m	101092201819W200	Core	44981	Pavel Kabanov	Canada	Saskatchewan	Well	NAD83	50.5384	-104.531	NE	612.8	Kelly Bushing	1623.5	Prairie Evaporite	pure halite	ROCK	WCSB	This Work							2	98			2.91
10	C-666668	Victoria Plains 1627.9m	101092201819W200	Core	44981	Pavel Kabanov	Canada	Saskatchewan	Well	NAD83	50.5384	-104.531	NE	612.8	Kelly Bushing	1627.9	Prairie Evaporite	halite with streaks of earthy yellowish sulphate	ROCK	WCSB	This Work					1		3	96	tr		3.01
11	C-666677	Victoria Plains 1636.6m	101092201819W200	Core	44981	Pavel Kabanov	Canada	Saskatchewan	Well	NAD83	50.5384	-104.531	NE	612.8	Kelly Bushing	1636.6	Prairie Evaporite	halite with claystone partings and a shale seam	ROCK	WCSB	This Work							tr	100			2.76
12	C-666683	Victoria Plains 1642.7m	101092201819W200	Core	44981	Pavel Kabanov	Canada	Saskatchewan	Well	NAD83	50.5384	-104.531	NE	612.8	Kelly Bushing	1642.7	Prairie Evaporite	halite with trace yellowish anhydrite	ROCK	WCSB	This Work							1	99			2.58
13	C-666691	Victoria Plains 1650.7m	101092201819W200	Core	44981	Pavel Kabanov	Canada	Saskatchewan	Well	NAD83	50.5384	-104.531	NE	612.8	Kelly Bushing	1650.7	Prairie Evaporite	halite	ROCK	WCSB	This Work							2	98			2.66
14	C-666698	Victoria Plains 1657.46m	101092201819W200	Core	44981	Pavel Kabanov	Canada	Saskatchewan	Well	NAD83	50.5384	-104.531	NE	612.8	Kelly Bushing	1657.46	Prairie Evaporite	anhydrite-halite intermix	ROCK	WCSB	This Work							46	54			2.58
15	C-666705	Victoria Plains 1663.25m	101092201819W200	Core	44981	Pavel Kabanov	Canada	Saskatchewan	Well	NAD83	50.5384	-104.531	NE	612.8	Kelly Bushing	1663.25	Prairie Evaporite	poros dolostone	ROCK	WCSB	This Work	tr				86	1	4	9		tr	2.99
16	C-666709	Victoria Plains 1667.05m	101092201819W200	Core	44981	Pavel Kabanov	Canada	Saskatchewan	Well	NAD83	50.5384	-104.531	NE	612.8	Kelly Bushing	1667.05	Prairie Evaporite	intermixed anhydrite-dolostone	ROCK	WCSB	This Work					41		45	14			3.02
17	C-666713	Victoria Plains 1671.44m	101092201819W200	Core	44981	Pavel Kabanov	Canada	Saskatchewan	Well	NAD83	50.5384	-104.531	NE	612.8	Kelly Bushing	1671.44	Prairie Evaporite	anhydrite	ROCK	WCSB	This Work					7		91	2			2.74
18	C-666721	Victoria Plains 1679.95m	101092201819W200	Core	44981	Pavel Kabanov	Canada	Saskatchewan	Well	NAD83	50.5384	-104.531	NE	612.8	Kelly Bushing	1679.95	Prairie Evaporite	anhydrite	ROCK	WCSB	This Work					10		90	tr			2.68
19	C-666726	Victoria Plains 1684.6m	101092201819W200	Core	44981	Pavel Kabanov	Canada	Saskatchewan	Well	NAD83	50.5384	-104.531	NE	612.8	Kelly Bushing	1684.6	Prairie Evaporite	halite with partings of white to yellow anhydrite	ROCK	WCSB	This Work					2		20	78			2.85
20	C-666736	Victoria Plains 1695.2m	101092201819W200	Core	44981	Pavel Kabanov	Canada	Saskatchewan	Well	NAD83	50.5384	-104.531	NE	612.8	Kelly Bushing	1695.2	Prairie Evaporite	halite with trace yellow sulphate	ROCK	WCSB	This Work					tr		8	92			3.02
21	C-666741	Victoria Plains 1700.2m	101092201819W200	Core	44981	Pavel Kabanov	Canada	Saskatchewan	Well	NAD83	50.5384	-104.531	NE	612.8	Kelly Bushing	1700.2	Prairie Evaporite	halite with thick streak of yellowish anhydrite.	ROCK	WCSB	This Work							5	95			2.88
22	C-666751	Victoria Plains 1710.95m	101092201819W200	Core	44981	Pavel Kabanov	Canada	Saskatchewan	Well	NAD83	50.5384	-104.531	NE	612.8	Kelly Bushing	1710.95	Prairie Evaporite	halite	ROCK	WCSB	This Work							3	97			2.93
23	C-666755	Victoria Plains 1714.75m	101092201819W200	Core	44981	Pavel Kabanov	Canada	Saskatchewan	Well	NAD83	50.5384	-104.531	NE	612.8	Kelly Bushing	1714.75	Prairie Evaporite	anhydrite with some yellowish anhydrite; at the contact with halite	ROCK	WCSB	This Work					1		24	75			2.87
24	C-666759	Victoria Plains 1717.55m	101092201819W200	Core	44981	Pavel Kabanov	Canada	Saskatchewan	Well	NAD83	50.5384	-104.531	NE	612.8	Kelly Bushing	1717.55	Winnipegosis Fm.	anhydrite	ROCK	WCSB	This Work					13		87				2.82
25	C-666762	Victoria Plains 1718.9m	101092201819W200	Core	44981	Pavel Kabanov	Canada	Saskatchewan	Well	NAD83	50.5384	-104.531	NE	612.8	Kelly Bushing	1718.9	Winnipegosis Fm.	dolostone	ROCK	WCSB	This Work					98		1	1			2.95

## Sheet: 05XWCSB
No.	UWI	GSC curation C#	SampleType	Depth (m)	Country	Province	LocationType	Latitude	Longitude	Sample	Basin	Unit	Lithology			Halite	Anhydrite	Dolomite	Quartz	Calcite	Sylvite	Kaolinite	Orthoclase	Total
1	100/08-13-057-05W4/00	C-666778	Core	1133.95	Canada	Alberta	Well	53.9364	-110.605	CNRL 8B WD LIND 1133.95m	WCSB	Cold Lake Formation		gigantocrystalline halite, trace calcareous dolostone-limestone partings		99.5	0	0.2	0	0.3	0			100
2	100/08-13-057-05W4/00	C-666781	Core	1157.7	Canada	Alberta	Well	53.9364	-110.605	CNRL 8B WD LIND 1157.7m	WCSB	Cold Lake Formation		gigantocrystalline halite		99.6	0	0.3	0	0	0			100
3	100/08-13-057-05W4/00	C-666791	Core	1165.71	Canada	Alberta	Well	53.9364	-110.605	CNRL 8B WD LIND 1165.71m	WCSB	Cold Lake Formation		gigantocrystalline halite		99.1	0	0.1	0.1	0.4	0			100
4	100072305522W403	C-666692	Core	1651.85	Canada	Alberta	Well	53.7634	-113.156	CNRL 8B WD LIND 1651.85m	WCSB	Cold Lake Formation				43	9.6	3.8	0.9	0	0			100
5	100/08-13-057-05W4/00	C-666776	Core	1132.56	Canada	Alberta	Well	53.9364	-110.605	CNRL 8B WD LIND 1132.56m	WCSB	Cold Lake Formation		gigantocrystalline halite, trace calcareous dolostone-limestone partings		98.5	0	0.1	0.1	0.9	0			100
6	100072305522W403	C-644562	Core	1665.55	Canada	Alberta	Well	53.7634	-113.156	CNRL 8B WD LIND 1665.55m	WCSB	Cold Lake Formation				53.9	2	36.5	0.5	0	0			100
7	100072305522W403	C-644616	Core	1697.45	Canada	Alberta	Well	53.7634	-113.156	CNRL 8B WD LIND 1697.45m	WCSB	Cold Lake Formation				98.9	0.1	0.3	0	0.2	0.5			100
8	100/08-13-057-05W4/00	C-666780	Core	1157.1	Canada	Alberta	Well	53.9364	-110.605	CNRL 8B WD LIND 1157.1m	WCSB	Cold Lake Formation	gigantocrystalline halite, calcareous dolostone-limestone partings			98.6	0	0	0	1.4	0			100
9	100/08-13-057-05W4/00	C-666783	Core	1159.08	Canada	Alberta	Well	53.9364	-110.605	CNRL 8B WD LIND 1159.08m	WCSB	Cold Lake Formation	gigantocrystalline halite, calcareous dolostone-limestone partings			100	0	0	0	0	0			100
