# Supplementary material for: Geochemistry and X-ray diffraction data from rock salts and saltwork wastes of Canada: data compilation
Source: Data Brief. 2026 Jun 6;67:112941. doi: 10.1016/j.dib.2026.112941 (PMC13292661; doi:10.1016/j.dib.2026.112941)
Supplement: Supplementary file 4 [file mmc4.xlsx]

## Sheet: Maritime
UniqueID	Source	GSC curation C#	Province/Territory	Latitude	Longitude	Sample	SampleCode	SampleType	Unit	Lithology	WellName	CollectionDate	Collector	MD(m)	DilutionFactor	Detection Limit (mg/L)	Detection Limit (ug/L)	Al(mg/L)	K(mg/L)	Ba(mg/L)	Li(mg/L)	Mn(mg/L)	Si(mg/L)	Fe(mg/L)	Ca(mg/L)	Mg(mg/L)	Sr(mg/L)	Na(mg/L)	La(ug/L)	Ce(ug/L)	Pr(ug/L)	Nd(ug/L)	Sm(ug/L)	Eu(ug/L)	Gd(ug/L)	Tb(ug/L)	Dy(ug/L)	Y(ug/L)	Ho(ug/L)	Er(ug/L)	Tm(ug/L)	Yb(ug/L)	Lu(ug/L)
02BMARI1	this work	C-711124	Nova Scotia	46.0758	60.6425000W	KH-499.20	OB	Brined Core	Windsor Group	halite, pale brown, transluscent, fine to med. crystalline	Kempt Head	2024-08-13	Peter Giles and Paul Durling	499.2		0.01		0.006663	0.093219	0.008626	0.000596	0.025961	4.2e-05	0.000231	0.026231	0	0.000133	4.35004
02BMARI1	this work	C-711124	Nova Scotia	46.0758	60.6425000W	KH-499.20	OB	Brined Core	Windsor Group	halite, pale brown, transluscent, fine to med. crystalline	Kempt Head	2024-08-13	Peter Giles and Paul Durling	499.2			0.001												0.008	0	0	0	0	0	0	0	0	0	0	0	0	0	0
02BMARI2	this work	C-711128	Nova Scotia	46.0758	60.6425000W	KH-509.63	OB	Brined Core	Windsor Group	halite, med and dk bwn, fine to med crystalline	Kempt Head	2024-08-13	Peter Giles and Paul Durling	509.63		0.01		0.005312	0.054641	0.017745	1e-05	0.008625	0.000415	9.2e-05	0.032484	0	0.000116	3.90942
02BMARI2	this work	C-711128	Nova Scotia	46.0758	60.6425000W	KH-509.63	OB	Brined Core	Windsor Group	halite, med and dk bwn, fine to med crystalline	Kempt Head	2024-08-13	Peter Giles and Paul Durling	509.63			0.001												0	0	0	0	0	0	0	0	0	0	0	0	0	0	0
02BMARI3	this work	C-711134	Nova Scotia	46.0758	60.6425000W	KH-564.11	OB	Brined Core	Windsor Group	halite, clear to transclscent, pale orange and white, with silt impurities	Kempt Head	2024-08-13	Peter Giles and Paul Durling	564.11		0.01		0.004406	0.039162	0.005729	0.000583	0.003351	0.000254	8.8e-05	0.011099	0	0.000168	3.39284
02BMARI3	this work	C-711134	Nova Scotia	46.0758	60.6425000W	KH-564.11	OB	Brined Core	Windsor Group	halite, clear to transclscent, pale orange and white, with silt impurities	Kempt Head	2024-08-13	Peter Giles and Paul Durling	564.11			0.001												0	0	0	0	0	0	0	0	0	0	0	0	0	0	0
02BMARI4	this work	C-711137	Nova Scotia	46.0758	60.6425000W	KH-592.8	OB	Brined Core	Windsor Group	halite, silty , dark gray, pitted, with associated carnallite, core crumbles, porous	Kempt Head	2024-08-13	Peter Giles and Paul Durling	592.8		0.01		0.004768	0.029836	0.007447	0.000542	0.010093	0.000182	0.000138	0.049885	0	2.8e-05	3.8889
02BMARI4	this work	C-711137	Nova Scotia	46.0758	60.6425000W	KH-592.8	OB	Brined Core	Windsor Group	halite, silty , dark gray, pitted, with associated carnallite, core crumbles, porous	Kempt Head	2024-08-13	Peter Giles and Paul Durling	592.8			0.001												0	0	0	0	0	0	0	0	0	0	0	0	0	0	0
02BMARI5	this work	C-711141	Nova Scotia	46.0758	60.6425000W	KH-636.28	OB	Brined Core	Windsor Group	halite, dark gray-bwn, med to coarsely crystalline, relatively pure	Kempt Head	2024-08-13	Peter Giles and Paul Durling	636.28		0.01		0.003317	0.656305	0.012736	0.000674	0.01989	0.000104	0.000293	0.022057	0.002343	0.000218	4.38294
02BMARI5	this work	C-711141	Nova Scotia	46.0758	60.6425000W	KH-636.28	OB	Brined Core	Windsor Group	halite, dark gray-bwn, med to coarsely crystalline, relatively pure	Kempt Head	2024-08-13	Peter Giles and Paul Durling	636.28			0.001												0	0	0	0	0	0	0	0	0	0	0	0	0	0	0
02BMARI6	this work	C-711144	Nova Scotia	46.0758	60.6425000W	KH-664.44**	OB	Brined Core	Windsor Group	halite. Dark and light gray, finely crystalline, silt intracrystal impurities	Kempt Head	2024-08-13	Peter Giles and Paul Durling	664.44		0.01		0.003074	0.022158	0.006596	0.000164	0.001669	0.000787	0.000488	0.005645	0.000506	2.1e-05	3.79229
02BMARI6	this work	C-711144	Nova Scotia	46.0758	60.6425000W	KH-664.44**	OB	Brined Core	Windsor Group	halite. Dark and light gray, finely crystalline, silt intracrystal impurities	Kempt Head	2024-08-13	Peter Giles and Paul Durling	664.44			0.001												0	0	0	0	0	0	0	0	0	0	0	0	0	0	0
02BMARI7	this work	C-711148	Nova Scotia	46.0758	60.6425000W	KH-700.13	OB	Brined Core	Windsor Group	white or transluscent, coarsely crystalline halite	Kempt Head	2024-08-13	Peter Giles and Paul Durling	700.13		0.01		0.00623	0.051425	0.01341	0.000622	0.031387	0.000146	0.000221	0.042698	0	2.2e-05	4.03482
02BMARI7	this work	C-711148	Nova Scotia	46.0758	60.6425000W	KH-700.13	OB	Brined Core	Windsor Group	white or transluscent, coarsely crystalline halite	Kempt Head	2024-08-13	Peter Giles and Paul Durling	700.13			0.001												0.0109645	0.0174085	0.00849162	0.0122206	0.00986191	0.00840922	0.00701138	0.0066831	0.00745817	0.0094297	0.00594129	0.00667092	0.00581773	0.00716222	0.00594538
02BMARI8	this work	C-711151	Nova Scotia	46.0758	60.6425000W	KH-719.22	OB	Brined Core	Windsor Group	halite, finely crystalline, dark gray -brown	Kempt Head	2024-08-13	Peter Giles and Paul Durling	719.22		0.01		0.00623	0.013155	0.026846	9e-06	0.019526	0.000819	0.000163	0.049263	0	0.00012	3.77837
02BMARI8	this work	C-711151	Nova Scotia	46.0758	60.6425000W	KH-719.22	OB	Brined Core	Windsor Group	halite, finely crystalline, dark gray -brown	Kempt Head	2024-08-13	Peter Giles and Paul Durling	719.22			0.001												0	0	0	0	0	0	0	0	0	0	0	0	0	0	0
02BMARI9	this work	C-711154	Nova Scotia	46.0758	60.6425000W	KH-741.84	OB	Brined Core	Windsor Group	white or transluscent, coarsely crystalline halite	Kempt Head	2024-08-13	Peter Giles and Paul Durling	741.84		0.01		0.001644	0.015445	0.008751	0.000235	0.001581	0.000759	0.000417	0.013477	0	0.000107	4.1717
02BMARI9	this work	C-711154	Nova Scotia	46.0758	60.6425000W	KH-741.84	OB	Brined Core	Windsor Group	white or transluscent, coarsely crystalline halite	Kempt Head	2024-08-13	Peter Giles and Paul Durling	741.84			0.001												0	0	0	0	0	0	0	0	0	0	0	0	0	0	0
02BMARI10	this work	C-711160	Nova Scotia	46.0758	60.6425000W	KH-786.79	OB	Brined Core	Windsor Group	white or transluscent, coarsely crystalline halite	Kempt Head	2024-08-13	Peter Giles and Paul Durling	786.79		0.01		0.001616	0.042001	0.011785	0.000634	0.028118	2.2e-05	0.000195	0.003749	0	0.000169	4.06573
02BMARI10	this work	C-711160	Nova Scotia	46.0758	60.6425000W	KH-786.79	OB	Brined Core	Windsor Group	white or transluscent, coarsely crystalline halite	Kempt Head	2024-08-13	Peter Giles and Paul Durling	786.79			0.001												0.0093775	0.0128419	0.01422	0.0148469	0.017496	0.0160185	0.0129575	0.0124115	0.0117991	0.00727929	0.0106432	0.0107507	0.0101996	0.0109973	0.0103273
02BMARI11	this work	C-711167	Nova Scotia	46.0758	60.6425000W	KH-828.16	OB	Brined Core	Windsor Group	white or transluscent, coarsely crystalline halite	Kempt Head	2024-08-13	Peter Giles and Paul Durling	828.16		0.01		0.001644	0.022416	0.035223	0.000297	0.010872	0.000508	0.000148	0.003775	1e-06	0.000169	3.33798
02BMARI11	this work	C-711167	Nova Scotia	46.0758	60.6425000W	KH-828.16	OB	Brined Core	Windsor Group	white or transluscent, coarsely crystalline halite	Kempt Head	2024-08-13	Peter Giles and Paul Durling	828.16			0.001												0	0	0	0	0	0	0	0	0	0	0	0	0	0	0
02BMARI12	this work	C-711168	Nova Scotia	45.155	-63.3206	SB-1-1922.0	OB	Brined Core	Windsor Group	halite, white and pale gray, banded, med to coarsely crystalline	Stewiacke Borax	2024-08-12	Peter Giles and Paul Durling	1922		0.01		0.002395	0.030944	0.002891	0.000344	0.004582	0.000187	5e-06	0.243317	0	0.000885	3.4898
02BMARI12	this work	C-711168	Nova Scotia	45.155	-63.3206	SB-1-1922.0	OB	Brined Core	Windsor Group	halite, white and pale gray, banded, med to coarsely crystalline	Stewiacke Borax	2024-08-12	Peter Giles and Paul Durling	1922			0.001												0	0	0	0	0	0	0	0	0	0	0	0	0	0	0
02BMARI13	this work	C-711171	Nova Scotia	45.155	-63.3206	SB-1-1983.5	OB	Brined Core	Windsor Group	halite, clear, with anhydrite interbeds	Stewiacke Borax	2024-08-12	Peter Giles and Paul Durling	1983.5		0.01		0.003074	0.00906	0.027007	0.000243	0.010299	0.000478	0.000258	0.033889	1e-06	0.000172	3.6627
02BMARI13	this work	C-711171	Nova Scotia	45.155	-63.3206	SB-1-1983.5	OB	Brined Core	Windsor Group	halite, clear, with anhydrite interbeds	Stewiacke Borax	2024-08-12	Peter Giles and Paul Durling	1983.5			0.001												0	0	0	0	0	0	0	0	0	0	0	0	0	0	0
02BMARI14	this work	C-711175	Nova Scotia	45.155	-63.3206	SB-1-2060	OB	Brined Core	Windsor Group	halite, fine to med crystalline, gray-brown	Stewiacke Borax	2024-08-12	Peter Giles and Paul Durling	2060		0.01		0.006663	0.029198	0.02387	4.5e-05	0.013439	0.000471	3.2e-05	0.478553	0	0.001841	3.56862
02BMARI14	this work	C-711175	Nova Scotia	45.155	-63.3206	SB-1-2060	OB	Brined Core	Windsor Group	halite, fine to med crystalline, gray-brown	Stewiacke Borax	2024-08-12	Peter Giles and Paul Durling	2060			0.001												0	0	0	0	0	0	0	0	0	0	0	0	0	0	0
02BMARI15	this work	C-711182	Nova Scotia	45.155	-63.3206	SB-1-2200.0	OB	Brined Core	Windsor Group	halite, clear, translucent, coarsely crystalline, very pure	Stewiacke Borax	2024-08-12	Peter Giles and Paul Durling	2200		0.01		0.006023	0.002315	0.126665	0.000195	0.004787	0.000473	0.000244	1.1632	0	0.002634	2.62066
02BMARI15	this work	C-711182	Nova Scotia	45.155	-63.3206	SB-1-2200.0	OB	Brined Core	Windsor Group	halite, clear, translucent, coarsely crystalline, very pure	Stewiacke Borax	2024-08-12	Peter Giles and Paul Durling	2200			0.001												0	0	0	0	0	0	0	0	0	0	0	0	0	0	0
02BMARI16	this work	C-711185	Nova Scotia	45.155	-63.3206	SB-1-2258.4	OB	Brined Core	Windsor Group	dark impure halite, fine to med crystalline	Stewiacke Borax	2024-08-12	Peter Giles and Paul Durling	2258.4		0.01		0.001616	0.028143	0.023977	6.3e-05	0.0136	0.000326	7.1e-05	0.000609	0	0.000257	3.75799
02BMARI16	this work	C-711185	Nova Scotia	45.155	-63.3206	SB-1-2258.4	OB	Brined Core	Windsor Group	dark impure halite, fine to med crystalline	Stewiacke Borax	2024-08-12	Peter Giles and Paul Durling	2258.4			0.001												0	0	0	0	0	0	0	0	0	0	0	0	0	0	0
02BMARI17	this work	C-711188	Nova Scotia	45.155	-63.3206	SB-1-2320.0	OB	Brined Core	Windsor Group	halite, clean, coarsely crystalline	Stewiacke Borax	2024-08-12	Peter Giles and Paul Durling	2320		0.01		0.006023	0.041566	0.004786	0.000409	0.014154	0.000216	3e-06	0.296191	0	0.001216	3.72485
02BMARI17	this work	C-711188	Nova Scotia	45.155	-63.3206	SB-1-2320.0	OB	Brined Core	Windsor Group	halite, clean, coarsely crystalline	Stewiacke Borax	2024-08-12	Peter Giles and Paul Durling	2320			0.001												0	0	0	0	0	0	0	0	0	0	0	0	0	0	0
02BMARI18	this work	C-711192	Nova Scotia	45.155	-63.3206	SB-1-2400.0	OB	Brined Core	Windsor Group	halite, clean, coarsely crystalline	Stewiacke Borax	2024-08-12	Peter Giles and Paul Durling	2400		0.01		0.00543	0.047628	0.008659	0.000651	0.022621	0.000252	0.000248	0.195562	0.005959	0.000998	3.87734
02BMARI18	this work	C-711192	Nova Scotia	45.155	-63.3206	SB-1-2400.0	OB	Brined Core	Windsor Group	halite, clean, coarsely crystalline	Stewiacke Borax	2024-08-12	Peter Giles and Paul Durling	2400			0.001												0	0	0	0	0	0	0	0	0	0	0	0	0	0	0
02BMARI19	this work	C-711194	Nova Scotia	45.155	-63.3206	SB-1-2430.0	OB	Brined Core	Windsor Group	halite, clean, coarsely crystalline	Stewiacke Borax	2024-08-12	Peter Giles and Paul Durling	2430		0.01		0.005312	0.041379	0.005376	0.000429	0.003117	0.000393	4.1e-05	0.062993	0	0.000494	4.05705
02BMARI19	this work	C-711194	Nova Scotia	45.155	-63.3206	SB-1-2430.0	OB	Brined Core	Windsor Group	halite, clean, coarsely crystalline	Stewiacke Borax	2024-08-12	Peter Giles and Paul Durling	2430			0.001												0	0	0	0	0	0	0	0	0	0	0	0	0	0	0
02BMARI20	this work	C-711198	Nova Scotia	45.155	-63.3206	SB-1-2470.1	OB	Brined Core	Windsor Group	halite, clear to white, coarsely crystalline, very pure	Stewiacke Borax	2024-08-12	Peter Giles and Paul Durling	2470.1		0.01		0.001616	0.011213	0.001607	0.000196	0.002391	0.0009	0.000454	0.121286	0	0.000524	3.62739
02BMARI20	this work	C-711198	Nova Scotia	45.155	-63.3206	SB-1-2470.1	OB	Brined Core	Windsor Group	halite, clear to white, coarsely crystalline, very pure	Stewiacke Borax	2024-08-12	Peter Giles and Paul Durling	2470.1			0.001												0	0	0	0	0	0	0	0	0	0	0	0	0	0	0
02BMARI21	this work	C-711203	Nova Scotia	45.8672	-60.9231	CM2-452.00	OB	Brined Core	Windsor Group	clear schistose halite	Chevron-Irving Malagawatch#2	2024-08-13	Peter Giles and Paul Durling	452		0.01		0.01681	0.011221	0.018019	0.000103	0.014579	0.000113	3e-06	8.72305	0	0.000106	4.14483
02BMARI21	this work	C-711203	Nova Scotia	45.8672	-60.9231	CM2-452.00	OB	Brined Core	Windsor Group	clear schistose halite	Chevron-Irving Malagawatch#2	2024-08-13	Peter Giles and Paul Durling	452			0.001												0	0	0	0	0	0	0	0	0	0	0	0	0	0	0
02BMARI22	this work	C-711206	Nova Scotia	45.8672	-60.9231	CM2-462.11	OB	Brined Core	Windsor Group	deep orange halite-sylvite mixture, coarsely crystalline	Chevron-Irving Malagawatch#2	2024-08-13	Peter Giles and Paul Durling	462.11		0.01		0.00623	0.097715	0.029336	0.000111	0.034044	0.000342	0.000141	0.000356	1e-06	3.3e-05	3.16359
02BMARI22	this work	C-711206	Nova Scotia	45.8672	-60.9231	CM2-462.11	OB	Brined Core	Windsor Group	deep orange halite-sylvite mixture, coarsely crystalline	Chevron-Irving Malagawatch#2	2024-08-13	Peter Giles and Paul Durling	462.11			0.001												0	0	0	0	0	0	0	0	0	0	0	0	0	0	0
02BMARI23	this work	C-711209	Nova Scotia	45.8672	-60.9231	CM2-466.23	OB	Brined Core	Windsor Group	halite/sylvite(trace); with blue halite	Chevron-Irving Malagawatch#2	2024-08-13	Peter Giles and Paul Durling	466.23		0.01		0.004768	2.62454	0.018361	4.6e-05	0.011727	0.000312	4.2e-05	0.008381	1e-06	0.000299	2.15687
02BMARI23	this work	C-711209	Nova Scotia	45.8672	-60.9231	CM2-466.23	OB	Brined Core	Windsor Group	halite/sylvite(trace); with blue halite	Chevron-Irving Malagawatch#2	2024-08-13	Peter Giles and Paul Durling	466.23			0.001												0	0	0	0	0	0	0	0	0	0	0	0	0	0	0
02BMARI24	this work	C-711214	Nova Scotia	45.8672	-60.9231	CM2-490.52	OB	Brined Core	Windsor Group	clear halite + sylvite, est 16% K2O on the log	Chevron-Irving Malagawatch#2	2024-08-13	Peter Giles and Paul Durling	490.52		0.01		0.003074	1.49188	0.003234	0.000409	0.010729	8e-05	5e-06	0.043095	0	3.4e-05	2.97347
02BMARI24	this work	C-711214	Nova Scotia	45.8672	-60.9231	CM2-490.52	OB	Brined Core	Windsor Group	clear halite + sylvite, est 16% K2O on the log	Chevron-Irving Malagawatch#2	2024-08-13	Peter Giles and Paul Durling	490.52			0.001												0	0	0	0	0	0	0	0	0	0	0	0	0	0	0
02BMARI25	this work	C-711219	Nova Scotia	45.8672	-60.9231	CM2-513.32	OB	Brined Core	Windsor Group	mixed carnallite, sylvite. Halite, high-grade potash zone	Chevron-Irving Malagawatch#2	2024-08-13	Peter Giles and Paul Durling	513.32		0.01		0.002395	2.52858	0.027567	5.2e-05	0.028658	0.000308	6e-06	0.00461	1e-06	0.000148	2.01413
02BMARI25	this work	C-711219	Nova Scotia	45.8672	-60.9231	CM2-513.32	OB	Brined Core	Windsor Group	mixed carnallite, sylvite. Halite, high-grade potash zone	Chevron-Irving Malagawatch#2	2024-08-13	Peter Giles and Paul Durling	513.32			0.001												0	0	0	0	0	0	0	0	0	0	0	0	0	0	0
02BMARI26	this work	C-711221	Nova Scotia	45.8672	-60.9231	CM2-515.95	OB	Brined Core	Windsor Group	halite/sylvite mix, minor carnallite; part of high-grade potash zone	Chevron-Irving Malagawatch#2	2024-08-13	Peter Giles and Paul Durling	515.95		0.01		0.00543	2.91093	0.021834	1.5e-05	0.016348	0.000515	4e-05	0.002368	0	0.00026	2.27113
02BMARI26	this work	C-711221	Nova Scotia	45.8672	-60.9231	CM2-515.95	OB	Brined Core	Windsor Group	halite/sylvite mix, minor carnallite; part of high-grade potash zone	Chevron-Irving Malagawatch#2	2024-08-13	Peter Giles and Paul Durling	515.95			0.001												0	0	0	0	0	0	0	0	0	0	0	0	0	0	0
02BMARI27	this work	C-711225	Nova Scotia	45.8672	-60.9231	CM2-529.96	OB	Brined Core	Windsor Group	halite, clear, coasely crystalline, trace sylvite	Chevron-Irving Malagawatch#2	2024-08-13	Peter Giles and Paul Durling	529.96		0.01		-0.004406	0.100286	0.017196	2.9e-05	-0.002675	-0.000588	-3.3e-05	0.006253	1e-06	-0.000249	3.58376
02BMARI27	this work	C-711225	Nova Scotia	45.8672	-60.9231	CM2-529.96	OB	Brined Core	Windsor Group	halite, clear, coasely crystalline, trace sylvite	Chevron-Irving Malagawatch#2	2024-08-13	Peter Giles and Paul Durling	529.96			0.001												0	0	0	0	0	0	0	0	0	0	0	0	0	0	0
02BMARI28	this work	C-711039	New Brunswick	45.578206N	65.545728W	IMC#3 Core 4/box1 2696'	OB	Brined Core	Cassidy Lake Formation	Clean coarsely crystalline halite	IMC # 3	27-08-2024	Pavel Kabanov	821.741	N/A	0.01		0.000461	0.005165	0.225761	0.000848	0.300146	0.000143	0.000147	5.96818	0	1.3e-05	4.32871
02BMARI28	this work	C-711039	New Brunswick	45.578206N	65.545728W	IMC#3 Core 4/box1 2696'	OB	Brined Core	Cassidy Lake Formation	Clean coarsely crystalline halite	IMC # 3	27-08-2024	Pavel Kabanov	821.741	N/A		0.001												0.008	0	0	0.000666667	0	0	0	0	0	0	0	0	0	0	0
02BMARI29	this work	C-711043	New Brunswick	45.578206N	65.545728W	IMC#3 Core 6/box1 2816'	OB	Brined Core	Cassidy Lake Formation	Clean coarsely crystalline halite	IMC # 3	27-08-2024	Pavel Kabanov	858.317	N/A	0.01		0.001644	0.014882	0.00348	0.00042	0.010027	0.000144	6e-06	0.002007	0	0.000211	3.74455
02BMARI29	this work	C-711043	New Brunswick	45.578206N	65.545728W	IMC#3 Core 6/box1 2816'	OB	Brined Core	Cassidy Lake Formation	Clean coarsely crystalline halite	IMC # 3	27-08-2024	Pavel Kabanov	858.317	N/A		0.001												0	0	0	0	0	0	0	0	0	0	0	0	0	0	0
02BMARI30	this work	C-711045	New Brunswick	45.578206N	65.545728W	IMC#3 Core 8/box7 2980'	OB	Brined Core	Cassidy Lake Formation	Clean coarsely crystalline halite	IMC # 3	27-08-2024	Pavel Kabanov	908.304	N/A	0.01		0.018445	0.006487	0.015937	0.000221	0.003421	0.000799	1e-06	4.42344	0.00072	0.000147	3.95848
02BMARI30	this work	C-711045	New Brunswick	45.578206N	65.545728W	IMC#3 Core 8/box7 2980'	OB	Brined Core	Cassidy Lake Formation	Clean coarsely crystalline halite	IMC # 3	27-08-2024	Pavel Kabanov	908.304	N/A		0.001												0	0.007	0.001	0.003	0	0	0	0	0	0	0	0	0	0	0
02BMARI31	this work	C-711047	New Brunswick	45.578206N	65.545728W	IMC#3 Core 10/box1 3041'	OB	Brined Core	Cassidy Lake Formation	clean halite	IMC # 3	27-08-2024	Pavel Kabanov	926.897	N/A	0.01		0.001727	0.005305	0.017171	0.00016	0.020558	9.2e-05	0	1.03388	0	2.4e-05	4.2187
02BMARI31	this work	C-711047	New Brunswick	45.578206N	65.545728W	IMC#3 Core 10/box1 3041'	OB	Brined Core	Cassidy Lake Formation	clean halite	IMC # 3	27-08-2024	Pavel Kabanov	926.897	N/A		0.001												0.008	0	0	0.000333333	0	0	0	0	0	0	0	0	0	0	0
02BMARI32	this work	C-711054	New Brunswick	45.578206N	65.545728W	IMC#3 Core 11/box1 3101'	OB	Brined Core	Cassidy Lake Formation	clean halite	IMC # 3	27-08-2024	Pavel Kabanov	945.185	N/A	0.01		0.016298	0.011109	0.218499	0.000958	0.295635	1.6e-05	0.00015	37.5708	0	0.000488	3.78068
02BMARI32	this work	C-711054	New Brunswick	45.578206N	65.545728W	IMC#3 Core 11/box1 3101'	OB	Brined Core	Cassidy Lake Formation	clean halite	IMC # 3	27-08-2024	Pavel Kabanov	945.185	N/A		0.001												0.008	0	0	0	0	0	0	0	0	0	0	0	0	0	0
02BMARI33	this work	C-711056	New Brunswick	45.578206N	65.545728W	IMC#3 Core 17/box1 3408'	OB	Brined Core	Cassidy Lake Formation	pink clean salt	IMC # 3	27-08-2024	Pavel Kabanov	1038.76	N/A	0.01		0.001902	0.007416	0.223321	0.000895	0.298226	0.000188	0.000149	22.558	0	0.000266	4.0805
02BMARI33	this work	C-711056	New Brunswick	45.578206N	65.545728W	IMC#3 Core 17/box1 3408'	OB	Brined Core	Cassidy Lake Formation	pink clean salt	IMC # 3	27-08-2024	Pavel Kabanov	1038.76	N/A		0.001												0.008	0	0	0.000333333	0	0	0	0	0	0	0	0	0	0	0
02BMARI34	this work	C-711058	New Brunswick	45.578206N	65.545728W	IMC#3 Core 18/box1 3468'	OB	Brined Core	Cassidy Lake Formation	pink salt with bluish grey clay patches	IMC # 3	27-08-2024	Pavel Kabanov	1057.05	N/A	0.01		0.008038	0.006763	0.224522	0.000985	0.294494	0.000221	0.000148	4.78995	0	1.1e-05	3.87371
02BMARI34	this work	C-711058	New Brunswick	45.578206N	65.545728W	IMC#3 Core 18/box1 3468'	OB	Brined Core	Cassidy Lake Formation	pink salt with bluish grey clay patches	IMC # 3	27-08-2024	Pavel Kabanov	1057.05	N/A		0.001												0.008	0	0	0	0	0	0	0	0	0	0	0	0	0	0
02BMARI35	this work	C-711059	New Brunswick	45.578206N	65.545728W	IMC#3 Core 21/box1 3648'	OB	Brined Core	Cassidy Lake Formation	pink salt with rare bluish grey clay patches	IMC # 3	27-08-2024	Pavel Kabanov	1111.91	N/A	0.01		0.017578	0.005871	0.22205	0.000905	0.291545	0.000101	0.000149	3.42205	6.5e-05	1.3e-05	3.95759
02BMARI35	this work	C-711059	New Brunswick	45.578206N	65.545728W	IMC#3 Core 21/box1 3648'	OB	Brined Core	Cassidy Lake Formation	pink salt with rare bluish grey clay patches	IMC # 3	27-08-2024	Pavel Kabanov	1111.91	N/A		0.001												0.008	0	0	0	0	0	0	0	0	0	0	0	0	0	0
02BMARI36	this work	C-711060	New Brunswick	45.578206N	65.545728W	IMC#3 Core 24/box1 3828'	OB	Brined Core	Cassidy Lake Formation	pale pink clean halite	IMC # 3	27-08-2024	Pavel Kabanov	1166.77	N/A	0.01		0.007538	0.00077	0.041609	2.6e-05	0.000789	0.000224	0.002559	0.015615	0.08066	2.8e-05	4.21382
02BMARI36	this work	C-711060	New Brunswick	45.578206N	65.545728W	IMC#3 Core 24/box1 3828'	OB	Brined Core	Cassidy Lake Formation	pale pink clean halite	IMC # 3	27-08-2024	Pavel Kabanov	1166.77	N/A		0.001												0.008	0	0	0	0	0	0	0	0	0	0	0	0	0	0
02BMARI37	this work	C-711061	New Brunswick	45.578206N	65.545728W	IMC#3 Core 26/box1 3948'	OB	Brined Core	Cassidy Lake Formation	halite with trace clay partings	IMC # 3	27-08-2024	Pavel Kabanov	1203.35	N/A	0.01		0.022617	0.004067	0.226512	0.000895	0.276032	0.000271	0.000147	7.14126	0	1.7e-05	3.89359
02BMARI37	this work	C-711061	New Brunswick	45.578206N	65.545728W	IMC#3 Core 26/box1 3948'	OB	Brined Core	Cassidy Lake Formation	halite with trace clay partings	IMC # 3	27-08-2024	Pavel Kabanov	1203.35	N/A		0.001												0.008	0	0	0	0	0	0	0	0	0	0	0	0	0	0
02BMARI38	this work	C-711062	New Brunswick	45.578206N	65.545728W	IMC#3 Core 27/box1 4008'	OB	Brined Core	Cassidy Lake Formation	pale pink clean halite	IMC # 3	27-08-2024	Pavel Kabanov	1221.64	N/A	0.01		0.016261	0.006836	0.222141	0.000882	0.294811	0.000117	0.000147	6.87612	0	7.3e-05	4.04157
02BMARI38	this work	C-711062	New Brunswick	45.578206N	65.545728W	IMC#3 Core 27/box1 4008'	OB	Brined Core	Cassidy Lake Formation	pale pink clean halite	IMC # 3	27-08-2024	Pavel Kabanov	1221.64	N/A		0.001												0.008	0	0	0	0	0	0	0	0	0	0	0	0	0	0
02BMARI39	this work	C-711063	New Brunswick	45.578206N	65.545728W	IMC#3 Core 29/box1 4128'	OB	Brined Core	Cassidy Lake Formation	pale pink halite with rare clay partings	IMC # 3	27-08-2024	Pavel Kabanov	1258.21	N/A	0.01		0.03481	0.008502	0.22611	0.001078	0.313482	0.000873	0.000148	14.0028	0	0.00018	4.03197
02BMARI39	this work	C-711063	New Brunswick	45.578206N	65.545728W	IMC#3 Core 29/box1 4128'	OB	Brined Core	Cassidy Lake Formation	pale pink halite with rare clay partings	IMC # 3	27-08-2024	Pavel Kabanov	1258.21	N/A		0.001												0.001	0.006	0	0.002	0	0	0	0	0	0	0	0	0	0	0.001
02BMARI40	this work	C-711064	New Brunswick	45.578206N	65.545728W	IMC#3 Core 31/box1 4251'	OB	Brined Core	Cassidy Lake Formation	halite with trace clay partings	IMC # 3	27-08-2024	Pavel Kabanov	1295.7	N/A	0.01		0.024128	0.004994	0.222471	0.000869	0.307126	0.000197	0.000149	4.87811	0	6e-06	3.8637
02BMARI40	this work	C-711064	New Brunswick	45.578206N	65.545728W	IMC#3 Core 31/box1 4251'	OB	Brined Core	Cassidy Lake Formation	halite with trace clay partings	IMC # 3	27-08-2024	Pavel Kabanov	1295.7	N/A		0.001												0.007	0	0	0	0	0	0	0	0	0	0	0	0	0	0
02BMARI41	this work	C-711065	New Brunswick	45.578206N	65.545728W	IMC#3 Core 32/box1 4308'	OB	Brined Core	Cassidy Lake Formation	halite with trace clay partings	IMC # 3	27-08-2024	Pavel Kabanov	1313.08	N/A	0.01		0.022874	0.007554	0.21941	0.000953	0.29918	0.000932	0.000149	10.163	0.000679	0.000161	4.15487
02BMARI41	this work	C-711065	New Brunswick	45.578206N	65.545728W	IMC#3 Core 32/box1 4308'	OB	Brined Core	Cassidy Lake Formation	halite with trace clay partings	IMC # 3	27-08-2024	Pavel Kabanov	1313.08	N/A		0.001												0.002	0.005	0	0.00166667	0	0	0	0	0	0.001	0	0	0	0	0.001
02BMARI42	this work	C-711025	New Brunswick	45.569762N	65.608263W	IMC#4 90/1	OB	Brined Core	Cassidy Lake Formation	pure halite	IMC # 4	27-08-2024	Pavel Kabanov	559.308	N/A	0.01		0.010713	0.001394	0.032469	6.8e-05	0.001933	0.000129	0.00079	0.156906	1e-06	0.000937	3.67075
02BMARI42	this work	C-711025	New Brunswick	45.569762N	65.608263W	IMC#4 90/1	OB	Brined Core	Cassidy Lake Formation	pure halite	IMC # 4	27-08-2024	Pavel Kabanov	559.308	N/A		0.001												0.008	0.001	0	0	0	0	0	0	0	0	0	0	0	0	0
02BMARI43	this work	C-711027	New Brunswick	45.569762N	65.608263W	IMC#4 91/1	OB	Brined Core	Cassidy Lake Formation	dark halite qwith trace impurities	IMC # 4	27-08-2024	Pavel Kabanov	566.318	N/A	0.01		0.01049	0.002955	0.032461	8.6e-05	0.001082	0.000163	0.00179	0.003033	0.006662	4.3e-05	4.02198
02BMARI43	this work	C-711027	New Brunswick	45.569762N	65.608263W	IMC#4 91/1	OB	Brined Core	Cassidy Lake Formation	dark halite qwith trace impurities	IMC # 4	27-08-2024	Pavel Kabanov	566.318	N/A		0.001												0.006	0.002	0	0.001	0	0	0	0	0.0005	0	0	0	0	0	0
02BMARI44	this work	C-711030	New Brunswick	45.569762N	65.608263W	IMC#4 92/2	OB	Brined Core	Cassidy Lake Formation	pure halite	IMC # 4	27-08-2024	Pavel Kabanov	575.158	N/A	0.01		0.013505	0.002709	0.026507	0.000176	0.001706	9.5e-05	0.002106	0.097846	0.123397	0.000637	3.79525
02BMARI44	this work	C-711030	New Brunswick	45.569762N	65.608263W	IMC#4 92/2	OB	Brined Core	Cassidy Lake Formation	pure halite	IMC # 4	27-08-2024	Pavel Kabanov	575.158	N/A		0.001												0.006	0.002	0.003	0.00233333	0.002	0.003	0.00283333	0.003	0.003	0.003	0.003	0.003	0.003	0.003	0.0185
02BMARI45	this work	C-711031	New Brunswick	45.569762N	65.608263W	IMC#4 93/1	OB	Brined Core	Cassidy Lake Formation	pinkish halite	IMC # 4	27-08-2024	Pavel Kabanov	576.438	N/A	0.01		0.005367	0.012279	0.015063	4e-05	0.009254	0.001002	1e-06	11.0149	0.005674	0.000301	3.84935
02BMARI45	this work	C-711031	New Brunswick	45.569762N	65.608263W	IMC#4 93/1	OB	Brined Core	Cassidy Lake Formation	pinkish halite	IMC # 4	27-08-2024	Pavel Kabanov	576.438	N/A		0.001												0.003	0.01	0.001	0.005	0.001	0	0.000333333	0	0	0.001	0	0	0	0	0
03BMARI1	this work	C-711349	Newfoundland & Labrador	48.3144	-58.574	PF-1 877.2 m	OB	Brined Core	Basal Halite mb. of Woodville Fm.	clear medium crystalline halite with trace anhydrite	Pronto PF-1	2024-12-02	Pavel Kabanov	877.2	N/A	0.01		0.012722	0.012488	0.000293	0.011545	0.00057	0.070554	8e-06	0.331427	0	0.001424	3.26747
03BMARI1	this work	C-711349	Newfoundland & Labrador	48.3144	-58.574	PF-1 877.2 m	OB	Brined Core	Basal Halite mb. of Woodville Fm.	clear medium crystalline halite with trace anhydrite	Pronto PF-1	2024-12-02	Pavel Kabanov	877.2	N/A		0.001												0	0	0	0	0	0	0	0	0	0	0	0	0	0	0
03BMARI2	this work	C-711350	Newfoundland & Labrador	48.3144	-58.574	PF-1 849.92 m	OB	Brined Core	Basal Halite mb. of Woodville Fm.	clear halite with minor (5-10%) anhydrite rolls	Pronto PF-1	2024-12-02	Pavel Kabanov	849.92	N/A	0.01		0.004516	0.017486	0.000128	0.008856	0.000433	0.070407	1.1e-05	0.25187	0	0.000735	3.52564
03BMARI2	this work	C-711350	Newfoundland & Labrador	48.3144	-58.574	PF-1 849.92 m	OB	Brined Core	Basal Halite mb. of Woodville Fm.	clear halite with minor (5-10%) anhydrite rolls	Pronto PF-1	2024-12-02	Pavel Kabanov	849.92	N/A		0.001												0	0	0	0	0	0	0	0	0	0	0	0	0	0	0
03BMARI3	this work	C-711351	Newfoundland & Labrador	48.3144	-58.574	PF-1 824.4 m	OB	Brined Core	Basal Halite mb. of Woodville Fm.	pure clear halite with trace anhydrite	Pronto PF-1	2024-12-02	Pavel Kabanov	824.4	N/A	0.01		0.011101	0.043041	6.4e-05	0.011009	0.000367	0.064504	1.3e-05	0.163625	0	0.00049	3.4809
03BMARI3	this work	C-711351	Newfoundland & Labrador	48.3144	-58.574	PF-1 824.4 m	OB	Brined Core	Basal Halite mb. of Woodville Fm.	pure clear halite with trace anhydrite	Pronto PF-1	2024-12-02	Pavel Kabanov	824.4	N/A		0.001												1.174	14.134	8.51	1.582	1.823	2.494	0.631	4.27	0.579	0.141	0.011	2.899	1.148	0.001	0.008
03BMARI4	this work	C-711352	Newfoundland & Labrador	48.3144	-58.574	PF-1 798.10 m	OB	Brined Core	Basal Halite mb. of Woodville Fm.	clear halite with rare (about 1-2%) anhydrite rolls	Pronto PF-1	2024-12-02	Pavel Kabanov	798.1	N/A	0.01		0.013047	0.019652	0.000353	0.0118	0.000421	0.057385	1.1e-05	0.138615	0	0.000355	3.68325
03BMARI4	this work	C-711352	Newfoundland & Labrador	48.3144	-58.574	PF-1 798.10 m	OB	Brined Core	Basal Halite mb. of Woodville Fm.	clear halite with rare (about 1-2%) anhydrite rolls	Pronto PF-1	2024-12-02	Pavel Kabanov	798.1	N/A		0.001												1.287	34.748	10.879	2.712	0.585	2.017	0.369	4.605	0.413	2.26	0.075	2.368	0.399	0.011	0.014
03BMARI5	this work	C-711353	Newfoundland & Labrador	48.3144	-58.574	PF-1 751.96 m	OB	Brined Core	Basal Halite mb. of Woodville Fm.	clear halite with trace anhydrite	Pronto PF-1	2024-12-02	Pavel Kabanov	751.96	N/A	0.01		0.011025	0.067693	0.000257	0.01166	0.000486	0.062889	9e-06	0.657945	0	0.001567	2.70441
03BMARI5	this work	C-711353	Newfoundland & Labrador	48.3144	-58.574	PF-1 751.96 m	OB	Brined Core	Basal Halite mb. of Woodville Fm.	clear halite with trace anhydrite	Pronto PF-1	2024-12-02	Pavel Kabanov	751.96	N/A		0.001												2.4	23.317	5.088	7.935	0.911	0.445	0.073	7.115	1.727	0.467	0.225	3.893	1.132	0.018	0.022
03BMARI6	this work	C-711354	Newfoundland & Labrador	48.309	-58.588	LR98-1 381.45 m	OB	Brined Core	Upper Halite mb. of Woodville Fm.	dull pink to dark grey halite, medium crystalline (0.2-1 cm), with coaly, shaly and silty partings	LR98-1	2024-12-02	Pavel Kabanov	381.45	N/A	0.01		0.002643	0.031824	0.000206	0.026878	3e-06	0.009508	3e-06	0.015981	0	9.8e-05	3.50969
03BMARI6	this work	C-711354	Newfoundland & Labrador	48.309	-58.588	LR98-1 381.45 m	OB	Brined Core	Upper Halite mb. of Woodville Fm.	dull pink to dark grey halite, medium crystalline (0.2-1 cm), with coaly, shaly and silty partings	LR98-1	2024-12-02	Pavel Kabanov	381.45	N/A		0.001												0.978	30.432	9.979	3.73	4.467	0.159	0.63	3.267	0.858	0.619	0.486	3.065	0.162	0.016	0.061
03BMARI7	this work	C-711355	Newfoundland & Labrador	48.309	-58.588	LR98-1 390.22 m	OB	Brined Core	Upper Halite mb. of Woodville Fm.	think-bedded pink halite with argillaceous partings, interbedded with dark grey marl	LR98-1	2024-12-02	Pavel Kabanov	390.22	N/A	0.01		0.009046	0.03164	0.000398	0.009283	0.000418	0.083813	1.4e-05	0.051363	0	0.000253	3.4767
03BMARI7	this work	C-711355	Newfoundland & Labrador	48.309	-58.588	LR98-1 390.22 m	OB	Brined Core	Upper Halite mb. of Woodville Fm.	think-bedded pink halite with argillaceous partings, interbedded with dark grey marl	LR98-1	2024-12-02	Pavel Kabanov	390.22	N/A		0.001												0.005	14.32	4.762	26.415	3.294	0.967	0.577	1.983	0.538	0.258	0.523	10.773	0.61	0.047	0.009
03BMARI8	this work	C-711356	Newfoundland & Labrador	48.309	-58.588	LR98-1 668.90 m	OB	Brined Core	Middle/Basal Halite contact of Woodville Fm.	Top of basal halite: brownish "durty" halite with dark grey sooty clay partings; maybe with trace sylvite	LR98-1	2024-12-02	Pavel Kabanov	668.9	N/A	0.01		0.006984	0.02724	0.000141	0.009837	0.0004	0.066045	8e-06	0.257585	0	0.000788	3.3541
03BMARI8	this work	C-711356	Newfoundland & Labrador	48.309	-58.588	LR98-1 668.90 m	OB	Brined Core	Middle/Basal Halite contact of Woodville Fm.	Top of basal halite: brownish "durty" halite with dark grey sooty clay partings; maybe with trace sylvite	LR98-1	2024-12-02	Pavel Kabanov	668.9	N/A		0.001												1.723	22.147	5.121	16.284	6.631	0.366	0.307	3.182	0.4	1.028	0.338	10.674	0.198	0.034	0.005
03BMARI9	this work	C-711357	Newfoundland & Labrador	48.309	-58.588	LR98-1 642.1 m	OB	Brined Core	Middle Halite mb. of Woodville Fm.	Carnallitite: mottled red-grey; halite-dominated patches are colorless, with thin grey shale partings	LR98-1	2024-12-02	Pavel Kabanov	642.1	N/A	0.01		0.006861	0.206157	3e-05	0.009533	0.000548	0.081025	1.3e-05	0.043274	0	0.000131	3.33471
03BMARI9	this work	C-711357	Newfoundland & Labrador	48.309	-58.588	LR98-1 642.1 m	OB	Brined Core	Middle Halite mb. of Woodville Fm.	Carnallitite: mottled red-grey; halite-dominated patches are colorless, with thin grey shale partings	LR98-1	2024-12-02	Pavel Kabanov	642.1	N/A		0.001												1.127	2.062	6.06	4.312	4.881	0.615	1.395	2.263	0.573	0.946	0.049	6.573	0.492	0.006	0.005
03BMARI10	this work	C-711358	Newfoundland & Labrador	48.309	-58.588	LR98-1 639.91 m	OB	Brined Core	Middle Halite mb. of Woodville Fm.	Halite: medium to dark brownish grety due to plenty of dark colored inclusions - sooty material?	LR98-1	2024-12-02	Pavel Kabanov	639.91	N/A	0.01		0.002633	0.049224	0.000287	0.009363	8.2e-05	0.011748	2e-06	0.025546	0	6.1e-05	3.88697
03BMARI10	this work	C-711358	Newfoundland & Labrador	48.309	-58.588	LR98-1 639.91 m	OB	Brined Core	Middle Halite mb. of Woodville Fm.	Halite: medium to dark brownish grety due to plenty of dark colored inclusions - sooty material?	LR98-1	2024-12-02	Pavel Kabanov	639.91	N/A		0.001												0.754	26.179	8.442	6.449	0.242	0.806	2.446	1.424	0.207	1.673	0.725	2.389	1.799	0.03	0.042
03BMARI11	this work	C-711359	Newfoundland & Labrador	48.309	-58.588	LR98-1 617.90 m	OB	Brined Core	Middle Halite mb. of Woodville Fm.	Pink medium crystalline halite; clean variety in a thick dirty carnallitie-halite interval.	LR98-1	2024-12-02	Pavel Kabanov	617.9	N/A	0.01		0.003141	0.034221	0.000595	0.012278	6.7e-05	0.009207	3e-06	0.03139	0	4.8e-05	3.60664
03BMARI11	this work	C-711359	Newfoundland & Labrador	48.309	-58.588	LR98-1 617.90 m	OB	Brined Core	Middle Halite mb. of Woodville Fm.	Pink medium crystalline halite; clean variety in a thick dirty carnallitie-halite interval.	LR98-1	2024-12-02	Pavel Kabanov	617.9	N/A		0.001												0.031	45.423	19.028	3.2	0.844	0.375	0.805	2.492	1.316	0.422	0.502	7.76	0.169	0.023	0.031
03BMARI12	this work	C-711360	Newfoundland & Labrador	48.309	-58.588	LR98-1 675.97 m	OB	Brined Core	Basal Halite mb. of Woodville Fm.	Grey, medium crystalline halite. Looks pure. Trace anhydrite partings.	LR98-1	2024-12-02	Pavel Kabanov	675.97	N/A	0.01		0.006028	0.028523	0.000244	0.011542	3.9e-05	0.025571	1e-06	0.150515	0	0.000691	3.60566
03BMARI12	this work	C-711360	Newfoundland & Labrador	48.309	-58.588	LR98-1 675.97 m	OB	Brined Core	Basal Halite mb. of Woodville Fm.	Grey, medium crystalline halite. Looks pure. Trace anhydrite partings.	LR98-1	2024-12-02	Pavel Kabanov	675.97	N/A		0.001												1.224	44.966	8.218	15.199	0.387	1.354	0.197	0.039	1.674	2.228	2.492	4.077	0.928	0.078	0.058
03BMARI13	this work	C-711361	Newfoundland & Labrador	48.309	-58.588	LR98-1 682.75 m	OB	Brined Core	Basal Halite mb. of Woodville Fm.	Grey, medium crystalline halite.Trace anhydrite partings.	LR98-1	2024-12-02	Pavel Kabanov	682.75	N/A	0.01		0.001621	0.009494	0.000313	0.010127	3.4e-05	0.017916	2e-06	0.23451	0	0.001054	3.27941
03BMARI13	this work	C-711361	Newfoundland & Labrador	48.309	-58.588	LR98-1 682.75 m	OB	Brined Core	Basal Halite mb. of Woodville Fm.	Grey, medium crystalline halite.Trace anhydrite partings.	LR98-1	2024-12-02	Pavel Kabanov	682.75	N/A		0.001												1.306	22.913	7.036	17.12	0.724	2.191	0.45	1.234	1.6	1.8	2.088	4.616	7.282	0.066	0.021
03BMARI14	this work	C-711362	Newfoundland & Labrador	48.309	-58.588	LR98-1 601.62 m	OB	Brined Core	Middle Halite mb. of Woodville Fm.	Pinkish, medium crystalline halite; cleaner variety on an interval of "dirty" pinkish and dark grey halites with argillaceous partings.	LR98-1	2024-12-02	Pavel Kabanov	601.62	N/A	0.01		0.001778	0.018143	0.000178	0.012295	0.000111	0.007427	1e-06	0.014406	0.00137	1.5e-05	3.70858
03BMARI14	this work	C-711362	Newfoundland & Labrador	48.309	-58.588	LR98-1 601.62 m	OB	Brined Core	Middle Halite mb. of Woodville Fm.	Pinkish, medium crystalline halite; cleaner variety on an interval of "dirty" pinkish and dark grey halites with argillaceous partings.	LR98-1	2024-12-02	Pavel Kabanov	601.62	N/A		0.001												2.399	27.068	9.565	12.552	0.493	1.39	1.19	1.36	2.378	0.104	0.215	7.829	8.694	0.056	0.031
03BMARI15	this work	C-711363	Newfoundland & Labrador	48.309	-58.588	LR98-1 512.08 m	OB	Brined Core	Middle Halite mb. of Woodville Fm.	dark brownish grey, "dirty" halite with plenty of argillaceous-carbonate partings	LR98-1	2024-12-02	Pavel Kabanov	512.08	N/A	0.01		3.3e-05	0.022834	0.000337	0.018359	7.3e-05	0.031034	3e-06	0.049775	0	0.000228	3.5373
03BMARI15	this work	C-711363	Newfoundland & Labrador	48.309	-58.588	LR98-1 512.08 m	OB	Brined Core	Middle Halite mb. of Woodville Fm.	dark brownish grey, "dirty" halite with plenty of argillaceous-carbonate partings	LR98-1	2024-12-02	Pavel Kabanov	512.08	N/A		0.001												0.72	29.271	21.677	13.539	3.156	1.344	1.112	10.606	2.094	2.525	3.477	12.268	6.163	0.103	0.007
03BMARI16	this work	C-711364	Newfoundland & Labrador	48.309	-58.588	LR98-1 505.20 m	OB	Brined Core	Middle Halite mb. of Woodville Fm.	pink halite with minor argillaceous partings; larger clasts/broken beds of mudrock in same sample.	LR98-1	2024-12-02	Pavel Kabanov	505.2	N/A	0.01		0.001241	0.018273	0.000134	0.008322	1.7e-05	0.007187	1e-06	0.079734	5.3e-05	0.000447	3.18958
03BMARI16	this work	C-711364	Newfoundland & Labrador	48.309	-58.588	LR98-1 505.20 m	OB	Brined Core	Middle Halite mb. of Woodville Fm.	pink halite with minor argillaceous partings; larger clasts/broken beds of mudrock in same sample.	LR98-1	2024-12-02	Pavel Kabanov	505.2	N/A		0.001												3.635	12.25	20.897	19.042	0.351	1.155	1.229	1.788	0.719	2.251	2.118	3.458	0.785	0.058	0.03
03BMARI17	this work	C-711365	Newfoundland & Labrador	48.309	-58.588	LR98-1 552.21 m	OB	Brined Core	Woodville Fm	halite: telloiwish, coarsely crystallune, with trace dark inclusions	LR98-1	2024-12-02	Pavel Kabanov	552.21	N/A	0.01		0.003202	0.010272	0.000206	0.025944	3.9e-05	0.009307	4e-06	0.025759	0	5.3e-05	3.58641
03BMARI17	this work	C-711365	Newfoundland & Labrador	48.309	-58.588	LR98-1 552.21 m	OB	Brined Core	Woodville Fm	halite: telloiwish, coarsely crystallune, with trace dark inclusions	LR98-1	2024-12-02	Pavel Kabanov	552.21	N/A		0.001												4.587	38.057	32.797	1.968	3.151	2.183	1.268	0.927	3.457	2.126	1.67	2.777	6.909	0.121	0.024
03BMARI18	this work	C-711366	Newfoundland & Labrador	48.309	-58.588	LR98-1 554.75 m	OB	Brined Core	Woodville Fm	halite: impure, yellowish to dark, with minor partings	LR98-1	2024-12-02	Pavel Kabanov	554.75	N/A	0.01		0.002833	0.009839	0.000146	0.014736	3.3e-05	0.020322	1e-06	0.03841	0	0.0001	3.50214
03BMARI18	this work	C-711366	Newfoundland & Labrador	48.309	-58.588	LR98-1 554.75 m	OB	Brined Core	Woodville Fm	halite: impure, yellowish to dark, with minor partings	LR98-1	2024-12-02	Pavel Kabanov	554.75	N/A		0.001												3.614	33.702	29.209	7.837	0.833	1.264	3.425	0.231	4.071	3.163	3.102	2.037	1.618	0.104	0.015

## Sheet: Michigan
UniqueID	Source	GSC curation C#	Province/Territory	Latitude	Longitude	Sample	SampleCode	SampleType	Analysis	Unit	Lithology	WellName	MD(m)	DilutionFactor	Detection Limit (mg/L)	Detection Limit (ug/L)	Al(mg/L)	K(mg/L)	Ba(mg/L)	Li(mg/L)	Mn(mg/L)	Si(mg/L)	Fe(mg/L)	Ca(mg/L)	Mg(mg/L)	Sr(mg/L)	Na(mg/L)	La(ug/L)	Ce(ug/L)	Pr(ug/L)	Nd(ug/L)	Sm(ug/L)	Eu(ug/L)	Gd(ug/L)	Tb(ug/L)	Dy(ug/L)	Y(ug/L)	Ho(ug/L)	Er(ug/L)	Tm(ug/L)	Yb(ug/L)	Lu(ug/L)
01BMICH1	this work	C-711917	Ontario	43.7389	-81.6955	89-102-V 2.74m(1)	OB	Brined Core	ICP-OES, ICP-MS	Salina	Salt	89-102-V	2.74	N/A	0.01		0.025828	0.000135	0.02123	9.5e-05	0.002571	6.1e-05	0.001684	0.254456	0.083219	0.001582	3.72238
01BMICH1	this work	C-711917	Ontario	43.7389	-81.6955	89-102-V 2.74m(1)	OB	Brined Core	ICP-OES, ICP-MS	Salina	Salt	89-102-V	2.74	N/A		0.001												1.679	37.174	11.191	9.622	6.847	1.481	1.174	1.395	2.078	0.169	0.074	7.033	2.559	0.013	0.008
01BMICH2	this work	C-711919	Ontario	43.7389	-81.6955	89-102-V 11.49m(3)	OB	Brined Core	ICP-OES, ICP-MS	Salina	Salt	89-102-V	11.49	N/A	0.01		0.018764	0.001095	0.038842	0.000217	0.004991	0.000106	0.002188	0.042951	1e-06	0.001934	4.03499
01BMICH2	this work	C-711919	Ontario	43.7389	-81.6955	89-102-V 11.49m(3)	OB	Brined Core	ICP-OES, ICP-MS	Salina	Salt	89-102-V	11.49	N/A		0.001												0.787	44.509	5.397	9.119	2.409	1.282	0.614	0.242	0.417	1.118	0.613	3.871	7.927	0.014	0.031
01BMICH3	this work	C-711920	Ontario	43.7389	-81.6955	89-102-V 17.85m(5)	OB	Brined Core	ICP-OES, ICP-MS	Salina	Salt	89-102-V	17.85	N/A	0.01		0.011302	0.002146	0.022522	0.000305	0.004888	0.000117	0.00216	0.236946	1e-06	0.075015	1.81999
01BMICH3	this work	C-711920	Ontario	43.7389	-81.6955	89-102-V 17.85m(5)	OB	Brined Core	ICP-OES, ICP-MS	Salina	Salt	89-102-V	17.85	N/A		0.001												0.007	0	0.001	0.000666667	0.001	0.001	0.001	0.001	0.001	0.001	0.001	0.001	0.001	0.001	0.013
02BMICH1	this work	C-675352	Ontario	42.293	-83.0847	MTO X11-5 Gold 306.98m (99)	OB	Brined Core	ICP-OES, ICP-MS	Salina	Salt and Anhydrite	MTO X11-5, SANDWICH WEST - -	306.98	N/A	0.01		0.005414	0.004946	2.7e-05	0.042176	3.1e-05	0.00187	1e-06	0.003139	0	4.9e-05	3.67613
02BMICH1	this work	C-675352	Ontario	42.293	-83.0847	MTO X11-5 Gold 306.98m (99)	OB	Brined Core	ICP-OES, ICP-MS	Salina	Salt and Anhydrite	MTO X11-5, SANDWICH WEST - -	306.98	N/A		0.001												0.538	37.537	22.692	4.938	2.283	1.812	0.115	11.469	0.431	0.897	0.689	11.513	7.664	0.055	0.014
02BMICH2	this work	C-675355	Ontario	42.293	-83.0847	MTO X11-5 Gold 309.00m (100)	OB	Brined Core	ICP-OES, ICP-MS	Salina	Salt and Anhydrite	MTO X11-5, SANDWICH WEST - -	309	N/A	0.01		0.00088	0.047311	0.000367	0.020041	2.3e-05	0.016544	3e-06	0.166864	0.000549	0.001362	3.48166
02BMICH2	this work	C-675355	Ontario	42.293	-83.0847	MTO X11-5 Gold 309.00m (100)	OB	Brined Core	ICP-OES, ICP-MS	Salina	Salt and Anhydrite	MTO X11-5, SANDWICH WEST - -	309	N/A		0.001												3.233	54.839	19.264	6.192	2.831	0.638	0.057	0.731	4.573	2.75	2.907	2.554	7.663	0.128	0.006
02BMICH3	this work	C-675360	Ontario	42.293	-83.0847	MTO X11-5 Gold 335.20m (109)	OB	Brined Core	ICP-OES, ICP-MS	Salina	Salt and Anhydrite	MTO X11-5, SANDWICH WEST - -	335.2	N/A	0.01		0.003667	0.019182	0.00123	0.040631	1.7e-05	0.004725	0	0.41518	0.021332	0.003536	2.83906
02BMICH3	this work	C-675360	Ontario	42.293	-83.0847	MTO X11-5 Gold 335.20m (109)	OB	Brined Core	ICP-OES, ICP-MS	Salina	Salt and Anhydrite	MTO X11-5, SANDWICH WEST - -	335.2	N/A		0.001												0.424	39.216	4.133	2.889	0.608	1.366	0.719	9.793	1.424	0.052	1.024	6.529	8.753	0.057	0.031
02BMICH4	this work	C-675361	Ontario	42.293	-83.0847	MTO X11-5 Gold 339.63m (111)	OB	Brined Core	ICP-OES, ICP-MS	Salina	Salt and Anhydrite	MTO X11-5, SANDWICH WEST - -	339.63	N/A	0.01		0.000658	0.003073	0.000457	0.019551	6.5e-05	0.020683	1e-06	0.557548	0	0.003914	2.38881
02BMICH4	this work	C-675361	Ontario	42.293	-83.0847	MTO X11-5 Gold 339.63m (111)	OB	Brined Core	ICP-OES, ICP-MS	Salina	Salt and Anhydrite	MTO X11-5, SANDWICH WEST - -	339.63	N/A		0.001												0.424	39.216	4.133	2.889	0.608	1.366	0.719	9.793	1.424	0.052	1.024	6.529	8.753	0.057	0.031
02BMICH5	this work	C-675362	Ontario	42.293	-83.0847	MTO X11-5 Gold 348.95m (116)	OB	Brined Core	ICP-OES, ICP-MS	Salina	Salt and Anhydrite	MTO X11-5, SANDWICH WEST - -	348.95	N/A	0.01		0.001522	0.007783	4.7e-05	0.039872	1e-06	0.005188	1e-06	0.466116	6e-05	0.003813	2.59266
02BMICH5	this work	C-675362	Ontario	42.293	-83.0847	MTO X11-5 Gold 348.95m (116)	OB	Brined Core	ICP-OES, ICP-MS	Salina	Salt and Anhydrite	MTO X11-5, SANDWICH WEST - -	348.95	N/A		0.001												2.558	66.207	19.618	5.597	2.983	0.678	2.051	8.611	2.266	2.307	1.527	13.659	1.182	0.031	0.015
02BMICH6	this work	C-675364	Ontario	42.293	-83.0847	MTO X11-5 Gold 382.40m (133)	OB	Brined Core	ICP-OES, ICP-MS	Salina	Salt and Anhydrite	MTO X11-5, SANDWICH WEST - -	382.4	N/A	0.01		0.002584	0.016631	0.000165	0.040445	6.3e-05	0.006932	1e-06	0.980592	0	0.009209	1.29867
02BMICH6	this work	C-675364	Ontario	42.293	-83.0847	MTO X11-5 Gold 382.40m (133)	OB	Brined Core	ICP-OES, ICP-MS	Salina	Salt and Anhydrite	MTO X11-5, SANDWICH WEST - -	382.4	N/A		0.001												2.113	17.238	22.983	10.967	4.148	1.505	0.873	2.722	0.519	0.072	0.336	1.034	6.55	0.02	0.064
02BMICH7	this work	C-675366	Ontario	42.293	-83.0847	MTO X11-5 Gold 395.94m (141)	OB	Brined Core	ICP-OES, ICP-MS	Salina	Salt and Anhydrite	MTO X11-5, SANDWICH WEST - -	395.94	N/A	0.01		0.000949	0.003661	8.2e-05	0.02749	0	0.000833	1e-06	0.006848	0	2.8e-05	3.80884
02BMICH7	this work	C-675366	Ontario	42.293	-83.0847	MTO X11-5 Gold 395.94m (141)	OB	Brined Core	ICP-OES, ICP-MS	Salina	Salt and Anhydrite	MTO X11-5, SANDWICH WEST - -	395.94	N/A		0.001												4.154	27.066	16.013	31.102	2.899	1.012	1.033	9.167	0.829	1.644	0.928	2.551	0.32	0.027	0.004
02BMICH8	this work	C-675369	Ontario	42.293	-83.0847	MTO X11-5 Gold 437.25m (163)	OB	Brined Core	ICP-OES, ICP-MS	Salina	Salt and Anhydrite	MTO X11-5, SANDWICH WEST - -	437.25	N/A	0.01		0.003351	0.005191	0.000182	0.033235	4.2e-05	0.003641	3e-06	0.119963	0.001144	0.00099	3.59104
02BMICH8	this work	C-675369	Ontario	42.293	-83.0847	MTO X11-5 Gold 437.25m (163)	OB	Brined Core	ICP-OES, ICP-MS	Salina	Salt and Anhydrite	MTO X11-5, SANDWICH WEST - -	437.25	N/A		0.001												2.253	25.882	18.141	1.576	0.67	0.917	2.565	1.238	1.554	0.472	1.192	6.39	7.454	0.003	0.01
02BMICH9	this work	C-675372	Ontario	42.293	-83.0847	MTO X11-5 Gold 447.32m (168)	OB	Brined Core	ICP-OES, ICP-MS	Salina	Salt and Anhydrite	MTO X11-5, SANDWICH WEST - -	447.32	N/A	0.01		0.001514	0.009088	2.4e-05	0.037848	3.8e-05	0.00548	1e-06	0.045765	0	6.6e-05	3.75797
02BMICH9	this work	C-675372	Ontario	42.293	-83.0847	MTO X11-5 Gold 447.32m (168)	OB	Brined Core	ICP-OES, ICP-MS	Salina	Salt and Anhydrite	MTO X11-5, SANDWICH WEST - -	447.32	N/A		0.001												2.153	26.382	12.827	25.275	1.294	1.687	2.947	8.803	0.464	0.254	0.853	7.577	7.772	0.002	0.039
02BMICH10	this work	C-675375	Ontario	42.293	-83.0847	MTO X11-5 Gold 457.45m (174)	OB	Brined Core	ICP-OES, ICP-MS	Salina	Salt and Anhydrite	MTO X11-5, SANDWICH WEST - -	457.45	N/A	0.01		0.007821	0.016447	1.5e-05	0.022128	2.6e-05	0.005708	2e-06	0.045363	0	0.00033	3.68347
02BMICH10	this work	C-675375	Ontario	42.293	-83.0847	MTO X11-5 Gold 457.45m (174)	OB	Brined Core	ICP-OES, ICP-MS	Salina	Salt and Anhydrite	MTO X11-5, SANDWICH WEST - -	457.45	N/A		0.001												0.762	70.325	15.602	5.678	2.496	1.659	1.784	8.809	2.426	2.441	1.587	0.702	8.876	0.094	0.044
02BMICH11	this work	C-675378	Ontario	42.293	-83.0847	MTO X11-5 Gold 463.76m (178)	OB	Brined Core	ICP-OES, ICP-MS	Salina	Salt and Anhydrite	MTO X11-5, SANDWICH WEST - -	463.76	N/A	0.01		0.002536	0.00994	7.9e-05	0.024722	4e-05	0.002962	2e-06	0.081525	0	0.000555	3.45478
02BMICH11	this work	C-675378	Ontario	42.293	-83.0847	MTO X11-5 Gold 463.76m (178)	OB	Brined Core	ICP-OES, ICP-MS	Salina	Salt and Anhydrite	MTO X11-5, SANDWICH WEST - -	463.76	N/A		0.001												2.027	16.861	19.113	21.43	2.265	0.761	1.986	10.071	0.893	0.524	0.131	7.153	1.114	0.003	0.021
02BMICH12	this work	C-675380	Ontario	42.293	-83.0847	MTO X11-5 Gold 475.37m (184)	OB	Brined Core	ICP-OES, ICP-MS	Salina	Salt and Anhydrite	MTO X11-5, SANDWICH WEST - -	475.37	N/A	0.01		0.001036	0.006203	6.2e-05	0.028198	4.3e-05	0.002274	3e-06	0.27956	0.000176	0.009019	3.07263
02BMICH12	this work	C-675380	Ontario	42.293	-83.0847	MTO X11-5 Gold 475.37m (184)	OB	Brined Core	ICP-OES, ICP-MS	Salina	Salt and Anhydrite	MTO X11-5, SANDWICH WEST - -	475.37	N/A		0.001												0.199	23.733	8.687	5.802	2.596	0.966	1.473	10.187	1.429	1.183	1.766	6.63	0.632	0.062	0.042

## Sheet: WCSB
UniqueID	Source	UWI	GSC curation C#	Province/Territory	Latitude	Longitude	MapDatum	Sample	SampleCode	SampleType	Analysis	Unit	Lithology	WellName	CollectionDate	Collector	LocationType	From(m)	Map	Quadrant	MD(m)	DatumElevation(m)	DilutionFactor	Detection Limit (mg/L)	Detection Limit (ug/L)	Al(mg/L)	K(mg/L)	Ba(mg/L)	Li(mg/L)	Mn(mg/L)	Si(mg/L)	Fe(mg/L)	Ca(mg/L)	Mg(mg/L)	Sr(mg/L)	Na(mg/L)	La(ug/L)	Ce(ug/L)	Pr(ug/L)	Nd(ug/L)	Sm(ug/L)	Eu(ug/L)	Gd(ug/L)	Tb(ug/L)	Dy(ug/L)	Y(ug/L)	Ho(ug/L)	Er(ug/L)	Tm(ug/L)
04BWCSB1	this work	101092201819W200	C-666590	Saskatchewan	50.5384	-104.531		Victoria Plains 1549.45m	OB	Brined Core		Prairie Evaporite	halite	TransGas Victoria Plains 9-22-18-19W2	2023-02-24	Pavel Kabanov					1549.45		N/A	0.01		0.01998	0.006721	7.5e-05	0.046005	0.000151	0.023489	1e-06	0.027958	0.015638	0.000218	3.83074
04BWCSB1	this work	101092201819W200	C-666590	Saskatchewan	50.5384	-104.531		Victoria Plains 1549.45m	OB	Brined Core		Prairie Evaporite	halite	TransGas Victoria Plains 9-22-18-19W2	2023-02-24	Pavel Kabanov					1549.45		N/A		0.001												2.45	24.697	14.687	2.302	0.998	4.356	1.755	1.671	1.276	0.549	0.065	2.259	8.079
04BWCSB2	this work	101092201819W200	C-666591	Saskatchewan	50.5384	-104.531		Victoria Plains 1550.25m	OB	Brined Core		Prairie Evaporite	halite with marl partings	TransGas Victoria Plains 9-22-18-19W2	2023-02-24	Pavel Kabanov					1550.25		N/A	0.01		0.000961	0.005703	1.8e-05	0.000421	0.002365	8.4e-05	0.000901	0.055013	0.011605	0.000745	2.45156
04BWCSB2	this work	101092201819W200	C-666591	Saskatchewan	50.5384	-104.531		Victoria Plains 1550.25m	OB	Brined Core		Prairie Evaporite	halite with marl partings	TransGas Victoria Plains 9-22-18-19W2	2023-02-24	Pavel Kabanov					1550.25		N/A		0.001												0.008	0	0	0	0	0	0	0	0	0	0	0	0
04BWCSB3	this work	101092201819W200	C-666593	Saskatchewan	50.5384	-104.531		Victoria Plains 1551.5m	OB	Brined Core		Prairie Evaporite	halite	TransGas Victoria Plains 9-22-18-19W2	2023-02-24	Pavel Kabanov					1551.5		N/A	0.01		0.002466	0.013703	1e-06	0.03896	5.6e-05	0.01637	2e-06	0.031925	0.004034	0.000258	3.73066
04BWCSB3	this work	101092201819W200	C-666593	Saskatchewan	50.5384	-104.531		Victoria Plains 1551.5m	OB	Brined Core		Prairie Evaporite	halite	TransGas Victoria Plains 9-22-18-19W2	2023-02-24	Pavel Kabanov					1551.5		N/A		0.001												2.464	11.346	24.702	11.445	1.886	3.675	0.366	1.81	4.289	0.321	0.52	4.911	0.922
04BWCSB4	this work	101092201819W200	C-666599	Saskatchewan	50.5384	-104.531		Victoria Plains 1557.4m	OB	Brined Core		Prairie Evaporite	halite-pink salt	TransGas Victoria Plains 9-22-18-19W2	2023-02-24	Pavel Kabanov					1557.4		N/A	0.01		0.004388	1.14012	4.4e-05	0.043645	6.2e-05	0.00945	2e-06	0.028083	0.006893	0.000143	2.4654
04BWCSB4	this work	101092201819W200	C-666599	Saskatchewan	50.5384	-104.531		Victoria Plains 1557.4m	OB	Brined Core		Prairie Evaporite	halite-pink salt	TransGas Victoria Plains 9-22-18-19W2	2023-02-24	Pavel Kabanov					1557.4		N/A		0.001												0.791	35.306	6.042	7.893	1.013	3.682	1.648	0.651	1.757	0.49	0.765	5.446	1.364
04BWCSB5	this work	101092201819W200	C-666603	Saskatchewan	50.5384	-104.531		Victoria Plains 1560.8m	OB	Brined Core		Prairie Evaporite	halite-pink salt - the top of pink-salt interval	TransGas Victoria Plains 9-22-18-19W2	2023-02-24	Pavel Kabanov					1560.8		N/A	0.01		2.66055	0.007184	0.003776	7.2e-05	0.009092	0.000102	0.000986	0.010456	0.001684	5.1e-05	1.39874
04BWCSB5	this work	101092201819W200	C-666603	Saskatchewan	50.5384	-104.531		Victoria Plains 1560.8m	OB	Brined Core		Prairie Evaporite	halite-pink salt - the top of pink-salt interval	TransGas Victoria Plains 9-22-18-19W2	2023-02-24	Pavel Kabanov					1560.8		N/A		0.001												0.006	0.002	0	0	0	0	0	0	0	0	0	0	0
04BWCSB6	this work	101092201819W200	C-666606	Saskatchewan	50.5384	-104.531		Victoria Plains 1563.8m	OB	Brined Core		Prairie Evaporite	halite-pink salt	TransGas Victoria Plains 9-22-18-19W2	2023-02-24	Pavel Kabanov					1563.8		N/A	0.01		0.002769	2.5883	0.000199	0.043039	3.6e-05	0.003691	3e-06	0.029582	7.4e-05	4.2e-05	1.63012
04BWCSB6	this work	101092201819W200	C-666606	Saskatchewan	50.5384	-104.531		Victoria Plains 1563.8m	OB	Brined Core		Prairie Evaporite	halite-pink salt	TransGas Victoria Plains 9-22-18-19W2	2023-02-24	Pavel Kabanov					1563.8		N/A		0.001												3.733	31.995	25.081	6.151	1.012	3.555	2.503	4.791	1.447	1.189	0.353	3.048	9.32
04BWCSB7	this work	101092201819W200	C-666611	Saskatchewan	50.5384	-104.531		Victoria Plains 1569.43m	OB	Brined Core		Prairie Evaporite	halite	TransGas Victoria Plains 9-22-18-19W2	2023-02-24	Pavel Kabanov					1569.43		N/A	0.01		1.4037	0.003901	0.000124	0.000262	0.009689	5e-05	0.0009	0.001557	0.007275	2.8e-05	2.39777
04BWCSB7	this work	101092201819W200	C-666611	Saskatchewan	50.5384	-104.531		Victoria Plains 1569.43m	OB	Brined Core		Prairie Evaporite	halite	TransGas Victoria Plains 9-22-18-19W2	2023-02-24	Pavel Kabanov					1569.43		N/A		0.001												0.007	0	0	0	0	0	0	0	0	0	0	0	0
04BWCSB8	this work	101092201819W200	C-666612	Saskatchewan	50.5384	-104.531		Victoria Plains 1570.3m	OB	Brined Core		Prairie Evaporite	halite-?carnalline	TransGas Victoria Plains 9-22-18-19W2	2023-02-24	Pavel Kabanov					1570.3		N/A	0.01		2.73058	0.001209	0.001623	0.000944	0.005941	0.000186	0.000397	0.00113	0.002023	4e-06	1.51066
04BWCSB8	this work	101092201819W200	C-666612	Saskatchewan	50.5384	-104.531		Victoria Plains 1570.3m	OB	Brined Core		Prairie Evaporite	halite-?carnalline	TransGas Victoria Plains 9-22-18-19W2	2023-02-24	Pavel Kabanov					1570.3		N/A		0.001												0.007	0	0	0	0	0	0	0	0	0	0	0	0
04BWCSB9	this work	101092201819W200	C-666616	Saskatchewan	50.5384	-104.531		Victoria Plains 1574.68m	OB	Brined Core		Prairie Evaporite	halite with little pink salt	TransGas Victoria Plains 9-22-18-19W2	2023-02-24	Pavel Kabanov					1574.68		N/A	0.01		0.002695	0.046816	2.8e-05	0.037569	6.2e-05	0.011172	2e-06	0.025132	0.009197	0.000175	3.48506
04BWCSB9	this work	101092201819W200	C-666616	Saskatchewan	50.5384	-104.531		Victoria Plains 1574.68m	OB	Brined Core		Prairie Evaporite	halite with little pink salt	TransGas Victoria Plains 9-22-18-19W2	2023-02-24	Pavel Kabanov					1574.68		N/A		0.001												0.069	34.921	14.662	8.717	1.469	4.139	1.286	0.331	1.222	0.232	0.072	1.395	7.437
04BWCSB10	this work	101092201819W200	C-666622	Saskatchewan	50.5384	-104.531		Victoria Plains 1580.6m	OB	Brined Core		Prairie Evaporite	halite-sylvite	TransGas Victoria Plains 9-22-18-19W2	2023-02-24	Pavel Kabanov					1580.6		N/A	0.01		3.72714	0.00127	0.001523	0.001164	0.002859	6.6e-05	0.001042	0.010385	0.000589	7.7e-05	0.841658
04BWCSB10	this work	101092201819W200	C-666622	Saskatchewan	50.5384	-104.531		Victoria Plains 1580.6m	OB	Brined Core		Prairie Evaporite	halite-sylvite	TransGas Victoria Plains 9-22-18-19W2	2023-02-24	Pavel Kabanov					1580.6		N/A		0.001												0.008	0	0	0	0	0	0	0	0	0	0	0	0
04BWCSB11	this work	101092201819W200	C-666624	Saskatchewan	50.5384	-104.531		Victoria Plains 1582.82m	OB	Brined Core		Prairie Evaporite	halite with minor sylvite	TransGas Victoria Plains 9-22-18-19W2	2023-02-24	Pavel Kabanov					1582.82		N/A	0.01		0.317986	0.001061	0.000126	0.000301	0.007594	1e-06	0.000869	0.008943	0.002904	5.1e-05	3.02563
04BWCSB11	this work	101092201819W200	C-666624	Saskatchewan	50.5384	-104.531		Victoria Plains 1582.82m	OB	Brined Core		Prairie Evaporite	halite with minor sylvite	TransGas Victoria Plains 9-22-18-19W2	2023-02-24	Pavel Kabanov					1582.82		N/A		0.001												0.008	0	0	0	0	0	0	0	0	0	0	0	0
04BWCSB12	this work	101092201819W200	C-666636	Saskatchewan	50.5384	-104.531		Victoria Plains 1594.44m	OB	Brined Core		Prairie Evaporite	halite with minor sylvite & carnalline	TransGas Victoria Plains 9-22-18-19W2	2023-02-24	Pavel Kabanov					1594.44		N/A	0.01		0.000185	0.25596	6.5e-05	0.034942	9.4e-05	0.017694	2e-06	0.020742	0.009283	8.7e-05	3.3563
04BWCSB12	this work	101092201819W200	C-666636	Saskatchewan	50.5384	-104.531		Victoria Plains 1594.44m	OB	Brined Core		Prairie Evaporite	halite with minor sylvite & carnalline	TransGas Victoria Plains 9-22-18-19W2	2023-02-24	Pavel Kabanov					1594.44		N/A		0.001												1.818	14.92	8.901	13.01	2.248	4.412	0.707	2.275	2.212	0.263	0.758	4.506	2.028
04BWCSB13	this work	101092201819W200	C-666641	Saskatchewan	50.5384	-104.531		Victoria Plains 1600.07m	OB	Brined Core		Prairie Evaporite	carnallitic halite	TransGas Victoria Plains 9-22-18-19W2	2023-02-24	Pavel Kabanov					1600.07		N/A	0.01		0.004294	0.037606	0.000443	0.040692	3.8e-05	0.012698	1e-06	0.019521	0.049349	0.000112	3.64313
04BWCSB13	this work	101092201819W200	C-666641	Saskatchewan	50.5384	-104.531		Victoria Plains 1600.07m	OB	Brined Core		Prairie Evaporite	carnallitic halite	TransGas Victoria Plains 9-22-18-19W2	2023-02-24	Pavel Kabanov					1600.07		N/A		0.001												0.903	3.314	16.707	8.575	1.772	3.456	0.517	1.462	1.772	0.995	0.767	1.927	8.951
04BWCSB14	this work	101092201819W200	C-666643	Saskatchewan	50.5384	-104.531		Victoria Plains 1602.1m	OB	Brined Core		Prairie Evaporite	carnallitic halite	TransGas Victoria Plains 9-22-18-19W2	2023-02-24	Pavel Kabanov					1602.1		N/A	0.01		0.000442	0.115902	5e-05	0.02333	1.5e-05	0.006701	1e-06	0.015183	0.098464	4.2e-05	3.51844
04BWCSB14	this work	101092201819W200	C-666643	Saskatchewan	50.5384	-104.531		Victoria Plains 1602.1m	OB	Brined Core		Prairie Evaporite	carnallitic halite	TransGas Victoria Plains 9-22-18-19W2	2023-02-24	Pavel Kabanov					1602.1		N/A		0.001												2.442	45.002	15.39	18.661	1.175	4.79	1.709	1.773	1.315	1.593	1.772	7.087	7.11
04BWCSB15	this work	101092201819W200	C-666646	Saskatchewan	50.5384	-104.531		Victoria Plains 1604.96m	OB	Brined Core		Prairie Evaporite	carnallitic halite	TransGas Victoria Plains 9-22-18-19W2	2023-02-24	Pavel Kabanov					1604.96		N/A	0.01		0.002536	0.064406	0.000473	0.018908	0.000182	0.008603	4e-06	0.01642	0.020962	8.6e-05	3.35405
04BWCSB15	this work	101092201819W200	C-666646	Saskatchewan	50.5384	-104.531		Victoria Plains 1604.96m	OB	Brined Core		Prairie Evaporite	carnallitic halite	TransGas Victoria Plains 9-22-18-19W2	2023-02-24	Pavel Kabanov					1604.96		N/A		0.001												0.719	39.742	5.591	8.903	1.264	1.724	1.393	0.134	1.64	1.295	0.194	3.614	8.139
04BWCSB16	this work	101092201819W200	C-666648	Saskatchewan	50.5384	-104.531		Victoria Plains 1606.8m	OB	Brined Core		Prairie Evaporite	halite with minor carnallite	TransGas Victoria Plains 9-22-18-19W2	2023-02-24	Pavel Kabanov					1606.8		N/A	0.01		0.003555	2.3487	6.6e-05	0.031398	2.4e-05	0.014911	1e-06	0.033956	0.049147	0.000158	1.91543
04BWCSB16	this work	101092201819W200	C-666648	Saskatchewan	50.5384	-104.531		Victoria Plains 1606.8m	OB	Brined Core		Prairie Evaporite	halite with minor carnallite	TransGas Victoria Plains 9-22-18-19W2	2023-02-24	Pavel Kabanov					1606.8		N/A		0.001												2.293	12.513	1.485	0.01	0.992	2.836	1.162	1.096	0.73	0.082	2.109	8.448	0.422
04BWCSB17	this work	101092201819W200	C-666652	Saskatchewan	50.5384	-104.531		Victoria Plains 1611m	OB	Brined Core		Prairie Evaporite	gigantocrystalline carnallitic halite	TransGas Victoria Plains 9-22-18-19W2	2023-02-24	Pavel Kabanov					1611		N/A	0.01		0.007035	0.000972	0.000812	0.000143	0.002854	0.000177	0.000816	0.006195	0.066613	4.1e-05	3.59109
04BWCSB17	this work	101092201819W200	C-666652	Saskatchewan	50.5384	-104.531		Victoria Plains 1611m	OB	Brined Core		Prairie Evaporite	gigantocrystalline carnallitic halite	TransGas Victoria Plains 9-22-18-19W2	2023-02-24	Pavel Kabanov					1611		N/A		0.001												0.007	0	0	0	0	0	0	0	0	0	0	0	0
04BWCSB18	this work	101092201819W200	C-666654	Saskatchewan	50.5384	-104.531		Victoria Plains 1613.2m	OB	Brined Core		Prairie Evaporite	gigantocrystalline carnallitic halite	TransGas Victoria Plains 9-22-18-19W2	2023-02-24	Pavel Kabanov					1613.2		N/A	0.01		0.006543	0.002381	0.007287	0.000125	0.003456	0.00116	0.003555	0.000421	0.113787	4.3e-05	3.66903
04BWCSB18	this work	101092201819W200	C-666654	Saskatchewan	50.5384	-104.531		Victoria Plains 1613.2m	OB	Brined Core		Prairie Evaporite	gigantocrystalline carnallitic halite	TransGas Victoria Plains 9-22-18-19W2	2023-02-24	Pavel Kabanov					1613.2		N/A		0.001												0.008	0	0	0	0	0	0	0	0	0	0	0	0
04BWCSB19	this work	101092201819W200	C-666658	Saskatchewan	50.5384	-104.531		Victoria Plains 1617.7m	OB	Brined Core		Prairie Evaporite	gigantocrystalline carnallitic halite	TransGas Victoria Plains 9-22-18-19W2	2023-02-24	Pavel Kabanov					1617.7		N/A	0.01		4.21053	0.000362	0.000627	3.3e-05	6.1e-05	0.000481	0.001249	0.000291	0.127418	3.9e-05	0.05124
04BWCSB19	this work	101092201819W200	C-666658	Saskatchewan	50.5384	-104.531		Victoria Plains 1617.7m	OB	Brined Core		Prairie Evaporite	gigantocrystalline carnallitic halite	TransGas Victoria Plains 9-22-18-19W2	2023-02-24	Pavel Kabanov					1617.7		N/A		0.001												0.008	0	0	0	0	0	0	0	0	0	0	0	0
04BWCSB20	this work	101092201819W200	C-666659	Saskatchewan	50.5384	-104.531		Victoria Plains 1618.83m	OB	Brined Core		Prairie Evaporite	gigantocrystalline halite	TransGas Victoria Plains 9-22-18-19W2	2023-02-24	Pavel Kabanov					1618.83		N/A	0.01		0.024909	0.007541	0.007123	0.00061	0.002625	6.3e-05	0.0041	0.015974	6.1e-05	3e-05	3.84932
04BWCSB20	this work	101092201819W200	C-666659	Saskatchewan	50.5384	-104.531		Victoria Plains 1618.83m	OB	Brined Core		Prairie Evaporite	gigantocrystalline halite	TransGas Victoria Plains 9-22-18-19W2	2023-02-24	Pavel Kabanov					1618.83		N/A		0.001												0.008	0.1655	0	0	0	0	0	0	0	0	0	0	0
04BWCSB21	this work	101092201819W200	C-666661	Saskatchewan	50.5384	-104.531		Victoria Plains 1620.55m	OB	Brined Core		Prairie Evaporite	halite with minor pink salt	TransGas Victoria Plains 9-22-18-19W2	2023-02-24	Pavel Kabanov					1620.55		N/A	0.01		0.023933	0.003132	0.00097	6e-06	0.000895	8.9e-05	0.000831	0.008676	1e-06	4.8e-05	3.56217
04BWCSB21	this work	101092201819W200	C-666661	Saskatchewan	50.5384	-104.531		Victoria Plains 1620.55m	OB	Brined Core		Prairie Evaporite	halite with minor pink salt	TransGas Victoria Plains 9-22-18-19W2	2023-02-24	Pavel Kabanov					1620.55		N/A		0.001												0.007	0	0	0	0	0	0	0	0	0	0	0	0
04BWCSB22	this work	101092201819W200	C-666662	Saskatchewan	50.5384	-104.531		Victoria Plains 1621.4m	OB	Brined Core		Prairie Evaporite	halite with trace pink salt	TransGas Victoria Plains 9-22-18-19W2	2023-02-24	Pavel Kabanov					1621.4		N/A	0.01		0.016295	0.004294	0.009121	0.000155	0.003394	0.000265	0.004211	0.009007	0	5.5e-05	3.81571
04BWCSB22	this work	101092201819W200	C-666662	Saskatchewan	50.5384	-104.531		Victoria Plains 1621.4m	OB	Brined Core		Prairie Evaporite	halite with trace pink salt	TransGas Victoria Plains 9-22-18-19W2	2023-02-24	Pavel Kabanov					1621.4		N/A		0.001												0.008	0.001	0	0.000666667	0	0	0	0	0	0	0	0	0
04BWCSB23	this work	101092201819W200	C-666676	Saskatchewan	50.5384	-104.531		Victoria Plains 1635.8m	OB	Brined Core		Prairie Evaporite	halite	TransGas Victoria Plains 9-22-18-19W2	2023-02-24	Pavel Kabanov					1635.8		N/A	0.01		0.003742	0.001743	4.5e-05	0.000214	2.2e-05	0.000935	4e-06	0.016361	0	1e-05	3.84609
04BWCSB23	this work	101092201819W200	C-666676	Saskatchewan	50.5384	-104.531		Victoria Plains 1635.8m	OB	Brined Core		Prairie Evaporite	halite	TransGas Victoria Plains 9-22-18-19W2	2023-02-24	Pavel Kabanov					1635.8		N/A		0.001												1.833	58.556	19.985	7.636	0.664	2.269	1.92	3.855	2.382	1.315	0.341	2.065	7.424
04BWCSB24	this work	101092201819W200	C-666677	Saskatchewan	50.5384	-104.531		Victoria Plains 1636.6m	OB	Brined Core		Prairie Evaporite	halite with claystone partings and a shale seam	TransGas Victoria Plains 9-22-18-19W2	2023-02-24	Pavel Kabanov					1636.6		N/A	0.01		0.024202	0.004785	0.004032	0.000544	0.005963	5.1e-05	0.000181	0.412586	0.008678	0.001706	2.88455
04BWCSB24	this work	101092201819W200	C-666677	Saskatchewan	50.5384	-104.531		Victoria Plains 1636.6m	OB	Brined Core		Prairie Evaporite	halite with claystone partings and a shale seam	TransGas Victoria Plains 9-22-18-19W2	2023-02-24	Pavel Kabanov					1636.6		N/A		0.001												0.008	0	0	0	0	0	0	0	0	0	0	0	0
04BWCSB25	this work	101092201819W200	C-666680	Saskatchewan	50.5384	-104.531		Victoria Plains 1639.8m	OB	Brined Core		Prairie Evaporite	halite with trace claystone partings	TransGas Victoria Plains 9-22-18-19W2	2023-02-24	Pavel Kabanov					1639.8		N/A	0.01		0.002024	0.002384	0.000287	0.023932	9.6e-05	0.006389	1e-06	0.027586	0	7.6e-05	3.86751
04BWCSB25	this work	101092201819W200	C-666680	Saskatchewan	50.5384	-104.531		Victoria Plains 1639.8m	OB	Brined Core		Prairie Evaporite	halite with trace claystone partings	TransGas Victoria Plains 9-22-18-19W2	2023-02-24	Pavel Kabanov					1639.8		N/A		0.001												0.54	21.809	14.096	5.763	1.979	4.339	0.406	1.858	2.227	0.89	0.783	3.769	7.956
04BWCSB26	this work	101092201819W200	C-666689	Saskatchewan	50.5384	-104.531		Victoria Plains 1648.75m	OB	Brined Core		Prairie Evaporite	halite with trace claystone/dolomite	TransGas Victoria Plains 9-22-18-19W2	2023-02-24	Pavel Kabanov					1648.75		N/A	0.01		0.002566	0.02973	0.000376	0.047295	1.6e-05	0.001411	2e-06	0.017233	0	2.1e-05	3.59677
04BWCSB26	this work	101092201819W200	C-666689	Saskatchewan	50.5384	-104.531		Victoria Plains 1648.75m	OB	Brined Core		Prairie Evaporite	halite with trace claystone/dolomite	TransGas Victoria Plains 9-22-18-19W2	2023-02-24	Pavel Kabanov					1648.75		N/A		0.001												0.3	28.773	19.513	2.092	3.691	1.584	1.658	8.231	0.959	0.751	0.126	3.056	0.304
04BWCSB27	this work	101092201819W200	C-666690	Saskatchewan	50.5384	-104.531		Victoria Plains 1649.6m	OB	Brined Core		Prairie Evaporite	halite	TransGas Victoria Plains 9-22-18-19W2	2023-02-24	Pavel Kabanov					1649.6		N/A	0.01		0.003317	0.002606	0.000877	0.000332	0.000253	0.000468	0.000671	0.001532	0.49739	9.5e-05	4.31878
04BWCSB27	this work	101092201819W200	C-666690	Saskatchewan	50.5384	-104.531		Victoria Plains 1649.6m	OB	Brined Core		Prairie Evaporite	halite	TransGas Victoria Plains 9-22-18-19W2	2023-02-24	Pavel Kabanov					1649.6		N/A		0.001												0	0	0	0	0	0	0	0	0	0	0	0	0
04BWCSB28	this work	101092201819W200	C-666691	Saskatchewan	50.5384	-104.531		Victoria Plains 1650.7m	OB	Brined Core		Prairie Evaporite	halite	TransGas Victoria Plains 9-22-18-19W2	2023-02-24	Pavel Kabanov					1650.7		N/A	0.01		0.000858	0.006457	0.000132	0.022599	6e-05	0.008175	2e-06	0.037769	0	0.000153	3.6675
04BWCSB28	this work	101092201819W200	C-666691	Saskatchewan	50.5384	-104.531		Victoria Plains 1650.7m	OB	Brined Core		Prairie Evaporite	halite	TransGas Victoria Plains 9-22-18-19W2	2023-02-24	Pavel Kabanov					1650.7		N/A		0.001												0.672	24.999	7.584	3.878	2.942	4.046	0.456	6.759	1.347	0.507	0.16	3.656	7.575
04BWCSB29	this work	101092201819W200	C-666696	Saskatchewan	50.5384	-104.531		Victoria Plains 1655.8m	OB	Brined Core		Prairie Evaporite	halite	TransGas Victoria Plains 9-22-18-19W2	2023-02-24	Pavel Kabanov					1655.8		N/A	0.01		0.005234	0.006704	0.000238	0.02986	9.1e-05	0.007463	1e-06	0.011605	0	3.6e-05	4.03241
04BWCSB29	this work	101092201819W200	C-666696	Saskatchewan	50.5384	-104.531		Victoria Plains 1655.8m	OB	Brined Core		Prairie Evaporite	halite	TransGas Victoria Plains 9-22-18-19W2	2023-02-24	Pavel Kabanov					1655.8		N/A		0.001												1.692	19.51	4.122	6.631	0.741	1.479	0.717	1.363	1.256	0.557	0.069	1.765	7.028
04BWCSB30	this work	101092201819W200	C-666718	Saskatchewan	50.5384	-104.531		Victoria Plains 1677m	OB	Brined Core		Prairie Evaporite	anhydrite with halite eyes and ?minor dolomite	TransGas Victoria Plains 9-22-18-19W2	2023-02-24	Pavel Kabanov					1677		N/A	0.01		0.015136	0.005162	0.003361	0.000134	0.004285	7.9e-05	0.000562	1.76702	0	0.008303	0.12979
04BWCSB30	this work	101092201819W200	C-666718	Saskatchewan	50.5384	-104.531		Victoria Plains 1677m	OB	Brined Core		Prairie Evaporite	anhydrite with halite eyes and ?minor dolomite	TransGas Victoria Plains 9-22-18-19W2	2023-02-24	Pavel Kabanov					1677		N/A		0.001												0.008	0	0	0	0	0	0	0	0	0	0	0	0
04BWCSB31	this work	101092201819W200	C-666743	Saskatchewan	50.5384	-104.531		Victoria Plains 1702.4m	OB	Brined Core		Prairie Evaporite	halite	TransGas Victoria Plains 9-22-18-19W2	2023-02-24	Pavel Kabanov					1702.4		N/A	0.01		0.002777	0.007153	0.007246	2e-06	0.004818	3.3e-05	0.004061	0.093142	0	0.000269	3.78299
04BWCSB31	this work	101092201819W200	C-666743	Saskatchewan	50.5384	-104.531		Victoria Plains 1702.4m	OB	Brined Core		Prairie Evaporite	halite	TransGas Victoria Plains 9-22-18-19W2	2023-02-24	Pavel Kabanov					1702.4		N/A		0.001												0.008	0.001	0	0.000666667	0	0	0	0	0	0	0	0	0
04BWCSB32	this work	101092201819W200	C-666750	Saskatchewan	50.5384	-104.531		Victoria Plains 1709.75m	OB	Brined Core		Prairie Evaporite	halite	TransGas Victoria Plains 9-22-18-19W2	2023-02-24	Pavel Kabanov					1709.75		N/A	0.01		0.002409	0.004502	0.001271	2.2e-05	0.004073	4.9e-05	0.000134	0.041274	0.000841	0.000276	3.82112
04BWCSB32	this work	101092201819W200	C-666750	Saskatchewan	50.5384	-104.531		Victoria Plains 1709.75m	OB	Brined Core		Prairie Evaporite	halite	TransGas Victoria Plains 9-22-18-19W2	2023-02-24	Pavel Kabanov					1709.75		N/A		0.001												0.008	0	0	0	0	0	0	0	0	0	0	0	0
04BWCSB33	this work	101092201819W200	C-666751	Saskatchewan	50.5384	-104.531		Victoria Plains 1710.95m	OB	Brined Core		Prairie Evaporite	halite	TransGas Victoria Plains 9-22-18-19W2	2023-02-24	Pavel Kabanov					1710.95		N/A	0.01		0.014069	0.009876	0.006546	0.001135	0.003325	4.5e-05	0.00245	0.040397	0.002387	0.000108	3.88705
04BWCSB33	this work	101092201819W200	C-666751	Saskatchewan	50.5384	-104.531		Victoria Plains 1710.95m	OB	Brined Core		Prairie Evaporite	halite	TransGas Victoria Plains 9-22-18-19W2	2023-02-24	Pavel Kabanov					1710.95		N/A		0.001												0.008	0.001	0	0.000666667	0	0	0	0	0	0	0	0	0
05BWCSB1	this work	100/08-13-057-05W4/00	C-666775	Alberta	53.9364	-110.605		CNRL 8B WD LIND 1131.14m	OB	Brined Core	ICP-OES, ICP-MS	Cold Lake Fm.	gigantocrystalline halite, trace calcareous dolostone-limestone partings	CNRL 8B WD LIND 8-13-57-5	2023-08-09	Pavel Kabanov					1131.14		N/A	0.01		0.013779	0.000435	0.033168	9.5e-05	0.00024	2.8e-05	0.001332	0.009815	0.000297	1.1e-05	3.94439
05BWCSB1	this work	100/08-13-057-05W4/00	C-666775	Alberta	53.9364	-110.605		CNRL 8B WD LIND 1131.14m	OB	Brined Core	ICP-OES, ICP-MS	Cold Lake Fm.	gigantocrystalline halite, trace calcareous dolostone-limestone partings	CNRL 8B WD LIND 8-13-57-5	2023-08-09	Pavel Kabanov					1131.14		N/A		0.001												0.008	0	0	0.000333333	0	0	0	0	0	0	0	0	0
05BWCSB2	this work	100/08-13-057-05W4/00	C-666776	Alberta	53.9364	-110.605		CNRL 8B WD LIND 1132.56m	OB	Brined Core	ICP-OES, ICP-MS	Cold Lake Fm.	gigantocrystalline halite, trace calcareous dolostone-limestone partings	CNRL 8B WD LIND 8-13-57-5	2023-08-09	Pavel Kabanov					1132.56		N/A	0.01		0.000147	0.006648	0.007596	0.000306	0.002945	9.1e-05	0.003327	0.024313	0.000705	2.3e-05	3.97737
05BWCSB2	this work	100/08-13-057-05W4/00	C-666776	Alberta	53.9364	-110.605		CNRL 8B WD LIND 1132.56m	OB	Brined Core	ICP-OES, ICP-MS	Cold Lake Fm.	gigantocrystalline halite, trace calcareous dolostone-limestone partings	CNRL 8B WD LIND 8-13-57-5	2023-08-09	Pavel Kabanov					1132.56		N/A		0.001												0.008	0.001	0	0.000666667	0	0	0	0	0	0	0	0	0
05BWCSB3	this work	100/08-13-057-05W4/00	C-666778	Alberta	53.9364	-110.605		CNRL 8B WD LIND 1133.95m	OB	Brined Core	ICP-OES, ICP-MS	Cold Lake Fm.	gigantocrystalline halite, trace calcareous dolostone-limestone partings	CNRL 8B WD LIND 8-13-57-5	2023-08-09	Pavel Kabanov					1133.95		N/A	0.01		0.017683	0.004178	0.006626	0.000139	0.003488	3.7e-05	0.004287	0.005805	0.008571	5.9e-05	3.69471
05BWCSB3	this work	100/08-13-057-05W4/00	C-666778	Alberta	53.9364	-110.605		CNRL 8B WD LIND 1133.95m	OB	Brined Core	ICP-OES, ICP-MS	Cold Lake Fm.	gigantocrystalline halite, trace calcareous dolostone-limestone partings	CNRL 8B WD LIND 8-13-57-5	2023-08-09	Pavel Kabanov					1133.95		N/A		0.001												0.008	0.001	0	0.000666667	0	0	0	0	0	0	0	0	0
05BWCSB4	this work	100/08-13-057-05W4/00	C-666780	Alberta	53.9364	-110.605		CNRL 8B WD LIND 1157.1m	OB	Brined Core	ICP-OES, ICP-MS	Cold Lake Fm.	gigantocrystalline halite, calcareous dolostone-limestone partings	CNRL 8B WD LIND 8-13-57-5	2023-08-09	Pavel Kabanov					1157.1		N/A	0.01		0.015975	0.006427	0.006976	0.000166	0.003357	7.7e-05	0.004724	0.046351	0	3.7e-05	3.71471
05BWCSB4	this work	100/08-13-057-05W4/00	C-666780	Alberta	53.9364	-110.605		CNRL 8B WD LIND 1157.1m	OB	Brined Core	ICP-OES, ICP-MS	Cold Lake Fm.	gigantocrystalline halite, calcareous dolostone-limestone partings	CNRL 8B WD LIND 8-13-57-5	2023-08-09	Pavel Kabanov					1157.1		N/A		0.001												0.008	0.001	0	0.000333333	0	0	0	0	0	0	0	0	0
05BWCSB5	this work	100/08-13-057-05W4/00	C-666781	Alberta	53.9364	-110.605		CNRL 8B WD LIND 1157.7m	OB	Brined Core	ICP-OES, ICP-MS	Cold Lake Fm.	gigantocrystalline halite	CNRL 8B WD LIND 8-13-57-5	2023-08-09	Pavel Kabanov					1157.7		N/A	0.01		0.027503	0.005193	0.008943	0.00039	0.002481	1.4e-05	0.003628	0.001017	0.003887	7.6e-05	4.04717
05BWCSB5	this work	100/08-13-057-05W4/00	C-666781	Alberta	53.9364	-110.605		CNRL 8B WD LIND 1157.7m	OB	Brined Core	ICP-OES, ICP-MS	Cold Lake Fm.	gigantocrystalline halite	CNRL 8B WD LIND 8-13-57-5	2023-08-09	Pavel Kabanov					1157.7		N/A		0.001												0.008	0.001	0	0.000666667	0	0	0	0	0	0	0	0	0
05BWCSB6	this work	100/08-13-057-05W4/00	C-666783	Alberta	53.9364	-110.605		CNRL 8B WD LIND 1159.08m	OB	Brined Core	ICP-OES, ICP-MS	Cold Lake Fm.	gigantocrystalline halite, calcareous dolostone-limestone partings	CNRL 8B WD LIND 8-13-57-5	2023-08-09	Pavel Kabanov					1159.08		N/A	0.01		0.020089	0.009595	0.007566	0.000419	0.004675	7.4e-05	0.003321	0.058717	0	7e-05	1.96417
05BWCSB6	this work	100/08-13-057-05W4/00	C-666783	Alberta	53.9364	-110.605		CNRL 8B WD LIND 1159.08m	OB	Brined Core	ICP-OES, ICP-MS	Cold Lake Fm.	gigantocrystalline halite, calcareous dolostone-limestone partings	CNRL 8B WD LIND 8-13-57-5	2023-08-09	Pavel Kabanov					1159.08		N/A		0.001												0.008	0.001	0	0	0	0	0	0	0	0	0	0	0
05BWCSB7	this work	100/08-13-057-05W4/00	C-666788	Alberta	53.9364	-110.605		CNRL 8B WD LIND 1162.9m	OB	Brined Core	ICP-OES, ICP-MS	Cold Lake Fm.	mix of calcareous dolostone-limestone and halite	CNRL 8B WD LIND 8-13-57-5	2023-08-09	Pavel Kabanov					1162.9		N/A	0.01		0.006671	0.003013	0.009571	0.000481	0.005661	4.1e-05	0.001824	0.055309	0.000443	7.8e-05	2.4008
05BWCSB7	this work	100/08-13-057-05W4/00	C-666788	Alberta	53.9364	-110.605		CNRL 8B WD LIND 1162.9m	OB	Brined Core	ICP-OES, ICP-MS	Cold Lake Fm.	mix of calcareous dolostone-limestone and halite	CNRL 8B WD LIND 8-13-57-5	2023-08-09	Pavel Kabanov					1162.9		N/A		0.001												0.008	0.001	0	0	0	0	0	0	0	0	0	0	0
05BWCSB8	this work	100/08-13-057-05W4/00	C-666791	Alberta	53.9364	-110.605		CNRL 8B WD LIND 1165.71m	OB	Brined Core	ICP-OES, ICP-MS	Cold Lake Fm.	gigantocrystalline halite	CNRL 8B WD LIND 8-13-57-5	2023-08-09	Pavel Kabanov					1165.71		N/A	0.01		0.015069	0.002492	0.007336	0.000169	0.005504	8.2e-05	0.004135	0.013727	0	1.3e-05	3.78058
05BWCSB8	this work	100/08-13-057-05W4/00	C-666791	Alberta	53.9364	-110.605		CNRL 8B WD LIND 1165.71m	OB	Brined Core	ICP-OES, ICP-MS	Cold Lake Fm.	gigantocrystalline halite	CNRL 8B WD LIND 8-13-57-5	2023-08-09	Pavel Kabanov					1165.71		N/A		0.001												0.008	0.001	0	0	0	0	0	0	0	0	0	0	0
06BWCSB1	this work	NA	C-707463	Saskatchewan	51.9475	-106.094		Stop 1, sample 1 [TMA SURFACE STOP 1, #1]	OB	Hand Sample		Prairie Evaporite	Surface crust, recent(~days or weeks since deposition)	Allan Potash Mine #1, Nutrien Ltd.	2024-05-09	P.Kabanov					surface crust		N/A	0.01		0.003317	0.004077	0.00724	0.000251	0.001594	0.000856	0.000662	0.022672	0.001485	7.6e-05	3.64095
06BWCSB1	this work	NA	C-707463	Saskatchewan	51.9475	-106.094		Stop 1, sample 1 [TMA SURFACE STOP 1, #1]	OB	Hand Sample		Prairie Evaporite	Surface crust, recent(~days or weeks since deposition)	Allan Potash Mine #1, Nutrien Ltd.	2024-05-09	P.Kabanov					surface crust		N/A		0.001												0	0	0	0	0	0	0	0	0	0	0	0.000576146	0
06BWCSB2	this work	NA	C-707924	Saskatchewan	51.9478	-106.094		Stop 2, sample 1 [TMA SURFACE STOP 2, #1]	OB	Hand Sample		Prairie Evaporite	Fresh salt deposit under tailings deposition pipeline	Allan Potash Mine #2, Nutrien Ltd.	2024-05-09	P.Kabanov					surface crust		N/A	0.01		0.001616	0.024646	0.001647	0.000214	0.002079	0.001084	0.000295	0.029919	0.003541	6.4e-05	3.69087
06BWCSB2	this work	NA	C-707924	Saskatchewan	51.9478	-106.094		Stop 2, sample 1 [TMA SURFACE STOP 2, #1]	OB	Hand Sample		Prairie Evaporite	Fresh salt deposit under tailings deposition pipeline	Allan Potash Mine #2, Nutrien Ltd.	2024-05-09	P.Kabanov					surface crust		N/A		0.001												0.000667017	0.000667017	0.000582937	0.000583198	0.00130436	0.00108952	0.000699521	0.000967551	0.00122289	0.000667017	0.00100362	0.00105265	0.000968396
06BWCSB3	this work	NA	C-707926	Saskatchewan	51.9393	-106.093		Stop 3, sample 1 [TMA SURFACE STOP 3, #1]	OB	Hand Sample		Prairie Evaporite	~10 year old deposit; salt crust from the saucepan	Allan Potash Mine #3, Nutrien Ltd.	2024-05-09	P.Kabanov					surface crust		N/A	0.01		0.00543	0.0233	0.002399	4.3e-05	0.001142	0.000792	0.000581	0.023199	0.011983	0.000124	3.20958
06BWCSB3	this work	NA	C-707926	Saskatchewan	51.9393	-106.093		Stop 3, sample 1 [TMA SURFACE STOP 3, #1]	OB	Hand Sample		Prairie Evaporite	~10 year old deposit; salt crust from the saucepan	Allan Potash Mine #3, Nutrien Ltd.	2024-05-09	P.Kabanov					surface crust		N/A		0.001												0.00192496	0.00268381	0.00281853	0.00234973	0.00230083	0.00282064	0.00259471	0.00273457	0.00282088	0.00112979	0.00275535	0.00281071	0.00241514
06BWCSB4	this work	NA	C-707927	Saskatchewan	51.9393	-106.093		Stop 3, sample 2 [TMA SURFACE STOP 3, #2]	OB	Hand Sample		Prairie Evaporite	~10 year old deposit; brown deposit forming ridges between saucepans	Allan Potash Mine #3, Nutrien Ltd.	2024-05-09	P.Kabanov					surface crust		N/A	0.01		0.005312	0.005733	1.2e-05	1.6e-05	0.000317	0.000929	0.00052	0.025083	0.013216	0.000101	2.83967
06BWCSB4	this work	NA	C-707927	Saskatchewan	51.9393	-106.093		Stop 3, sample 2 [TMA SURFACE STOP 3, #2]	OB	Hand Sample		Prairie Evaporite	~10 year old deposit; brown deposit forming ridges between saucepans	Allan Potash Mine #3, Nutrien Ltd.	2024-05-09	P.Kabanov					surface crust		N/A		0.001												0.00265542	0.00379378	0.00422081	0.00458438	0.00564083	0.0051631	0.00406865	0.00429618	0.00422119	0.00189821	0.0036388	0.00366629	0.00330483
06BWCSB5	this work	NA	C-707936	Saskatchewan	51.9414	-106.108		Stop 4, sample 1 [TMA SURFACE STOP 4, #1]	OB	Hand Sample		Prairie Evaporite	Fine Insoluble("clay") at clay slurry tailing, FTMA Sell 1	Allan Potash Mine #4, Nutrien Ltd.	2024-05-09	P.Kabanov					surface crust		N/A	0.01		0.004768	0.849189	0.006182	9.3e-05	0.001766	0.000973	0.000518	0.166878	0.005308	0.000567	0.017416
06BWCSB5	this work	NA	C-707936	Saskatchewan	51.9414	-106.108		Stop 4, sample 1 [TMA SURFACE STOP 4, #1]	OB	Hand Sample		Prairie Evaporite	Fine Insoluble("clay") at clay slurry tailing, FTMA Sell 1	Allan Potash Mine #4, Nutrien Ltd.	2024-05-09	P.Kabanov					surface crust		N/A		0.001												0.000667017	0.000667017	0.00106145	0.00112342	0.00203992	0.00150813	0.00101939	0.00113908	0.0013729	0.000667017	0.00119263	0.00147407	0.00108986
06BWCSB6	this work	NA	C-707937	Saskatchewan	51.9414	-106.108		Stop 4, sample 2 [TMA SURFACE STOP 4, #2]	OB	Hand Sample		Prairie Evaporite	White salt precipitate(crust) at clay slurry tailing, FTMA Sell 1	Allan Potash Mine #4, Nutrien Ltd.	2024-05-09	P.Kabanov					surface crust		N/A	0.01		0.004406	1.99169	0.006098	0.000103	0.002231	0.00092	2.7e-05	0.054528	0.011425	0.000179	1.48522
06BWCSB6	this work	NA	C-707937	Saskatchewan	51.9414	-106.108		Stop 4, sample 2 [TMA SURFACE STOP 4, #2]	OB	Hand Sample		Prairie Evaporite	White salt precipitate(crust) at clay slurry tailing, FTMA Sell 1	Allan Potash Mine #4, Nutrien Ltd.	2024-05-09	P.Kabanov					surface crust		N/A		0.001												0	0	0	0	0	0	0	0	0	0	0	0	0
06BWCSB7	this work	NA	C-707938	Saskatchewan	51.9469	-106.1		Stop 5, sample 2 [TMA SURFACE STOP 5, #2]	OB	Hand Sample		Prairie Evaporite	Benthic salt druses in brine pond outlow	Allan Potash Mine #5, Nutrien Ltd.	2024-05-09	P.Kabanov					surface crust		N/A	0.01		0.006663	5.00802	0.001348	3.9e-05	0.003893	0.000825	0.00041	0.005593	0	0.000165	0.116302
06BWCSB7	this work	NA	C-707938	Saskatchewan	51.9469	-106.1		Stop 5, sample 2 [TMA SURFACE STOP 5, #2]	OB	Hand Sample		Prairie Evaporite	Benthic salt druses in brine pond outlow	Allan Potash Mine #5, Nutrien Ltd.	2024-05-09	P.Kabanov					surface crust		N/A		0.001												0	0	0	0	0	0	0	0	0	0	0	0	0
07BWCSB1	this work	300/E15-672012615/0	C-707895	Northwest Territories	67.2385	-126.309	NAD83	Colville E15 4154'	OB	Brined Core		Saline River Formation	pale pink coarsely crystaline salt with marl or ?anhydrite partings	MOBIL COLVILLE E15	2024-07-24	Pavel Kabanov	Well	385.92	096-M-01	NE	4154	386.8	N/A	0.01		0.007571	0.002981	0.020698	0.000121	0.004801	1.1e-05	0.000145	0.147619	0.084883	0.00112	3.75816
07BWCSB1	this work	300/E15-672012615/0	C-707895	Northwest Territories	67.2385	-126.309	NAD83	Colville E15 4154'	OB	Brined Core		Saline River Formation	pale pink coarsely crystaline salt with marl or ?anhydrite partings	MOBIL COLVILLE E15	2024-07-24	Pavel Kabanov	Well	385.92	096-M-01	NE	4154	386.8	N/A		0.001												0.007	0.001	0.002	0.00133333	0.001	0.001	0.001	0.001	0.001	0.001	0.001	0.001	0
07BWCSB2	this work	300/E15-672012615/0	C-707903	Northwest Territories	67.2385	-126.309	NAD83	Colville E15 4305'	OB	Brined Core		Saline River Formation	greenish grey marl and a vein of bright red salt from anhydritic marl interval, collected from approx. 4304-4306 ft	MOBIL COLVILLE E15	2024-07-24	Pavel Kabanov	Well	399.95	096-M-01	NE	4305	386.8	N/A	0.01		0.001929	0.005124	0.021312	0.000121	0.017218	0.001179	2e-06	55.3493	0.010212	0.003829	0.738381
07BWCSB2	this work	300/E15-672012615/0	C-707903	Northwest Territories	67.2385	-126.309	NAD83	Colville E15 4305'	OB	Brined Core		Saline River Formation	greenish grey marl and a vein of bright red salt from anhydritic marl interval, collected from approx. 4304-4306 ft	MOBIL COLVILLE E15	2024-07-24	Pavel Kabanov	Well	399.95	096-M-01	NE	4305	386.8	N/A		0.001												0.001	0.002	0	0.000666667	0	0	0	0	0	0	0	0	0
07BWCSB3	this work	300/E15-672012615/0	C-707911	Northwest Territories	67.2385	-126.309	NAD83	Colville E15 4372'	OB	Brined Core		Saline River Formation	clean halite with trace marl partings	MOBIL COLVILLE E15	2024-07-24	Pavel Kabanov	Well	406.17	096-M-01	NE	4372	386.8	N/A	0.01		0.010224	0.008974	0.013833	0.000149	0.021781	0.000733	0	8.73817	0.000209	0.000324	4.19498
07BWCSB3	this work	300/E15-672012615/0	C-707911	Northwest Territories	67.2385	-126.309	NAD83	Colville E15 4372'	OB	Brined Core		Saline River Formation	clean halite with trace marl partings	MOBIL COLVILLE E15	2024-07-24	Pavel Kabanov	Well	406.17	096-M-01	NE	4372	386.8	N/A		0.001												0.003	0.001	0	0	0	0	0	0	0	0	0	0	0
07BWCSB4	this work	300/E15-672012615/0	C-707914	Northwest Territories	67.2385	-126.309	NAD83	Colville E15 4426'	OB	Brined Core		Saline River Formation	pink coarsely crystalline salt with trace marl partings	MOBIL COLVILLE E15	2024-07-24	Pavel Kabanov	Well	411.19	096-M-01	NE	4426	386.8	N/A	0.01		0.000545	0.002628	0.028695	0.00013	0.005561	0.000111	0.002114	0.068192	0.110057	0.00086	4.0646
07BWCSB4	this work	300/E15-672012615/0	C-707914	Northwest Territories	67.2385	-126.309	NAD83	Colville E15 4426'	OB	Brined Core		Saline River Formation	pink coarsely crystalline salt with trace marl partings	MOBIL COLVILLE E15	2024-07-24	Pavel Kabanov	Well	411.19	096-M-01	NE	4426	386.8	N/A		0.001												0.008	0.001	0	0.000333333	0	0	0	0	0	0	0	0	0
07BWCSB5	this work	300/E15-672012615/0	C-707916	Northwest Territories	67.2385	-126.309	NAD83	Colville E15 4431'	OB	Brined Core		Saline River Formation	pink coarsely crystalline salt; a selection of cleaner salt peaces with minimum marl partings	MOBIL COLVILLE E15	2024-07-24	Pavel Kabanov	Well	411.65	096-M-01	NE	4431	386.8	N/A	0.01		0.014116	0.002874	0.035863	0.000122	0.00485	7.6e-05	0.002463	0.066844	4.7e-05	0.000519	3.87029
07BWCSB5	this work	300/E15-672012615/0	C-707916	Northwest Territories	67.2385	-126.309	NAD83	Colville E15 4431'	OB	Brined Core		Saline River Formation	pink coarsely crystalline salt; a selection of cleaner salt peaces with minimum marl partings	MOBIL COLVILLE E15	2024-07-24	Pavel Kabanov	Well	411.65	096-M-01	NE	4431	386.8	N/A		0.001												0.008	0.001	0	0.001	0	0	0	0	0	0	0	0	0
07BWCSB6	this work	300/E15-672012615/0	C-707917	Northwest Territories	67.2385	-126.309	NAD83	Colville E15 4443'	OB	Brined Core		Saline River Formation	slightly pinkish coarsely crystalline halite, selected to contain very few partings;	MOBIL COLVILLE E15	2024-07-24	Pavel Kabanov	Well	412.77	096-M-01	NE	4443	386.8	N/A	0.01		0.013205	0.008493	0.015482	6.3e-05	0.010519	0.000766	2e-06	40.0364	0.00041	0.000916	3.92405
07BWCSB6	this work	300/E15-672012615/0	C-707917	Northwest Territories	67.2385	-126.309	NAD83	Colville E15 4443'	OB	Brined Core		Saline River Formation	slightly pinkish coarsely crystalline halite, selected to contain very few partings;	MOBIL COLVILLE E15	2024-07-24	Pavel Kabanov	Well	412.77	096-M-01	NE	4443	386.8	N/A		0.001												0	0.004	0	0.001	0	0	0	0	0	0	0	0	0
07BWCSB7	this work	300/E15-672012615/0	C-707918	Northwest Territories	67.2385	-126.309	NAD83	Colville E15 4455'	OB	Brined Core		Saline River Formation	pinkish salt with trace partings	MOBIL COLVILLE E15	2024-07-24	Pavel Kabanov	Well	413.88	096-M-01	NE	4455	386.8	N/A	0.01		0.012186	0.001107	0.014383	0.000109	0.022801	0.000554	2e-06	17.9675	7.6e-05	0.000668	4.0923
07BWCSB7	this work	300/E15-672012615/0	C-707918	Northwest Territories	67.2385	-126.309	NAD83	Colville E15 4455'	OB	Brined Core		Saline River Formation	pinkish salt with trace partings	MOBIL COLVILLE E15	2024-07-24	Pavel Kabanov	Well	413.88	096-M-01	NE	4455	386.8	N/A		0.001												0.003	0.002	0	0.001	0	0	0	0	0	0	0	0	0
07BWCSB8	this work	300/E15-672012615/0	C-707919	Northwest Territories	67.2385	-126.309	NAD83	Colville E15 4469'	OB	Brined Core		Saline River Formation	bright pink salt with minor marl partings	MOBIL COLVILLE E15	2024-07-24	Pavel Kabanov	Well	415.18	096-M-01	NE	4469	386.8	N/A	0.01		0.010974	0.001078	0.018724	0.000261	0.005004	0.000135	0.002024	0.048975	0.001468	0.001845	4.12218
07BWCSB8	this work	300/E15-672012615/0	C-707919	Northwest Territories	67.2385	-126.309	NAD83	Colville E15 4469'	OB	Brined Core		Saline River Formation	bright pink salt with minor marl partings	MOBIL COLVILLE E15	2024-07-24	Pavel Kabanov	Well	415.18	096-M-01	NE	4469	386.8	N/A		0.001												0.008	0.001	0	0.000666667	0	0	0	0	0	0	0	0	0
07BWCSB9	this work	300/E15-672012615/0	C-707920	Northwest Territories	67.2385	-126.309	NAD83	Colville E15 4496'	OB	Brined Core		Saline River Formation	greenish grey fissile marl	MOBIL COLVILLE E15	2024-07-24	Pavel Kabanov	Well	417.69	096-M-01	NE	4496	386.8	N/A	0.01		0.005998	0.01062	0.018569	2e-06	0.006369	0.001366	0	318.592	0.005501	0.013466	0.25632
07BWCSB9	this work	300/E15-672012615/0	C-707920	Northwest Territories	67.2385	-126.309	NAD83	Colville E15 4496'	OB	Brined Core		Saline River Formation	greenish grey fissile marl	MOBIL COLVILLE E15	2024-07-24	Pavel Kabanov	Well	417.69	096-M-01	NE	4496	386.8	N/A		0.001												0.002	0.003	0	0.001	0	0	0	0	0	0.001	0	0	0
07BWCSB10	this work	300/E15-672012615/0	C-707921	Northwest Territories	67.2385	-126.309	NAD83	Colville E15 4497'	OB	Brined Core		Saline River Formation	Pink salt with marl partings, from the top of salt unit	MOBIL COLVILLE E15	2024-07-24	Pavel Kabanov	Well	417.78	096-M-01	NE	4497	386.8	N/A	0.01		0.004442	0.001122	0.016621	4.7e-05	0.004635	0.000949	3e-06	25.8538	0.000371	0.001251	3.90854
07BWCSB10	this work	300/E15-672012615/0	C-707921	Northwest Territories	67.2385	-126.309	NAD83	Colville E15 4497'	OB	Brined Core		Saline River Formation	Pink salt with marl partings, from the top of salt unit	MOBIL COLVILLE E15	2024-07-24	Pavel Kabanov	Well	417.78	096-M-01	NE	4497	386.8	N/A		0.001												0.001	0.003	0	0.001	0	0	0	0	0	0	0	0	0
07BWCSB11	this work	300/E15-672012615/0	C-707922	Northwest Territories	67.2385	-126.309	NAD83	Colville E15 4503'	OB	Brined Core		Saline River Formation	pink salt from the middle of salt unit	MOBIL COLVILLE E15	2024-07-24	Pavel Kabanov	Well	418.34	096-M-01	NE	4503	386.8	N/A	0.01		0.0027	0.009688	0.014409	3.9e-05	0.012065	0.000858	0	14.6119	8e-06	0.00051	4.14709
07BWCSB11	this work	300/E15-672012615/0	C-707922	Northwest Territories	67.2385	-126.309	NAD83	Colville E15 4503'	OB	Brined Core		Saline River Formation	pink salt from the middle of salt unit	MOBIL COLVILLE E15	2024-07-24	Pavel Kabanov	Well	418.34	096-M-01	NE	4503	386.8	N/A		0.001												0.001	0.009	0.001	0.003	0	0	0	0	0	0	0	0	0
07BWCSB12	this work	300/E15-672012615/0	C-707923	Northwest Territories	67.2385	-126.309	NAD83	Colville E15 4510'	OB	Brined Core		Saline River Formation	pink salt with marl partings, base of salt unit	MOBIL COLVILLE E15	2024-07-24	Pavel Kabanov	Well	418.99	096-M-01	NE	4510	386.8	N/A	0.01		0.015086	0.005021	0.016567	9.6e-05	0.008237	0.000859	1e-06	15.9918	1.2e-05	0.000498	3.91328
07BWCSB12	this work	300/E15-672012615/0	C-707923	Northwest Territories	67.2385	-126.309	NAD83	Colville E15 4510'	OB	Brined Core		Saline River Formation	pink salt with marl partings, base of salt unit	MOBIL COLVILLE E15	2024-07-24	Pavel Kabanov	Well	418.99	096-M-01	NE	4510	386.8	N/A		0.001												0.002	0.003	0	0.001	0	0	0	0	0	0	0	0	0
08BWCSB1	this work	00/02-10-070-04W4/00	C-712767	Alberta	55.0421	-110.522		Fisher2 654.35	OB	Brined Core		Prairie Evaporite Fm	Coarsely crystalline halite and potash salt	CVE FCCL SALT-2 FISHER 2-10-70-4	2025-02-13	P.Kabanov					654.35		N/A	0.01		0.063824	0.010117	0.223128	0.000977	0.297237	9.1e-05	0.000148	3.24951	0.048651	7.2e-05	3.79751
08BWCSB1	this work	00/02-10-070-04W4/00	C-712767	Alberta	55.0421	-110.522		Fisher2 654.35	OB	Brined Core		Prairie Evaporite Fm	Coarsely crystalline halite and potash salt	CVE FCCL SALT-2 FISHER 2-10-70-4	2025-02-13	P.Kabanov					654.35		N/A		0.001												0.007	0.001	0	0	0	0	0	0	0	0	0	0	0
08BWCSB2	this work	00/02-10-070-04W4/00	C-712771	Alberta	55.0421	-110.522		Fisher2 652.30	OB	Brined Core		Prairie Evaporite Fm	Finer crystalline, less translucent halite	CVE FCCL SALT-2 FISHER 2-10-70-4	2025-02-13	P.Kabanov					652.3		N/A	0.01		0.012669	0.006157	0.221795	0.000891	0.296049	0.000209	0.000148	29.2168	0.007219	0.000871	3.75154
08BWCSB2	this work	00/02-10-070-04W4/00	C-712771	Alberta	55.0421	-110.522		Fisher2 652.30	OB	Brined Core		Prairie Evaporite Fm	Finer crystalline, less translucent halite	CVE FCCL SALT-2 FISHER 2-10-70-4	2025-02-13	P.Kabanov					652.3		N/A		0.001												0.008	0	0	0	0	0	0	0	0	0.0025	0	0	0
08BWCSB3	this work	00/02-10-070-04W4/00	C-712773	Alberta	55.0421	-110.522		fisher2 666.4	OB	Brined Core		Prairie Evaporite Fm	halite with trace impurities	CVE FCCL SALT-2 FISHER 2-10-70-4	2025-02-13	P.Kabanov					666.4		N/A	0.01		0.012669	0.006157	0.221795	0.000891	0.296049	0.000209	0.000148	29.2168	0.007219	0.000871	3.75154
08BWCSB3	this work	00/02-10-070-04W4/00	C-712773	Alberta	55.0421	-110.522		fisher2 666.4	OB	Brined Core		Prairie Evaporite Fm	halite with trace impurities	CVE FCCL SALT-2 FISHER 2-10-70-4	2025-02-13	P.Kabanov					666.4		N/A		0.001												0.008	0	0	0.000333333	0	0	0	0	0	0	0	0	0
08BWCSB4	this work	00/02-10-070-04W4/00	C-712777	Alberta	55.0421	-110.522		fisher2 676.85	OB	Brined Core		Prairie Evaporite Fm	pure halite dark band	CVE FCCL SALT-2 FISHER 2-10-70-4	2025-02-13	P.Kabanov					676.85		N/A	0.01		0.012669	0.006157	0.221795	0.000891	0.296049	0.000209	0.000148	29.2168	0.007219	0.000871	3.75154
08BWCSB4	this work	00/02-10-070-04W4/00	C-712777	Alberta	55.0421	-110.522		fisher2 676.85	OB	Brined Core		Prairie Evaporite Fm	pure halite dark band	CVE FCCL SALT-2 FISHER 2-10-70-4	2025-02-13	P.Kabanov					676.85		N/A		0.001												0.008	0	0	0	0	0	0	0	0	0	0	0	0
08BWCSB5	this work	00/02-10-070-04W4/00	C-712780	Alberta	55.0421	-110.522		fisher2 687.70	OB	Brined Core		Prairie Evaporite Fm	pink coarse-crystalline salt	CVE FCCL SALT-2 FISHER 2-10-70-4	2025-02-13	C.Yap					687.7		N/A	0.01		0.006023	0.153496	0.004571	0.000257	0.001881	0.000798	0.000239	0.004039	0.154083	0.000144	3.4419
08BWCSB5	this work	00/02-10-070-04W4/00	C-712780	Alberta	55.0421	-110.522		fisher2 687.70	OB	Brined Core		Prairie Evaporite Fm	pink coarse-crystalline salt	CVE FCCL SALT-2 FISHER 2-10-70-4	2025-02-13	C.Yap					687.7		N/A		0.001												0.008	0	0	0	0	0	0	0	0	0	0	0	0
08BWCSB6	this work	00/02-10-070-04W4/00	C-712784	Alberta	55.0421	-110.522		fisher2 703.5	OB	Brined Core		Prairie Evaporite Fm	coarsely crystalline salt with carnalite	CVE FCCL SALT-2 FISHER 2-10-70-4	2025-02-13	C.Yap					703.5		N/A	0.01		0.006023	0.153496	0.004571	0.000257	0.001881	0.000798	0.000239	0.004039	0.154083	0.000144	3.4419
08BWCSB6	this work	00/02-10-070-04W4/00	C-712784	Alberta	55.0421	-110.522		fisher2 703.5	OB	Brined Core		Prairie Evaporite Fm	coarsely crystalline salt with carnalite	CVE FCCL SALT-2 FISHER 2-10-70-4	2025-02-13	C.Yap					703.5		N/A		0.001												0.00467009	0.00542695	0.00569499	0.00589315	0.00721036	0.00671186	0.00527994	0.00508612	0.00502637	0.00286149	0.00471158	0.00455347	0.00452232
08BWCSB7	this work	00/02-10-070-04W4/00	C-712789	Alberta	55.0421	-110.522		fisher2 719	OB	Brined Core		Prairie Evaporite Fm	clean salt	CVE FCCL SALT-2 FISHER 2-10-70-4	2025-02-13	C.Yap					719		N/A	0.01		0.006023	0.153496	0.004571	0.000257	0.001881	0.000798	0.000239	0.004039	0.154083	0.000144	3.4419
08BWCSB7	this work	00/02-10-070-04W4/00	C-712789	Alberta	55.0421	-110.522		fisher2 719	OB	Brined Core		Prairie Evaporite Fm	clean salt	CVE FCCL SALT-2 FISHER 2-10-70-4	2025-02-13	C.Yap					719		N/A		0.001												0.00467009	0.00542695	0.00569499	0.00589315	0.00721036	0.00671186	0.00527994	0.00508612	0.00502637	0.00286149	0.00471158	0.00455347	0.00452232
08BWCSB8	this work	00/02-10-070-04W4/00	C-712792	Alberta	55.0421	-110.522		fisher2 725.30	OB	Brined Core		Prairie Evaporite Fm	finer to medium crystalline halite	CVE FCCL SALT-2 FISHER 2-10-70-4	2025-02-13	C.Yap					725.3		N/A	0.01		0.006023	0.153496	0.004571	0.000257	0.001881	0.000798	0.000239	0.004039	0.154083	0.000144	3.4419
08BWCSB8	this work	00/02-10-070-04W4/00	C-712792	Alberta	55.0421	-110.522		fisher2 725.30	OB	Brined Core		Prairie Evaporite Fm	finer to medium crystalline halite	CVE FCCL SALT-2 FISHER 2-10-70-4	2025-02-13	C.Yap					725.3		N/A		0.001												0.007	0	0.001	0.000666667	0.001	0.001	0.001	0.001	0.001	0.001	0.001	0.001	0.001
08BWCSB9	this work	00/02-10-070-04W4/00	C-712795	Alberta	55.0421	-110.522		fisher2 730.35	OB	Brined Core		Prairie Evaporite Fm	finer crystalline halite	CVE FCCL SALT-2 FISHER 2-10-70-4	2025-02-13	C.Yap					730.35		N/A	0.01		0.006023	0.153496	0.004571	0.000257	0.001881	0.000798	0.000239	0.004039	0.154083	0.000144	3.4419
08BWCSB9	this work	00/02-10-070-04W4/00	C-712795	Alberta	55.0421	-110.522		fisher2 730.35	OB	Brined Core		Prairie Evaporite Fm	finer crystalline halite	CVE FCCL SALT-2 FISHER 2-10-70-4	2025-02-13	C.Yap					730.35		N/A		0.001												0.007	0.001	0	0	0	0	0	0	0	0	0	0	0
08BWCSB10	this work	00/02-10-070-04W4/00	C-712797	Alberta	55.0421	-110.522		fisher2 733.8	OB	Brined Core		Prairie Evaporite Fm	coarse-crystalline clear/clean halite	CVE FCCL SALT-2 FISHER 2-10-70-4	2025-02-13	C.Yap					733.8		N/A	0.01		0.006023	0.153496	0.004571	0.000257	0.001881	0.000798	0.000239	0.004039	0.154083	0.000144	3.4419
08BWCSB10	this work	00/02-10-070-04W4/00	C-712797	Alberta	55.0421	-110.522		fisher2 733.8	OB	Brined Core		Prairie Evaporite Fm	coarse-crystalline clear/clean halite	CVE FCCL SALT-2 FISHER 2-10-70-4	2025-02-13	C.Yap					733.8		N/A		0.001												0.008	0	0	0	0	0	0	0	0	0.0025	0	0	0
08BWCSB11	this work	00/02-10-070-04W4/00	C-712800	Alberta	55.0421	-110.522		fisher2 745.6	OB	Brined Core		Prairie Evaporite Fm	halite	CVE FCCL SALT-2 FISHER 2-10-70-4	2025-02-13	C.Yap					745.6		N/A	0.01		0.006023	0.153496	0.004571	0.000257	0.001881	0.000798	0.000239	0.004039	0.154083	0.000144	3.4419
08BWCSB11	this work	00/02-10-070-04W4/00	C-712800	Alberta	55.0421	-110.522		fisher2 745.6	OB	Brined Core		Prairie Evaporite Fm	halite	CVE FCCL SALT-2 FISHER 2-10-70-4	2025-02-13	C.Yap					745.6		N/A		0.001												0.008	0	0	0.000333333	0	0	0	0	0	0	0	0	0
08BWCSB12	this work	00/02-10-070-04W4/00	C-712803	Alberta	55.0421	-110.522		fisher2 757.55	OB	Brined Core		Prairie Evaporite Fm	coarsely crystalline clear halite	CVE FCCL SALT-2 FISHER 2-10-70-4	2025-02-13	C.Yap					757.55		N/A	0.01		0.006023	0.153496	0.004571	0.000257	0.001881	0.000798	0.000239	0.004039	0.154083	0.000144	3.4419
08BWCSB12	this work	00/02-10-070-04W4/00	C-712803	Alberta	55.0421	-110.522		fisher2 757.55	OB	Brined Core		Prairie Evaporite Fm	coarsely crystalline clear halite	CVE FCCL SALT-2 FISHER 2-10-70-4	2025-02-13	C.Yap					757.55		N/A		0.001												0.008	0	0	0	0	0	0	0	0	0	0	0	0
08BWCSB13	this work	00/02-10-070-04W4/00	C-712806	Alberta	55.0421	-110.522		fisher2 766.5	OB	Brined Core		Prairie Evaporite Fm	halite with impurities	CVE FCCL SALT-2 FISHER 2-10-70-4	2025-02-13	C.Yap					766.5		N/A	0.01		0.006023	0.153496	0.004571	0.000257	0.001881	0.000798	0.000239	0.004039	0.154083	0.000144	3.4419
08BWCSB13	this work	00/02-10-070-04W4/00	C-712806	Alberta	55.0421	-110.522		fisher2 766.5	OB	Brined Core		Prairie Evaporite Fm	halite with impurities	CVE FCCL SALT-2 FISHER 2-10-70-4	2025-02-13	C.Yap					766.5		N/A		0.001												0.008	0	0	0	0	0	0	0	0	0	0	0	0
08BWCSB14	this work	00/02-10-070-04W4/00	C-712809	Alberta	55.0421	-110.522		fisher2 771.45	OB	Brined Core		Prairie Evaporite Fm	clear clean halite	CVE FCCL SALT-2 FISHER 2-10-70-4	2025-02-13	C.Yap					771.45		N/A	0.01		0.006023	0.153496	0.004571	0.000257	0.001881	0.000798	0.000239	0.004039	0.154083	0.000144	3.4419
08BWCSB14	this work	00/02-10-070-04W4/00	C-712809	Alberta	55.0421	-110.522		fisher2 771.45	OB	Brined Core		Prairie Evaporite Fm	clear clean halite	CVE FCCL SALT-2 FISHER 2-10-70-4	2025-02-13	C.Yap					771.45		N/A		0.001												0.00467009	0.00542695	0.00569499	0.00589315	0.00721036	0.00671186	0.00527994	0.00508612	0.00502637	0.00286149	0.00471158	0.00455347	0.00452232
08BWCSB15	this work	00/02-10-070-04W4/00	C-712815	Alberta	55.0421	-110.522		fisher2 788	OB	Brined Core		Prairie Evaporite Fm	clear pure halite	CVE FCCL SALT-2 FISHER 2-10-70-4	2025-02-13	C.Yap					788		N/A	0.01		0.006023	0.153496	0.004571	0.000257	0.001881	0.000798	0.000239	0.004039	0.154083	0.000144	3.4419
08BWCSB15	this work	00/02-10-070-04W4/00	C-712815	Alberta	55.0421	-110.522		fisher2 788	OB	Brined Core		Prairie Evaporite Fm	clear pure halite	CVE FCCL SALT-2 FISHER 2-10-70-4	2025-02-13	C.Yap					788		N/A		0.001												0.008	0	0	0	0	0	0	0	0	0	0	0	0
09BWCSB1	this work	100072305522W403	C-644540	Alberta	53.7634	-113.156		FT SASK 7-23 1651.65m	OB	Brined Core		Prairie Evaporite Formation	mudrock-sylvite-halite rock	PMC 140 FTSASK 7-23-55-22	2022-11-23	Pavel Kabanov					1651.65		N/A	0.01		0.018291	0.006506	6e-06	0.000575	0.000107	0.012224	6e-06	0.120568	0.023443	0.000529	1.23725
09BWCSB1	this work	100072305522W403	C-644540	Alberta	53.7634	-113.156		FT SASK 7-23 1651.65m	OB	Brined Core		Prairie Evaporite Formation	mudrock-sylvite-halite rock	PMC 140 FTSASK 7-23-55-22	2022-11-23	Pavel Kabanov					1651.65		N/A		0.001												2.458	1.601	10.986	29.688	0.558	2.867	0.176	3.899	1.314	1.823	0.874	14.538	5.466
09BWCSB2	this work	100072305522W403	C-644546	Alberta	53.7634	-113.156		FT SASK 7-23 1656.1m	OB	Brined Core		Prairie Evaporite Formation	Halite	PMC 140 FTSASK 7-23-55-22	2022-11-23	Pavel Kabanov					1656.1		N/A	0.01		0.006938	0.007748	0.000103	0.001759	5.5e-05	0.008363	5e-06	0.019997	0	3.6e-05	3.92691
09BWCSB2	this work	100072305522W403	C-644546	Alberta	53.7634	-113.156		FT SASK 7-23 1656.1m	OB	Brined Core		Prairie Evaporite Formation	Halite	PMC 140 FTSASK 7-23-55-22	2022-11-23	Pavel Kabanov					1656.1		N/A		0.001												2.084	16.228	14.433	6.7	2.238	2.851	1.201	1.716	1.641	1.659	1.388	1.247	5.654
09BWCSB3	this work	100072305522W403	C-644549	Alberta	53.7634	-113.156		FT SASK 7-23 1657.8m	OB	Brined Core		Prairie Evaporite Formation	Halite	PMC 140 FTSASK 7-23-55-22	2022-11-23	Pavel Kabanov					1657.8		N/A	0.01		0.008126	0.019969	0.000344	0.002241	4.6e-05	0.00586	2e-06	0.008819	0	3.8e-05	3.75625
09BWCSB3	this work	100072305522W403	C-644549	Alberta	53.7634	-113.156		FT SASK 7-23 1657.8m	OB	Brined Core		Prairie Evaporite Formation	Halite	PMC 140 FTSASK 7-23-55-22	2022-11-23	Pavel Kabanov					1657.8		N/A		0.001												0.034	18.215	15.608	2.858	2.677	1.337	2.628	1.045	2.58	0.786	0.842	8.342	0.853
09BWCSB4	this work	100072305522W403	C-644553	Alberta	53.7634	-113.156		FT SASK 7-23 1660.2m	OB	Brined Core		Prairie Evaporite Formation	Halite	PMC 140 FTSASK 7-23-55-22	2022-11-23	Pavel Kabanov					1660.2		N/A	0.01		0.013589	0.00609	4.8e-05	0.001011	2.6e-05	0.015472	5e-06	0.074878	0.009613	0.000459	1.97963
09BWCSB4	this work	100072305522W403	C-644553	Alberta	53.7634	-113.156		FT SASK 7-23 1660.2m	OB	Brined Core		Prairie Evaporite Formation	Halite	PMC 140 FTSASK 7-23-55-22	2022-11-23	Pavel Kabanov					1660.2		N/A		0.001												0.785	47.381	12.37	1.371	1.278	1.656	1.716	2.527	2.244	1.431	0.221	4.6	0.831
09BWCSB5	this work	100072305522W403	C-644559	Alberta	53.7634	-113.156		FT SASK 7-23 1663.8m	OB	Brined Core		Prairie Evaporite Formation	Halite	PMC 140 FTSASK 7-23-55-22	2022-11-23	Pavel Kabanov					1663.8		N/A	0.01		0.006291	0.008069	0.000587	0.01148	0.000309	0.060716	1.1e-05	0.034852	0	8.7e-05	3.61457
09BWCSB5	this work	100072305522W403	C-644559	Alberta	53.7634	-113.156		FT SASK 7-23 1663.8m	OB	Brined Core		Prairie Evaporite Formation	Halite	PMC 140 FTSASK 7-23-55-22	2022-11-23	Pavel Kabanov					1663.8		N/A		0.001												3.272	14.773	11.057	0.819	1.518	0.664	1.725	2.925	1.317	0.427	0.45	5.386	7.543
09BWCSB6	this work	100072305522W403	C-644562	Alberta	53.7634	-113.156		FT SASK 7-23 1665.55m	OB	Brined Core		Prairie Evaporite Formation	Halite	PMC 140 FTSASK 7-23-55-22	2022-11-23	Pavel Kabanov					1665.55		N/A	0.01		0.00775	0.004256	0.000344	0.011632	0.000338	0.075778	7e-06	0.138589	0.008601	0.002025	1.55942
09BWCSB6	this work	100072305522W403	C-644562	Alberta	53.7634	-113.156		FT SASK 7-23 1665.55m	OB	Brined Core		Prairie Evaporite Formation	Halite	PMC 140 FTSASK 7-23-55-22	2022-11-23	Pavel Kabanov					1665.55		N/A		0.001												3.457	37.458	15.56	7.475	1.623	1.481	0.72	0.267	0.333	0.379	0.332	3.003	0.051
09BWCSB7	this work	100072305522W403	C-644566	Alberta	53.7634	-113.156		FT SASK 7-23 1668m	OB	Brined Core		Prairie Evaporite Formation	Halite	PMC 140 FTSASK 7-23-55-22	2022-11-23	Pavel Kabanov					1668		N/A	0.01		0.007196	0.009541	0.000471	0.009206	0.000346	0.047238	8e-06	0.033544	0	6.3e-05	3.75089
09BWCSB7	this work	100072305522W403	C-644566	Alberta	53.7634	-113.156		FT SASK 7-23 1668m	OB	Brined Core		Prairie Evaporite Formation	Halite	PMC 140 FTSASK 7-23-55-22	2022-11-23	Pavel Kabanov					1668		N/A		0.001												2.107	74.667	17.406	23.099	1.728	0.798	0.338	0.906	1.154	0.285	1.001	5.933	9.425
09BWCSB8	this work	100072305522W403	C-644574	Alberta	53.7634	-113.156		FT SASK 7-23 1672.9m	OB	Brined Core		Prairie Evaporite Formation	Halite	PMC 140 FTSASK 7-23-55-22	2022-11-23	Pavel Kabanov					1672.9		N/A	0.01		0.007489	0.011458	4.9e-05	0.00109	6.8e-05	0.009553	4e-06	0.009779	0	0.000109	3.73259
09BWCSB8	this work	100072305522W403	C-644574	Alberta	53.7634	-113.156		FT SASK 7-23 1672.9m	OB	Brined Core		Prairie Evaporite Formation	Halite	PMC 140 FTSASK 7-23-55-22	2022-11-23	Pavel Kabanov					1672.9		N/A		0.001												0.225	21.859	8.346	1.745	2.9	1.607	0.287	1.898	1.072	0.371	1.307	6.165	0.441
09BWCSB9	this work	100072305522W403	C-644578	Alberta	53.7634	-113.156		FT SASK 7-23 1675.3m	OB	Brined Core		Prairie Evaporite Formation	Halite	PMC 140 FTSASK 7-23-55-22	2022-11-23	Pavel Kabanov					1675.3		N/A	0.01		0.005601	0.018462	9.8e-05	0.003437	4.6e-05	0.009915	2e-06	0.027042	0	5.7e-05	3.85229
09BWCSB9	this work	100072305522W403	C-644578	Alberta	53.7634	-113.156		FT SASK 7-23 1675.3m	OB	Brined Core		Prairie Evaporite Formation	Halite	PMC 140 FTSASK 7-23-55-22	2022-11-23	Pavel Kabanov					1675.3		N/A		0.001												1.067	5.685	14.617	14.135	3.209	1.83	1.479	0.14	1.892	0.716	0.919	3.459	0.726
09BWCSB10	this work	100072305522W403	C-644591	Alberta	53.7634	-113.156		FT SASK 7-23 1683m	OB	Brined Core		Prairie Evaporite Formation	Claystone	PMC 140 FTSASK 7-23-55-22	2022-11-23	Pavel Kabanov					1683		N/A	0.01		0.013743	0.043219	0.000362	0.012905	0.000387	0.061699	1.2e-05	0.116585	0.000296	0.000809	3.07346
09BWCSB10	this work	100072305522W403	C-644591	Alberta	53.7634	-113.156		FT SASK 7-23 1683m	OB	Brined Core		Prairie Evaporite Formation	Claystone	PMC 140 FTSASK 7-23-55-22	2022-11-23	Pavel Kabanov					1683		N/A		0.001												0.29	20.047	14.257	32.252	0.794	0.489	0.906	2.362	0.814	1.672	0.328	3.887	8.357
09BWCSB11	this work	100072305522W403	C-644598	Alberta	53.7634	-113.156		FT SASK 7-23 1687.2m	OB	Brined Core		Prairie Evaporite Formation	Halite	PMC 140 FTSASK 7-23-55-22	2022-11-23	Pavel Kabanov					1687.2		N/A	0.01		0.004818	0.016661	5.6e-05	0.001735	7.8e-05	0.005384	3e-06	0.018643	0	0.000278	3.62941
09BWCSB11	this work	100072305522W403	C-644598	Alberta	53.7634	-113.156		FT SASK 7-23 1687.2m	OB	Brined Core		Prairie Evaporite Formation	Halite	PMC 140 FTSASK 7-23-55-22	2022-11-23	Pavel Kabanov					1687.2		N/A		0.001												1.116	7.498	6.996	1.656	4.929	3.164	1.563	0.643	0.703	1.167	0.498	4.629	0.982
09BWCSB12	this work	100072305522W403	C-644603	Alberta	53.7634	-113.156		FT SASK 7-23 1690.2m	OB	Brined Core		Prairie Evaporite Formation	Halite	PMC 140 FTSASK 7-23-55-22	2022-11-23	Pavel Kabanov					1690.2		N/A	0.01		0.005844	0.013641	0.000155	0.002388	0.000266	0.004051	5e-06	0.11039	7.6e-05	0.002317	2.31002
09BWCSB12	this work	100072305522W403	C-644603	Alberta	53.7634	-113.156		FT SASK 7-23 1690.2m	OB	Brined Core		Prairie Evaporite Formation	Halite	PMC 140 FTSASK 7-23-55-22	2022-11-23	Pavel Kabanov					1690.2		N/A		0.001												0.001	16.216	13.521	7.707	0.296	3.698	1.319	4.246	2.224	1.043	1.158	5.561	0.086
09BWCSB13	this work	100072305522W403	C-644609	Alberta	53.7634	-113.156		FT SASK 7-23 1693.7m	OB	Brined Core		Prairie Evaporite Formation	Claystone to sylvite	PMC 140 FTSASK 7-23-55-22	2022-11-23	Pavel Kabanov					1693.7		N/A	0.01		0.018291	0.006506	6e-06	0.000575	0.000107	0.012224	6e-06	0.120568	0.023443	0.000529	1.23725
09BWCSB13	this work	100072305522W403	C-644609	Alberta	53.7634	-113.156		FT SASK 7-23 1693.7m	OB	Brined Core		Prairie Evaporite Formation	Claystone to sylvite	PMC 140 FTSASK 7-23-55-22	2022-11-23	Pavel Kabanov					1693.7		N/A		0.001												0.242	17.884	4.041	1.46	1.103	2.515	1.94	1.446	0.609	0.107	0.161	5.721	6.537
09BWCSB14	this work	100072305522W403	C-644616	Alberta	53.7634	-113.156		FT SASK 7-23 1697.45m	OB	Brined Core		Prairie Evaporite Formation	Halite	PMC 140 FTSASK 7-23-55-22	2022-11-23	Pavel Kabanov					1697.45		N/A	0.01		0.00408	0.014199	0.000275	0.000553	0.000123	0.016446	3e-06	0.049288	0	0.000228	3.67823
09BWCSB14	this work	100072305522W403	C-644616	Alberta	53.7634	-113.156		FT SASK 7-23 1697.45m	OB	Brined Core		Prairie Evaporite Formation	Halite	PMC 140 FTSASK 7-23-55-22	2022-11-23	Pavel Kabanov					1697.45		N/A		0.001												0.099	24.266	6.572	20.176	3.328	1.832	0.093	4.039	1.854	1.05	0.941	3.988	0.192
09BWCSB15	this work	100072305522W403	C-644637	Alberta	53.7634	-113.156		FT SASK 7-23 1709.1m	OB	Brined Core		Prairie Evaporite Formation	Halite	PMC 140 FTSASK 7-23-55-22	2022-11-23	Pavel Kabanov					1709.1		N/A	0.01		0.013589	0.00609	4.8e-05	0.001011	2.6e-05	0.015472	5e-06	0.074878	0.009613	0.000459	1.97963
09BWCSB15	this work	100072305522W403	C-644637	Alberta	53.7634	-113.156		FT SASK 7-23 1709.1m	OB	Brined Core		Prairie Evaporite Formation	Halite	PMC 140 FTSASK 7-23-55-22	2022-11-23	Pavel Kabanov					1709.1		N/A		0.001												0.571	43.516	6.769	1.233	0.856	2.493	0.039	0.616	2.109	1.465	1.051	6.69	0.315
09BWCSB16	this work	100072305522W403	C-644638	Alberta	53.7634	-113.156		FT SASK 7-23 1709.7m	OB	Brined Core		Prairie Evaporite Formation	Halite	PMC 140 FTSASK 7-23-55-22	2022-11-23	Pavel Kabanov					1709.7		N/A	0.01		0.003642	0.00784	6.7e-05	0.002945	6.5e-05	0.010503	6e-06	0.385138	0.000129	0.00317	1.81226
09BWCSB16	this work	100072305522W403	C-644638	Alberta	53.7634	-113.156		FT SASK 7-23 1709.7m	OB	Brined Core		Prairie Evaporite Formation	Halite	PMC 140 FTSASK 7-23-55-22	2022-11-23	Pavel Kabanov					1709.7		N/A		0.001												0.618	14.489	7.292	27.948	1.396	3.134	0.378	1.599	2.863	0.531	0.705	2.357	0.902
09BWCSB17	this work	100072305522W403	C-644643	Alberta	53.7634	-113.156		FT SASK 7-23 1712.7m	OB	Brined Core		Prairie Evaporite Formation	Halite	PMC 140 FTSASK 7-23-55-22	2022-11-23	Pavel Kabanov					1712.7		N/A	0.01		0.000755	0.006994	0.000255	0.003828	6.6e-05	0.002889	3e-06	0.100685	0	0.000395	3.53122
09BWCSB17	this work	100072305522W403	C-644643	Alberta	53.7634	-113.156		FT SASK 7-23 1712.7m	OB	Brined Core		Prairie Evaporite Formation	Halite	PMC 140 FTSASK 7-23-55-22	2022-11-23	Pavel Kabanov					1712.7		N/A		0.001												0.077	39.483	27.794	5.515	1.393	1.622	0.166	2.992	0.762	0.719	1.055	9.028	0.902
[truncated: 2 more columns]
